# Supplementary material for: Genome-wide enhancer annotations differ significantly in genomic distribution, evolution, and function
Source: BMC Genomics. 2019 Jun 20;20:511. doi: 10.1186/s12864-019-5779-x (PMC6585034; doi:10.1186/s12864-019-5779-x)
Supplement: Supplementary file 2 — Table S10. Motif IDs and E-values for significantly enriched transcription factor binding motifs from the HOCOMOCO (v11) core database for enhancer identification strategies across four biological contexts. (XLSX 176 kb) [file 12864_2019_5779_MOESM2_ESM.xlsx]

## Sheet: K562
ChromHMM	ChromHMM_e-val	DNasePlusHistone	DNasePlusHistone_e-val	EncodeEnhancerlike	EncodeEnhancerlike_e-val	FANTOM	FANTOM_e-val	GRO-cap	GRO-cap_e-val	H3K27acMinusH3K4me3	H3K27acMinusH3K4me3_e-val	H3K27acPlusH3K4me1	H3K27acPlusH3K4me1_e-val	Ho14	Ho14_e-val	p300	p300_e-val	Yip12	Yip12_e-val
ZN770_HUMAN.H11MO.0.C	2.50e-16001	GATA1_HUMAN.H11MO.0.A	0	ZN770_HUMAN.H11MO.0.C	2.52e-2065	KLF4_HUMAN.H11MO.0.A	1.3e-38	KLF3_HUMAN.H11MO.0.B	0	ZN770_HUMAN.H11MO.0.C	1.01e-1317	ZN770_HUMAN.H11MO.0.C	0	ZN770_HUMAN.H11MO.0.C	6.05e-2564	GATA1_HUMAN.H11MO.0.A	1.91e-1812	ETV5_HUMAN.H11MO.0.C	0
ZN121_HUMAN.H11MO.0.C	1.19e-12873	GATA4_HUMAN.H11MO.0.A	0	IRF3_HUMAN.H11MO.0.B	4.00e-1639	SP4_HUMAN.H11MO.0.A	7.88e-36	SP4_HUMAN.H11MO.0.A	0	ZN121_HUMAN.H11MO.0.C	8.84e-1146	ZN121_HUMAN.H11MO.0.C	0	ZN121_HUMAN.H11MO.0.C	7.05e-2088	GATA2_HUMAN.H11MO.0.A	1.97e-1686	GATA1_HUMAN.H11MO.0.A	0
PAX5_HUMAN.H11MO.0.A	3.06e-10673	GATA2_HUMAN.H11MO.0.A	0	ZN121_HUMAN.H11MO.0.C	2.10e-1627	KLF5_HUMAN.H11MO.0.A	1.82e-35	KLF12_HUMAN.H11MO.0.C	0	PAX5_HUMAN.H11MO.0.A	1.39e-920	PAX5_HUMAN.H11MO.0.A	0	PAX5_HUMAN.H11MO.0.A	2.76e-1620	TAL1_HUMAN.H11MO.0.A	2.18e-1599	BC11A_HUMAN.H11MO.0.A	0
ZSC22_HUMAN.H11MO.0.C	3.65e-6340	GATA3_HUMAN.H11MO.0.A	0	BC11A_HUMAN.H11MO.0.A	1.17e-1486	EGR2_HUMAN.H11MO.0.A	2.75e-34	KLF1_HUMAN.H11MO.0.A	0	IRF3_HUMAN.H11MO.0.B	2.97e-826	IRF3_HUMAN.H11MO.0.B	0	IRF3_HUMAN.H11MO.0.B	2.21e-1403	GATA4_HUMAN.H11MO.0.A	1.09e-1525	FLI1_HUMAN.H11MO.0.A	0
TAF1_HUMAN.H11MO.0.A	7.34e-5998	TAL1_HUMAN.H11MO.0.A	0	ZBT17_HUMAN.H11MO.0.A	5.88e-1459	KLF3_HUMAN.H11MO.0.B	1.17e-33	ELF2_HUMAN.H11MO.0.C	0	BC11A_HUMAN.H11MO.0.A	3.78e-744	BC11A_HUMAN.H11MO.0.A	0	MAZ_HUMAN.H11MO.0.A	1.82e-1202	GATA6_HUMAN.H11MO.0.A	2.39e-1398	ETS2_HUMAN.H11MO.0.B	0
MEF2B_HUMAN.H11MO.0.A	2.65e-5934	GATA6_HUMAN.H11MO.0.A	0	MAZ_HUMAN.H11MO.0.A	7.32e-1390	KLF1_HUMAN.H11MO.0.A	2.08e-32	ETS1_HUMAN.H11MO.0.A	0	ETS2_HUMAN.H11MO.0.B	1.85e-700	STAT2_HUMAN.H11MO.0.A	0	TAF1_HUMAN.H11MO.0.A	1.06e-1187	GATA3_HUMAN.H11MO.0.A	1.00e-1301	GATA3_HUMAN.H11MO.0.A	0
MEF2D_HUMAN.H11MO.0.A	4.40e-5579	ETV5_HUMAN.H11MO.0.C	0	ETV5_HUMAN.H11MO.0.C	1.27e-1370	ZBT17_HUMAN.H11MO.0.A	2.67e-32	GABPA_HUMAN.H11MO.0.A	0	ETV5_HUMAN.H11MO.0.C	1.83e-663	ETS2_HUMAN.H11MO.0.B	0	BC11A_HUMAN.H11MO.0.A	8.15e-1164	JUN_HUMAN.H11MO.0.A	5.18e-716	IRF3_HUMAN.H11MO.0.B	0
MEF2A_HUMAN.H11MO.0.A	9.83e-5510	ZBT17_HUMAN.H11MO.0.A	0	VEZF1_HUMAN.H11MO.0.C	2.04e-1364	JUND_HUMAN.H11MO.0.A	1.1e-30	ELF1_HUMAN.H11MO.0.A	0	MAZ_HUMAN.H11MO.0.A	1.14e-611	PRDM6_HUMAN.H11MO.0.C	0	ZBT17_HUMAN.H11MO.0.A	4.43e-1114	FOSL2_HUMAN.H11MO.0.A	1.03e-703	GATA2_HUMAN.H11MO.0.A	0
FOXJ3_HUMAN.H11MO.0.A	6.95e-5196	MAZ_HUMAN.H11MO.0.A	0	ETS2_HUMAN.H11MO.0.B	4.68e-1345	EGR1_HUMAN.H11MO.0.A	1.28e-30	KLF4_HUMAN.H11MO.0.A	0	VEZF1_HUMAN.H11MO.0.C	2.14e-600	IRF1_HUMAN.H11MO.0.A	0	STAT2_HUMAN.H11MO.0.A	8.45e-1081	FOSL1_HUMAN.H11MO.0.A	8.78e-701	ERG_HUMAN.H11MO.0.A	0
ZN263_HUMAN.H11MO.0.A	5.19e-5097	BC11A_HUMAN.H11MO.0.A	0	EGR2_HUMAN.H11MO.0.A	4.07e-1281	JUN_HUMAN.H11MO.0.A	6.96e-30	SP3_HUMAN.H11MO.0.B	0	ZBT17_HUMAN.H11MO.0.A	6.82e-597	ZBT17_HUMAN.H11MO.0.A	0	IRF1_HUMAN.H11MO.0.A	7.31e-1062	ETV5_HUMAN.H11MO.0.C	7.22e-699	GATA4_HUMAN.H11MO.0.A	0
ZBT17_HUMAN.H11MO.0.A	2.02e-5084	FLI1_HUMAN.H11MO.0.A	0	KLF15_HUMAN.H11MO.0.A	6.01e-1261	KLF9_HUMAN.H11MO.0.C	1.57e-29	KLF6_HUMAN.H11MO.0.A	0	TAF1_HUMAN.H11MO.0.A	8.63e-597	MAZ_HUMAN.H11MO.0.A	0	E2F7_HUMAN.H11MO.0.B	8.05e-1050	JUND_HUMAN.H11MO.0.A	2.39e-696	VEZF1_HUMAN.H11MO.0.C	0
IRF3_HUMAN.H11MO.0.B	7.77e-5063	IRF3_HUMAN.H11MO.0.B	0	STAT2_HUMAN.H11MO.0.A	9.46e-1253	ETS1_HUMAN.H11MO.0.A	2.88e-29	KLF5_HUMAN.H11MO.0.A	0	FLI1_HUMAN.H11MO.0.A	4.82e-592	ETV5_HUMAN.H11MO.0.C	0	ZN263_HUMAN.H11MO.0.A	1.07e-1047	FOSB_HUMAN.H11MO.0.A	1.65e-691	ZBT17_HUMAN.H11MO.0.A	0
MAZ_HUMAN.H11MO.0.A	1.66e-4920	KLF15_HUMAN.H11MO.0.A	0	SP4_HUMAN.H11MO.0.A	3.98e-1232	FOS_HUMAN.H11MO.0.A	7.62e-29	ERG_HUMAN.H11MO.0.A	0	STAT2_HUMAN.H11MO.0.A	3.82e-576	VEZF1_HUMAN.H11MO.0.C	0	ZSC22_HUMAN.H11MO.0.C	2.56e-1045	FOS_HUMAN.H11MO.0.A	1.94e-686	MAZ_HUMAN.H11MO.0.A	0
IKZF1_HUMAN.H11MO.0.C	5.88e-4835	VEZF1_HUMAN.H11MO.0.C	0	ZN467_HUMAN.H11MO.0.C	1.13e-1225	FOSL1_HUMAN.H11MO.0.A	2.44e-28	ELK1_HUMAN.H11MO.0.B	0	ZN467_HUMAN.H11MO.0.C	8.36e-561	ZN467_HUMAN.H11MO.0.C	0	ZN341_HUMAN.H11MO.0.C	2.71e-981	ERG_HUMAN.H11MO.0.A	2.28e-672	ZN467_HUMAN.H11MO.0.C	0
MEF2C_HUMAN.H11MO.0.A	6.35e-4785	ETS2_HUMAN.H11MO.0.B	0	IRF1_HUMAN.H11MO.0.A	4.05e-1225	ELF2_HUMAN.H11MO.0.C	4.24e-28	ETV1_HUMAN.H11MO.0.A	0	IRF1_HUMAN.H11MO.0.A	1.57e-540	TAF1_HUMAN.H11MO.0.A	0	VEZF1_HUMAN.H11MO.0.C	1.72e-964	JUNB_HUMAN.H11MO.0.A	1.33e-637	ETV4_HUMAN.H11MO.0.B	0
IRF1_HUMAN.H11MO.0.A	3.98e-4782	JUN_HUMAN.H11MO.0.A	0	GATA3_HUMAN.H11MO.0.A	1.47e-1206	FOSL2_HUMAN.H11MO.0.A	5.19e-28	ELF5_HUMAN.H11MO.0.A	0	PRDM6_HUMAN.H11MO.0.C	3.34e-530	ZFP28_HUMAN.H11MO.0.C	0	KLF15_HUMAN.H11MO.0.A	3.70e-952	ELF5_HUMAN.H11MO.0.A	8.49e-603	TAL1_HUMAN.H11MO.0.A	0
STAT2_HUMAN.H11MO.0.A	1.14e-4667	EGR2_HUMAN.H11MO.0.A	0	TAF1_HUMAN.H11MO.0.A	1.91e-1189	KLF6_HUMAN.H11MO.0.A	6.17e-28	KLF9_HUMAN.H11MO.0.C	0	ZN341_HUMAN.H11MO.0.C	1.63e-518	NFAC1_HUMAN.H11MO.0.B	0	EGR2_HUMAN.H11MO.0.A	2.34e-951	ETS1_HUMAN.H11MO.0.A	3.85e-595	KLF15_HUMAN.H11MO.0.A	0
ZFP28_HUMAN.H11MO.0.C	4.00e-4640	E2F7_HUMAN.H11MO.0.B	0	PAX5_HUMAN.H11MO.0.A	1.09e-1172	JUNB_HUMAN.H11MO.0.A	1.56e-27	E2F7_HUMAN.H11MO.0.B	0	E2F7_HUMAN.H11MO.0.B	1.60e-517	ZN341_HUMAN.H11MO.0.C	0	SP4_HUMAN.H11MO.0.A	4.77e-940	FLI1_HUMAN.H11MO.0.A	1.16e-588	EGR2_HUMAN.H11MO.0.A	0
E2F7_HUMAN.H11MO.0.B	7.00e-4638	JUND_HUMAN.H11MO.0.A	0	KLF6_HUMAN.H11MO.0.A	7.00e-1146	FOSB_HUMAN.H11MO.0.A	2.78e-27	ELK4_HUMAN.H11MO.0.A	0	NFAC1_HUMAN.H11MO.0.B	5.15e-504	KLF15_HUMAN.H11MO.0.A	0	ETV5_HUMAN.H11MO.0.C	3.47e-939	BC11A_HUMAN.H11MO.0.A	3.80e-568	WT1_HUMAN.H11MO.0.C	0
KLF6_HUMAN.H11MO.0.A	3.19e-4547	FOSL1_HUMAN.H11MO.0.A	0	ZN341_HUMAN.H11MO.0.C	1.38e-1109	ERG_HUMAN.H11MO.0.A	3.11e-27	KLF15_HUMAN.H11MO.0.A	0	ZN263_HUMAN.H11MO.0.A	4.09e-498	WT1_HUMAN.H11MO.0.C	0	KLF6_HUMAN.H11MO.0.A	9.19e-909	ELF2_HUMAN.H11MO.0.C	3.48e-551	GATA6_HUMAN.H11MO.0.A	1.88e-319
EGR2_HUMAN.H11MO.0.A	3.79e-4408	FOSL2_HUMAN.H11MO.0.A	0	WT1_HUMAN.H11MO.0.C	2.13e-1106	GABPA_HUMAN.H11MO.0.A	4.28e-27	SP1_HUMAN.H11MO.0.A	0	KLF15_HUMAN.H11MO.0.A	2.35e-494	EGR2_HUMAN.H11MO.0.A	0	WT1_HUMAN.H11MO.0.C	1.29e-903	ETS2_HUMAN.H11MO.0.B	1.98e-545	ZN341_HUMAN.H11MO.0.C	5.33e-317
SP4_HUMAN.H11MO.0.A	2.80e-4292	ZN467_HUMAN.H11MO.0.C	0	PATZ1_HUMAN.H11MO.0.C	9.11e-1106	E2F7_HUMAN.H11MO.0.B	2.88e-26	FEV_HUMAN.H11MO.0.B	0	WT1_HUMAN.H11MO.0.C	1.14e-491	FLI1_HUMAN.H11MO.0.A	0	FOXP1_HUMAN.H11MO.0.A	7.74e-884	ETV2_HUMAN.H11MO.0.B	1.01e-522	FOSL1_HUMAN.H11MO.0.A	2.35e-306
TBX21_HUMAN.H11MO.0.A	2.91e-4221	KLF3_HUMAN.H11MO.0.B	0	FLI1_HUMAN.H11MO.0.A	1.86e-1103	ETV1_HUMAN.H11MO.0.A	3.4e-26	ETV2_HUMAN.H11MO.0.B	0	SP4_HUMAN.H11MO.0.A	1.37e-486	ZN263_HUMAN.H11MO.0.A	0	ETS2_HUMAN.H11MO.0.B	5.50e-880	ZBT17_HUMAN.H11MO.0.A	3.66e-520	FOSL2_HUMAN.H11MO.0.A	5.48e-305
SP2_HUMAN.H11MO.0.A	3.43e-4045	SP4_HUMAN.H11MO.0.A	0	KLF3_HUMAN.H11MO.0.B	2.92e-1096	ETV5_HUMAN.H11MO.0.C	3.62e-25	EGR2_HUMAN.H11MO.0.A	0	ZSC22_HUMAN.H11MO.0.C	1.41e-483	FOXJ3_HUMAN.H11MO.0.A	0	ZN467_HUMAN.H11MO.0.C	1.83e-855	ETV4_HUMAN.H11MO.0.B	2.57e-512	JUN_HUMAN.H11MO.0.A	3.34e-303
KLF15_HUMAN.H11MO.0.A	5.96e-3953	WT1_HUMAN.H11MO.0.C	0	EGR1_HUMAN.H11MO.0.A	1.03e-1072	FEV_HUMAN.H11MO.0.B	7.02e-25	EHF_HUMAN.H11MO.0.B	0	FOXP1_HUMAN.H11MO.0.A	7.67e-476	ZSC22_HUMAN.H11MO.0.C	0	PRDM6_HUMAN.H11MO.0.C	2.92e-839	MAZ_HUMAN.H11MO.0.A	1.41e-504	ELF5_HUMAN.H11MO.0.A	2.45e-302
EGR1_HUMAN.H11MO.0.A	9.97e-3674	ERG_HUMAN.H11MO.0.A	1.5e-323	E2F7_HUMAN.H11MO.0.B	1.93e-1036	TAF1_HUMAN.H11MO.0.A	1.14e-24	EGR1_HUMAN.H11MO.0.A	0	ETV4_HUMAN.H11MO.0.B	8.27e-472	FOXP1_HUMAN.H11MO.0.A	0	FOXJ3_HUMAN.H11MO.0.A	1.56e-833	EGR2_HUMAN.H11MO.0.A	1.49e-500	JUND_HUMAN.H11MO.0.A	5.27e-299
BACH1_HUMAN.H11MO.0.A	4.72e-3646	KLF6_HUMAN.H11MO.0.A	6.1e-322	ZN263_HUMAN.H11MO.0.A	1.93e-1031	ETV2_HUMAN.H11MO.0.B	1.79e-24	WT1_HUMAN.H11MO.0.C	0	ERG_HUMAN.H11MO.0.A	1.59e-465	E2F7_HUMAN.H11MO.0.B	5e-324	PATZ1_HUMAN.H11MO.0.C	2.40e-824	ELF1_HUMAN.H11MO.0.A	3.16e-495	EGR1_HUMAN.H11MO.0.A	3.3e-295
SRY_HUMAN.H11MO.0.B	4.95e-3635	FOS_HUMAN.H11MO.0.A	4.02e-320	PRDM6_HUMAN.H11MO.0.C	8.39e-1023	KLF12_HUMAN.H11MO.0.C	2.78e-24	SP2_HUMAN.H11MO.0.A	0	ZFP28_HUMAN.H11MO.0.C	1.14e-438	PATZ1_HUMAN.H11MO.0.C	1e-322	EGR1_HUMAN.H11MO.0.A	6.63e-820	IRF3_HUMAN.H11MO.0.B	1.84e-484	ETS1_HUMAN.H11MO.0.A	1.08e-294
THA_HUMAN.H11MO.0.C	1.19e-3531	EGR1_HUMAN.H11MO.0.A	0	FOXJ3_HUMAN.H11MO.0.A	5.22e-998	ZN281_HUMAN.H11MO.0.A	7.81e-24	ZBT17_HUMAN.H11MO.0.A	0	EGR2_HUMAN.H11MO.0.A	1.81e-435	SP4_HUMAN.H11MO.0.A	5.01e-318	FLI1_HUMAN.H11MO.0.A	2.20e-817	VEZF1_HUMAN.H11MO.0.C	1.42e-473	FOSB_HUMAN.H11MO.0.A	1.92e-288
RARA_HUMAN.H11MO.0.A	1.44e-3398	JUNB_HUMAN.H11MO.0.A	2.09e-305	KLF5_HUMAN.H11MO.0.A	1.21e-995	ZN341_HUMAN.H11MO.0.C	1.63e-23	ETV5_HUMAN.H11MO.0.C	0	PATZ1_HUMAN.H11MO.0.C	1.74e-430	ZN394_HUMAN.H11MO.0.C	5.69e-314	NFAC1_HUMAN.H11MO.0.B	5.95e-782	ELF3_HUMAN.H11MO.0.A	6.28e-465	FOS_HUMAN.H11MO.0.A	1.6e-287
ZN341_HUMAN.H11MO.0.C	1.75e-3244	KLF5_HUMAN.H11MO.0.A	2.22e-299	ERG_HUMAN.H11MO.0.A	7.19e-971	MAZ_HUMAN.H11MO.0.A	1.75e-23	MAZ_HUMAN.H11MO.0.A	0	ZN394_HUMAN.H11MO.0.C	4.32e-415	KLF6_HUMAN.H11MO.0.A	8.2e-301	ZFP28_HUMAN.H11MO.0.C	1.50e-745	NF2L2_HUMAN.H11MO.0.A	6.62e-450	SP4_HUMAN.H11MO.0.A	6.03e-286
WT1_HUMAN.H11MO.0.C	2.88e-3240	FOSB_HUMAN.H11MO.0.A	5.04e-299	ZSC22_HUMAN.H11MO.0.C	4.56e-961	ELF1_HUMAN.H11MO.0.A	2.22e-23	ZN281_HUMAN.H11MO.0.A	0	KLF6_HUMAN.H11MO.0.A	6.03e-415	ERG_HUMAN.H11MO.0.A	1.13e-288	SP2_HUMAN.H11MO.0.A	4.82e-745	KLF15_HUMAN.H11MO.0.A	3.51e-449	PATZ1_HUMAN.H11MO.0.C	2.33e-285
OSR2_HUMAN.H11MO.0.C	3.63e-3233	ETV4_HUMAN.H11MO.0.B	2.58e-298	NFAC1_HUMAN.H11MO.0.B	1.46e-956	KLF15_HUMAN.H11MO.0.A	7.25e-23	E2F4_HUMAN.H11MO.0.A	0	ELF5_HUMAN.H11MO.0.A	3.24e-408	EGR1_HUMAN.H11MO.0.A	3.08e-287	E2F6_HUMAN.H11MO.0.A	3.87e-737	NFE2_HUMAN.H11MO.0.A	8.92e-449	ETV2_HUMAN.H11MO.0.B	2.52e-285
FOXP1_HUMAN.H11MO.0.A	3.31e-3184	ZN341_HUMAN.H11MO.0.C	8.26e-295	KLF1_HUMAN.H11MO.0.A	7.52e-950	VEZF1_HUMAN.H11MO.0.C	7.87e-23	ELF3_HUMAN.H11MO.0.A	0	FOXJ3_HUMAN.H11MO.0.A	4.75e-400	ETV4_HUMAN.H11MO.0.B	2.65e-285	ERG_HUMAN.H11MO.0.A	4.67e-688	SP4_HUMAN.H11MO.0.A	1.62e-448	NFAC1_HUMAN.H11MO.0.B	7.96e-273
ANDR_HUMAN.H11MO.0.A	6.80e-3184	PATZ1_HUMAN.H11MO.0.C	7.65e-290	ZFP28_HUMAN.H11MO.0.C	4.36e-944	ETV4_HUMAN.H11MO.0.B	2.16e-22	FLI1_HUMAN.H11MO.0.A	0	SP2_HUMAN.H11MO.0.A	2.20e-374	SP2_HUMAN.H11MO.0.A	7.35e-272	TBX21_HUMAN.H11MO.0.A	1.22e-670	GABPA_HUMAN.H11MO.0.A	1.00e-445	E2F7_HUMAN.H11MO.0.B	9.13e-273
PATZ1_HUMAN.H11MO.0.C	2.28e-3085	KLF1_HUMAN.H11MO.0.A	1.74e-281	GATA1_HUMAN.H11MO.0.A	1.34e-923	FLI1_HUMAN.H11MO.0.A	2.82e-22	TFDP1_HUMAN.H11MO.0.C	0	E2F6_HUMAN.H11MO.0.A	1.47e-366	MEF2D_HUMAN.H11MO.0.A	2.65e-256	ETV4_HUMAN.H11MO.0.B	4.91e-650	EGR1_HUMAN.H11MO.0.A	5.32e-439	KLF6_HUMAN.H11MO.0.A	1.16e-265
SP3_HUMAN.H11MO.0.B	5.96e-3038	SP3_HUMAN.H11MO.0.B	2.4e-266	SP3_HUMAN.H11MO.0.B	3.34e-908	NFE2_HUMAN.H11MO.0.A	8.99e-22	PATZ1_HUMAN.H11MO.0.C	0	ETV2_HUMAN.H11MO.0.B	5.50e-349	IRF2_HUMAN.H11MO.0.A	5.72e-255	GATA3_HUMAN.H11MO.0.A	1.29e-647	E2F7_HUMAN.H11MO.0.B	7.40e-429	KLF3_HUMAN.H11MO.0.B	1.27e-264
SMAD3_HUMAN.H11MO.0.B	3.75e-2975	NFAC1_HUMAN.H11MO.0.B	4.51e-262	GATA2_HUMAN.H11MO.0.A	7.49e-899	BACH2_HUMAN.H11MO.0.A	1.46e-21	ETV4_HUMAN.H11MO.0.B	0	ETS1_HUMAN.H11MO.0.A	7.55e-337	SMAD3_HUMAN.H11MO.0.B	4.29e-253	E2F3_HUMAN.H11MO.0.A	5.74e-641	EHF_HUMAN.H11MO.0.B	4.96e-428	JUNB_HUMAN.H11MO.0.A	5.03e-264
E2F6_HUMAN.H11MO.0.A	1.30e-2972	NFE2_HUMAN.H11MO.0.A	1.69e-248	SP1_HUMAN.H11MO.0.A	1.22e-896	ELF5_HUMAN.H11MO.0.A	9.84e-21	TAF1_HUMAN.H11MO.0.A	0	E2F3_HUMAN.H11MO.0.A	5.28e-335	THA_HUMAN.H11MO.0.C	5.28e-252	MEF2A_HUMAN.H11MO.0.A	5.99e-638	BACH2_HUMAN.H11MO.0.A	1.88e-427	ELF3_HUMAN.H11MO.0.A	7.78e-254
RXRB_HUMAN.H11MO.0.C	2.88e-2941	ZN263_HUMAN.H11MO.0.A	1.5e-246	FOXP1_HUMAN.H11MO.0.A	3.58e-885	SP3_HUMAN.H11MO.0.B	1.77e-20	VEZF1_HUMAN.H11MO.0.C	0	EGR1_HUMAN.H11MO.0.A	5.93e-335	FOXJ2_HUMAN.H11MO.0.C	4.05e-247	ZN394_HUMAN.H11MO.0.C	8.20e-638	ZN467_HUMAN.H11MO.0.C	8.25e-424	ZN263_HUMAN.H11MO.0.A	2.28e-253
BC11A_HUMAN.H11MO.0.A	5.12e-2932	TAF1_HUMAN.H11MO.0.A	1.12e-244	ETV4_HUMAN.H11MO.0.B	5.58e-876	WT1_HUMAN.H11MO.0.C	2.05e-20	NRF1_HUMAN.H11MO.0.A	9.16e-319	SMAD3_HUMAN.H11MO.0.B	2.46e-319	KLF3_HUMAN.H11MO.0.B	6.05e-247	MEF2B_HUMAN.H11MO.0.A	2.14e-636	KLF5_HUMAN.H11MO.0.A	3.90e-419	FOXP1_HUMAN.H11MO.0.A	1.74e-237
ZN394_HUMAN.H11MO.0.C	8.27e-2894	STAT2_HUMAN.H11MO.0.A	1.1e-243	IRF2_HUMAN.H11MO.0.A	1.40e-861	ELK1_HUMAN.H11MO.0.B	8.83e-20	ETS2_HUMAN.H11MO.0.B	7.31e-307	FOXO1_HUMAN.H11MO.0.A	3.79e-319	ANDR_HUMAN.H11MO.0.A	1.9e-241	SP3_HUMAN.H11MO.0.B	2.41e-631	WT1_HUMAN.H11MO.0.C	1.83e-410	ZN281_HUMAN.H11MO.0.A	3.01e-237
ZN554_HUMAN.H11MO.0.C	5.06e-2876	NF2L2_HUMAN.H11MO.0.A	1.1e-243	ELF5_HUMAN.H11MO.0.A	5.27e-861	ZN263_HUMAN.H11MO.0.A	2.56e-19	ZN467_HUMAN.H11MO.0.C	7.83e-298	IRF2_HUMAN.H11MO.0.A	2.42e-318	SP3_HUMAN.H11MO.0.B	1.24e-239	SMAD3_HUMAN.H11MO.0.B	1.03e-625	ETV1_HUMAN.H11MO.0.A	8.53e-410	KLF5_HUMAN.H11MO.0.A	2.18e-228
Z324A_HUMAN.H11MO.0.C	8.79e-2756	ZN281_HUMAN.H11MO.0.A	7.95e-243	SP2_HUMAN.H11MO.0.A	2.42e-856	NF2L2_HUMAN.H11MO.0.A	3.82e-19	SPI1_HUMAN.H11MO.0.A	4.07e-297	MEF2D_HUMAN.H11MO.0.A	0	E2F6_HUMAN.H11MO.0.A	1.62e-238	IKZF1_HUMAN.H11MO.0.C	1.12e-607	KLF3_HUMAN.H11MO.0.B	4.80e-399	SPI1_HUMAN.H11MO.0.A	1.06e-224
SALL4_HUMAN.H11MO.0.B	1.97e-2744	FOXP1_HUMAN.H11MO.0.A	8.41e-243	KLF4_HUMAN.H11MO.0.A	3.91e-835	BACH1_HUMAN.H11MO.0.A	6.81e-18	FOSL1_HUMAN.H11MO.0.A	7.7e-295	FOXJ2_HUMAN.H11MO.0.C	1.06e-303	ZFP82_HUMAN.H11MO.0.C	5.85e-238	ELF5_HUMAN.H11MO.0.A	2.54e-595	KLF1_HUMAN.H11MO.0.A	3.43e-393	SP3_HUMAN.H11MO.0.B	6.57e-223
PRDM6_HUMAN.H11MO.0.C	3.01e-2738	KLF4_HUMAN.H11MO.0.A	1e-242	ANDR_HUMAN.H11MO.0.A	1.37e-817	SALL4_HUMAN.H11MO.0.B	1.05e-17	FOSL2_HUMAN.H11MO.0.A	1.21e-288	SP3_HUMAN.H11MO.0.B	2.63e-302	ELF5_HUMAN.H11MO.0.A	1.59e-237	MEF2D_HUMAN.H11MO.0.A	1.54e-591	KLF6_HUMAN.H11MO.0.A	3.30e-392	LYL1_HUMAN.H11MO.0.A	4.22e-222
E2F3_HUMAN.H11MO.0.A	2.88e-2737	SALL4_HUMAN.H11MO.0.B	8.12e-238	ZN394_HUMAN.H11MO.0.C	2.05e-791	PATZ1_HUMAN.H11MO.0.C	1.88e-16	FOS_HUMAN.H11MO.0.A	3.15e-287	ELF3_HUMAN.H11MO.0.A	4.69e-296	TBX21_HUMAN.H11MO.0.A	3.37e-237	IRF2_HUMAN.H11MO.0.A	1.66e-582	ZN281_HUMAN.H11MO.0.A	1.61e-382	ELF2_HUMAN.H11MO.0.C	5.48e-221
IRF2_HUMAN.H11MO.0.A	9.81e-2616	ELF5_HUMAN.H11MO.0.A	1.96e-237	TBX21_HUMAN.H11MO.0.A	1.99e-773	ELK4_HUMAN.H11MO.0.A	2.42e-16	JUN_HUMAN.H11MO.0.A	3.87e-286	FOXK1_HUMAN.H11MO.0.A	1.47e-291	SP1_HUMAN.H11MO.0.A	8.01e-236	BACH1_HUMAN.H11MO.0.A	1.20e-574	SPI1_HUMAN.H11MO.0.A	2.65e-378	KLF1_HUMAN.H11MO.0.A	2.54e-218
KLF5_HUMAN.H11MO.0.A	8.94e-2592	PRDM6_HUMAN.H11MO.0.C	6.87e-234	ETS1_HUMAN.H11MO.0.A	3.31e-771	EHF_HUMAN.H11MO.0.B	3.11e-16	JUND_HUMAN.H11MO.0.A	6.51e-285	BACH1_HUMAN.H11MO.0.A	3.12e-290	IRF8_HUMAN.H11MO.0.B	3e-233	ANDR_HUMAN.H11MO.0.A	3.74e-563	ZN341_HUMAN.H11MO.0.C	1.72e-376	TAF1_HUMAN.H11MO.0.A	7.07e-218
KLF3_HUMAN.H11MO.0.B	1.48e-2545	ETS1_HUMAN.H11MO.0.A	6.85e-233	KLF12_HUMAN.H11MO.0.C	1.77e-766	ZN467_HUMAN.H11MO.0.C	3.9e-16	FOSB_HUMAN.H11MO.0.A	5.99e-278	IKZF1_HUMAN.H11MO.0.C	1.82e-286	BACH1_HUMAN.H11MO.0.A	2.45e-228	KLF3_HUMAN.H11MO.0.B	9.25e-560	TAF1_HUMAN.H11MO.0.A	3.16e-369	PRDM6_HUMAN.H11MO.0.C	1.7e-216
Z354A_HUMAN.H11MO.0.C	3.12e-2510	BACH2_HUMAN.H11MO.0.A	2.03e-228	ZN281_HUMAN.H11MO.0.A	1.46e-755	ZSC22_HUMAN.H11MO.0.C	4.77e-16	ZN341_HUMAN.H11MO.0.C	1.2e-276	TFDP1_HUMAN.H11MO.0.C	5.8e-282	IKZF1_HUMAN.H11MO.0.C	1.22e-227	MEF2C_HUMAN.H11MO.0.A	3.00e-551	FEV_HUMAN.H11MO.0.B	3.72e-352	FEV_HUMAN.H11MO.0.B	4.45e-210
SRBP1_HUMAN.H11MO.0.A	1.37e-2378	ETV2_HUMAN.H11MO.0.B	7.23e-217	GATA4_HUMAN.H11MO.0.A	3.88e-753	BC11A_HUMAN.H11MO.0.A	1.08e-15	SALL4_HUMAN.H11MO.0.B	3.9e-267	MEF2B_HUMAN.H11MO.0.A	7.98e-280	FOXO1_HUMAN.H11MO.0.A	2.52e-227	SALL4_HUMAN.H11MO.0.B	3.52e-525	KLF4_HUMAN.H11MO.0.A	4.74e-351	STAT2_HUMAN.H11MO.0.A	4.12e-206
VEZF1_HUMAN.H11MO.0.C	7.86e-2366	FOXK1_HUMAN.H11MO.0.A	1.43e-216	IRF8_HUMAN.H11MO.0.B	2.43e-716	ETS2_HUMAN.H11MO.0.B	3.32e-15	GATA1_HUMAN.H11MO.0.A	2.69e-262	TBX21_HUMAN.H11MO.0.A	1.2e-279	MEF2B_HUMAN.H11MO.0.A	2.44e-216	KLF5_HUMAN.H11MO.0.A	1.67e-512	ELK1_HUMAN.H11MO.0.B	6.23e-350	CTCF_HUMAN.H11MO.0.A	5.08e-201
FOSB_HUMAN.H11MO.0.A	1.11e-2317	E2F6_HUMAN.H11MO.0.A	8.15e-215	TAL1_HUMAN.H11MO.0.A	4.48e-716	ZN770_HUMAN.H11MO.0.C	1.8e-14	JUNB_HUMAN.H11MO.0.A	1.66e-258	MEF2A_HUMAN.H11MO.0.A	1.5e-279	GATA3_HUMAN.H11MO.0.A	2.13e-212	ETV2_HUMAN.H11MO.0.B	1.88e-503	NFAC1_HUMAN.H11MO.0.B	5.51e-342	FOXO1_HUMAN.H11MO.0.A	1.31e-200
THB_HUMAN.H11MO.0.C	6.87e-2252	SP2_HUMAN.H11MO.0.A	1.38e-213	ETV2_HUMAN.H11MO.0.B	2.77e-713	ELF3_HUMAN.H11MO.0.A	6.47e-14	GATA2_HUMAN.H11MO.0.A	5.54e-246	IRF8_HUMAN.H11MO.0.B	7e-278	MEF2A_HUMAN.H11MO.0.A	2.17e-212	FOXO1_HUMAN.H11MO.0.A	3.42e-489	ZN263_HUMAN.H11MO.0.A	5.91e-342	FOXK1_HUMAN.H11MO.0.A	1.82e-197
MAF_HUMAN.H11MO.0.A	5.05e-2114	FOXO1_HUMAN.H11MO.0.A	8.04e-212	Z354A_HUMAN.H11MO.0.C	6.68e-690	SP1_HUMAN.H11MO.0.A	1.77e-13	BC11A_HUMAN.H11MO.0.A	1.45e-243	ANDR_HUMAN.H11MO.0.A	8.12e-278	RARA_HUMAN.H11MO.0.A	6.52e-211	ETS1_HUMAN.H11MO.0.A	1.04e-483	FOXP1_HUMAN.H11MO.0.A	1.57e-339	EHF_HUMAN.H11MO.0.B	1.26e-190
SMAD2_HUMAN.H11MO.0.A	3.89e-1966	KLF12_HUMAN.H11MO.0.C	1.98e-210	MEF2B_HUMAN.H11MO.0.A	2.42e-683	E2F6_HUMAN.H11MO.0.A	2.3e-13	ZN263_HUMAN.H11MO.0.A	6.14e-243	GATA3_HUMAN.H11MO.0.A	7.17e-277	E2F3_HUMAN.H11MO.0.A	3.87e-207	OSR2_HUMAN.H11MO.0.C	1.34e-472	PATZ1_HUMAN.H11MO.0.C	1.64e-329	NFKB1_HUMAN.H11MO.0.A	6.78e-188
ZN467_HUMAN.H11MO.0.C	1.75e-1949	LYL1_HUMAN.H11MO.0.A	3.26e-206	ELF3_HUMAN.H11MO.0.A	1.79e-682	TFDP1_HUMAN.H11MO.0.C	4.18e-13	ATF3_HUMAN.H11MO.0.A	7.64e-238	KLF3_HUMAN.H11MO.0.B	4.36e-276	KLF5_HUMAN.H11MO.0.A	1.72e-200	FOXJ2_HUMAN.H11MO.0.C	1.03e-470	LYL1_HUMAN.H11MO.0.A	2.82e-321	SALL4_HUMAN.H11MO.0.B	1.85e-187
GATA3_HUMAN.H11MO.0.A	6.78e-1880	TFDP1_HUMAN.H11MO.0.C	4.26e-205	GATA6_HUMAN.H11MO.0.A	1.01e-680	IRF3_HUMAN.H11MO.0.B	4.9e-13	SPIB_HUMAN.H11MO.0.A	3.45e-230	RXRA_HUMAN.H11MO.0.A	3.87e-270	ETV2_HUMAN.H11MO.0.B	4.88e-200	ELF3_HUMAN.H11MO.0.A	5.64e-462	SP3_HUMAN.H11MO.0.B	2.97e-308	TFDP1_HUMAN.H11MO.0.C	1.62e-186
FOXJ2_HUMAN.H11MO.0.C	4.36e-1878	ELF3_HUMAN.H11MO.0.A	1.78e-200	MEF2A_HUMAN.H11MO.0.A	4.64e-680	E2F3_HUMAN.H11MO.0.A	1.42e-12	TAL1_HUMAN.H11MO.0.A	1.07e-227	SPI1_HUMAN.H11MO.0.A	3.95e-269	ETS1_HUMAN.H11MO.0.A	1.54e-199	FOXK1_HUMAN.H11MO.0.A	1.35e-455	SALL4_HUMAN.H11MO.0.B	2.39e-303	ELF1_HUMAN.H11MO.0.A	5.85e-186
KLF4_HUMAN.H11MO.0.A	2.09e-1745	FEV_HUMAN.H11MO.0.B	4.53e-198	E2F6_HUMAN.H11MO.0.A	5.73e-679	FOXO1_HUMAN.H11MO.0.A	4.43e-12	GATA4_HUMAN.H11MO.0.A	4.87e-225	ZFP82_HUMAN.H11MO.0.C	1.05e-265	Z354A_HUMAN.H11MO.0.C	2.19e-197	IRF8_HUMAN.H11MO.0.B	1.07e-447	BACH1_HUMAN.H11MO.0.A	3.9e-294	E2F6_HUMAN.H11MO.0.A	2.76e-184
TBX3_HUMAN.H11MO.0.C	5.06e-1713	ZN770_HUMAN.H11MO.0.C	1.1e-195	SMAD3_HUMAN.H11MO.0.B	1.03e-666	SP2_HUMAN.H11MO.0.A	1.8e-11	CREB1_HUMAN.H11MO.0.A	7.04e-212	RARA_HUMAN.H11MO.0.A	4.05e-262	MEF2C_HUMAN.H11MO.0.A	1.77e-194	Z324A_HUMAN.H11MO.0.C	2.13e-435	KLF12_HUMAN.H11MO.0.C	2.04e-292	SP2_HUMAN.H11MO.0.A	3.4e-177
NFAC1_HUMAN.H11MO.0.B	4.56e-1643	IRF1_HUMAN.H11MO.0.A	6.01e-190	SALL4_HUMAN.H11MO.0.B	1.37e-666	GATA1_HUMAN.H11MO.0.A	2.19e-11	GATA6_HUMAN.H11MO.0.A	4.39e-209	ELF2_HUMAN.H11MO.0.C	6.31e-258	ZN281_HUMAN.H11MO.0.A	3.23e-194	TFDP1_HUMAN.H11MO.0.C	1.20e-425	STAT2_HUMAN.H11MO.0.A	5.47e-287	KLF4_HUMAN.H11MO.0.A	1.24e-175
ZFP82_HUMAN.H11MO.0.C	3.48e-1638	E2F3_HUMAN.H11MO.0.A	8.97e-189	FEV_HUMAN.H11MO.0.B	2.16e-639	E2F4_HUMAN.H11MO.0.A	4.62e-11	E2F6_HUMAN.H11MO.0.A	2.87e-208	KLF5_HUMAN.H11MO.0.A	1.82e-247	FOXK1_HUMAN.H11MO.0.A	3.66e-192	RXRA_HUMAN.H11MO.0.A	7.03e-424	ZN770_HUMAN.H11MO.0.C	3.87e-286	IRF1_HUMAN.H11MO.0.A	4.9e-172
SRBP2_HUMAN.H11MO.0.B	3.74e-1596	ELF2_HUMAN.H11MO.0.C	5.27e-186	ZFP82_HUMAN.H11MO.0.C	7.36e-638	SUH_HUMAN.H11MO.0.A	4.97e-11	E2F1_HUMAN.H11MO.0.A	1.2e-207	THA_HUMAN.H11MO.0.C	1.99e-241	OSR2_HUMAN.H11MO.0.C	4.07e-187	SMAD2_HUMAN.H11MO.0.A	2.37e-419	E2F6_HUMAN.H11MO.0.A	1.24e-272	TBX21_HUMAN.H11MO.0.A	2.57e-171
FOS_HUMAN.H11MO.0.A	3.30e-1594	CTCF_HUMAN.H11MO.0.A	2.89e-179	KLF9_HUMAN.H11MO.0.C	1.51e-636	GATA3_HUMAN.H11MO.0.A	5.02e-11	ATF1_HUMAN.H11MO.0.B	8.42e-205	MEF2C_HUMAN.H11MO.0.A	4.31e-241	SALL4_HUMAN.H11MO.0.B	1.39e-180	SRY_HUMAN.H11MO.0.B	4.76e-418	IRF1_HUMAN.H11MO.0.A	2.07e-271	NFE2_HUMAN.H11MO.0.A	6.9e-171
MAFF_HUMAN.H11MO.0.B	6.83e-1543	ZSC22_HUMAN.H11MO.0.C	4.4e-177	MEF2C_HUMAN.H11MO.0.A	9.85e-634	PO2F2_HUMAN.H11MO.0.A	7.56e-11	NF2L2_HUMAN.H11MO.0.A	4.56e-200	FEV_HUMAN.H11MO.0.B	3.69e-229	KLF1_HUMAN.H11MO.0.A	1.48e-179	ELF2_HUMAN.H11MO.0.C	1.53e-416	ZSC22_HUMAN.H11MO.0.C	2.4e-269	E2F3_HUMAN.H11MO.0.A	9.25e-168
SP1_HUMAN.H11MO.0.A	1.73e-1529	TBX21_HUMAN.H11MO.0.A	8.59e-177	SPI1_HUMAN.H11MO.0.A	3.04e-619	FOXP1_HUMAN.H11MO.0.A	7.89e-11	GATA3_HUMAN.H11MO.0.A	4.12e-197	SP1_HUMAN.H11MO.0.A	4.31e-228	RXRB_HUMAN.H11MO.0.C	8.82e-179	THA_HUMAN.H11MO.0.C	2.66e-409	TFDP1_HUMAN.H11MO.0.C	3.55e-267	ZSC22_HUMAN.H11MO.0.C	2.57e-165
ETS2_HUMAN.H11MO.0.B	6.01e-1448	BACH1_HUMAN.H11MO.0.A	2.54e-168	ELF2_HUMAN.H11MO.0.C	4.99e-618	GATA4_HUMAN.H11MO.0.A	1.82e-10	NFYB_HUMAN.H11MO.0.A	9.37e-193	OSR2_HUMAN.H11MO.0.C	9.81e-225	RXRA_HUMAN.H11MO.0.A	6.68e-175	ZFP82_HUMAN.H11MO.0.C	1.76e-398	PRDM6_HUMAN.H11MO.0.C	1.86e-266	E2F1_HUMAN.H11MO.0.A	4.66e-163
E2F4_HUMAN.H11MO.0.A	8.65e-1444	KLF9_HUMAN.H11MO.0.C	2.15e-161	E2F3_HUMAN.H11MO.0.A	1.88e-611	FOXK1_HUMAN.H11MO.0.A	3.59e-10	E2F3_HUMAN.H11MO.0.A	3.35e-192	ZN281_HUMAN.H11MO.0.A	6.41e-224	SPI1_HUMAN.H11MO.0.A	4.44e-174	KLF1_HUMAN.H11MO.0.A	5.68e-394	TBX21_HUMAN.H11MO.0.A	8.38e-260	NF2L2_HUMAN.H11MO.0.A	7.76e-163
ETV5_HUMAN.H11MO.0.C	5.50e-1439	SMAD3_HUMAN.H11MO.0.B	2.93e-159	MEF2D_HUMAN.H11MO.0.A	1.85e-608	SRBP2_HUMAN.H11MO.0.B	3.73e-10	IRF3_HUMAN.H11MO.0.B	2.31e-190	ELF1_HUMAN.H11MO.0.A	8.14e-220	TFDP1_HUMAN.H11MO.0.C	6.04e-174	Z354A_HUMAN.H11MO.0.C	5.86e-391	FOXK1_HUMAN.H11MO.0.A	4.37e-258	GABPA_HUMAN.H11MO.0.A	2.28e-159
ZEB1_HUMAN.H11MO.0.A	8.55e-1438	SP1_HUMAN.H11MO.0.A	1.39e-151	FOXJ2_HUMAN.H11MO.0.C	1.50e-606	TBX21_HUMAN.H11MO.0.A	4.45e-10	ZSC22_HUMAN.H11MO.0.C	1.05e-188	E2F4_HUMAN.H11MO.0.A	1.65e-213	SRY_HUMAN.H11MO.0.B	5.53e-172	E2F4_HUMAN.H11MO.0.A	2.57e-388	SPIB_HUMAN.H11MO.0.A	2.22e-257	ETV1_HUMAN.H11MO.0.A	2.28e-157
FLI1_HUMAN.H11MO.0.A	2.89e-1423	EHF_HUMAN.H11MO.0.B	5.49e-151	FOXK1_HUMAN.H11MO.0.A	1.30e-605	GATA2_HUMAN.H11MO.0.A	6.36e-10	NFE2_HUMAN.H11MO.0.A	1.24e-183	EHF_HUMAN.H11MO.0.B	2.3e-212	TBX3_HUMAN.H11MO.0.C	2.52e-171	ZN281_HUMAN.H11MO.0.A	3.31e-385	ELK4_HUMAN.H11MO.0.A	1.69e-256	BACH2_HUMAN.H11MO.0.A	1.37e-155
COT2_HUMAN.H11MO.0.A	1.79e-1418	SPI1_HUMAN.H11MO.0.A	5.11e-146	TFDP1_HUMAN.H11MO.0.C	2.19e-603	TAL1_HUMAN.H11MO.0.A	3.1e-09	BACH2_HUMAN.H11MO.0.A	8.05e-174	NFKB1_HUMAN.H11MO.0.A	5.69e-210	ELF2_HUMAN.H11MO.0.C	1.31e-163	SPI1_HUMAN.H11MO.0.A	4.57e-383	FOXO1_HUMAN.H11MO.0.A	3e-252	IRF8_HUMAN.H11MO.0.B	8.64e-150
KLF1_HUMAN.H11MO.0.A	2.00e-1416	IRF2_HUMAN.H11MO.0.A	7.03e-146	E2F4_HUMAN.H11MO.0.A	8.51e-587	NFYA_HUMAN.H11MO.0.A	7.86e-09	IRF8_HUMAN.H11MO.0.B	5.49e-172	IRF4_HUMAN.H11MO.0.A	1.93e-209	IRF4_HUMAN.H11MO.0.A	1.81e-162	SOX4_HUMAN.H11MO.0.B	6.27e-370	E2F3_HUMAN.H11MO.0.A	4.79e-242	ZN770_HUMAN.H11MO.0.C	2.15e-149
SMCA5_HUMAN.H11MO.0.C	7.60e-1337	E2F1_HUMAN.H11MO.0.A	5.01e-145	FOXO1_HUMAN.H11MO.0.A	8.89e-578	NFYB_HUMAN.H11MO.0.A	1.44e-08	ZNF76_HUMAN.H11MO.0.C	1.44e-167	TBX3_HUMAN.H11MO.0.C	2.22e-207	KLF4_HUMAN.H11MO.0.A	4.55e-160	JUN_HUMAN.H11MO.0.A	1.31e-366	SMAD3_HUMAN.H11MO.0.B	1.57e-238	KLF12_HUMAN.H11MO.0.C	5.25e-148
RXRA_HUMAN.H11MO.0.A	7.73e-1331	E2F4_HUMAN.H11MO.0.A	6.49e-144	FOSL1_HUMAN.H11MO.0.A	4.08e-552	FOXO3_HUMAN.H11MO.0.B	1.78e-08	ZN143_HUMAN.H11MO.0.A	2.13e-167	SOX4_HUMAN.H11MO.0.B	3.97e-207	ELF3_HUMAN.H11MO.0.A	1.34e-155	FOSL1_HUMAN.H11MO.0.A	1.33e-365	KLF9_HUMAN.H11MO.0.C	1.77e-228	SMAD3_HUMAN.H11MO.0.B	1.01e-144
SOX4_HUMAN.H11MO.0.B	1.87e-1289	ELF1_HUMAN.H11MO.0.A	2.06e-139	LYL1_HUMAN.H11MO.0.A	8.22e-549	SPI1_HUMAN.H11MO.0.A	2.94e-08	THA11_HUMAN.H11MO.0.B	1.17e-166	LYL1_HUMAN.H11MO.0.A	1.49e-206	FEV_HUMAN.H11MO.0.B	5.59e-146	FEV_HUMAN.H11MO.0.B	2.32e-361	IRF8_HUMAN.H11MO.0.B	5.77e-220	IRF4_HUMAN.H11MO.0.A	6.92e-140
IRF8_HUMAN.H11MO.0.B	7.40e-1259	IRF8_HUMAN.H11MO.0.B	5.97e-136	JUN_HUMAN.H11MO.0.A	4.38e-541	MAFK_HUMAN.H11MO.0.A	3.48e-08	NFYA_HUMAN.H11MO.0.A	5.69e-164	SRY_HUMAN.H11MO.0.B	2.88e-204	Z324A_HUMAN.H11MO.0.C	6.61e-146	JUND_HUMAN.H11MO.0.A	1.77e-353	SP2_HUMAN.H11MO.0.A	2.85e-218	SPIB_HUMAN.H11MO.0.A	7.27e-139
SMAD4_HUMAN.H11MO.0.B	1.62e-1248	SUH_HUMAN.H11MO.0.A	2.29e-128	FOSL2_HUMAN.H11MO.0.A	1.86e-536	NFAC1_HUMAN.H11MO.0.B	4.64e-08	NFYC_HUMAN.H11MO.0.A	6.89e-158	SALL4_HUMAN.H11MO.0.B	1.16e-203	E2F1_HUMAN.H11MO.0.A	4.01e-142	FOSL2_HUMAN.H11MO.0.A	1.28e-346	CEBPG_HUMAN.H11MO.0.B	1.01e-213	SUH_HUMAN.H11MO.0.A	9.48e-135
SOX2_HUMAN.H11MO.0.A	1.20e-1237	NFKB1_HUMAN.H11MO.0.A	5.15e-126	JUND_HUMAN.H11MO.0.A	2.38e-530	NFYC_HUMAN.H11MO.0.A	4.9e-08	ATF2_HUMAN.H11MO.0.B	4.12e-157	Z354A_HUMAN.H11MO.0.C	1.23e-196	PRDM1_HUMAN.H11MO.0.A	6.92e-142	RARA_HUMAN.H11MO.0.A	3.34e-345	ATF4_HUMAN.H11MO.0.A	3.72e-212	E2F4_HUMAN.H11MO.0.A	2.45e-133
ZBTB6_HUMAN.H11MO.0.C	2.32e-1214	FOXJ3_HUMAN.H11MO.0.A	7.34e-126	ELF1_HUMAN.H11MO.0.A	2.94e-526	IRF8_HUMAN.H11MO.0.B	5.27e-08	IRF4_HUMAN.H11MO.0.A	5.67e-157	PRDM1_HUMAN.H11MO.0.A	1.43e-192	E2F4_HUMAN.H11MO.0.A	5.62e-140	PRDM1_HUMAN.H11MO.0.A	3.88e-344	CTCF_HUMAN.H11MO.0.A	1.75e-205	SP1_HUMAN.H11MO.0.A	3.17e-132
ZNF76_HUMAN.H11MO.0.C	1.97e-1213	ZN394_HUMAN.H11MO.0.C	6.99e-125	IRF4_HUMAN.H11MO.0.A	2.90e-519	GATA6_HUMAN.H11MO.0.A	2.32e-07	USF1_HUMAN.H11MO.0.A	1.71e-137	E2F1_HUMAN.H11MO.0.A	1.18e-191	ZN554_HUMAN.H11MO.0.C	6.17e-137	FOS_HUMAN.H11MO.0.A	4.42e-340	IRF4_HUMAN.H11MO.0.A	2.29e-204	CTCFL_HUMAN.H11MO.0.A	7.27e-129
ITF2_HUMAN.H11MO.0.C	1.61e-1131	GABPA_HUMAN.H11MO.0.A	1.72e-122	FOS_HUMAN.H11MO.0.A	2.41e-509	IRF2_HUMAN.H11MO.0.A	3.59e-07	FOXI1_HUMAN.H11MO.0.B	2.16e-130	Z324A_HUMAN.H11MO.0.C	1.97e-190	SOX2_HUMAN.H11MO.0.A	2.46e-136	KLF4_HUMAN.H11MO.0.A	4.98e-340	SP1_HUMAN.H11MO.0.A	6.75e-201	PRDM1_HUMAN.H11MO.0.A	2.09e-125
MITF_HUMAN.H11MO.0.A	1.36e-1055	ANDR_HUMAN.H11MO.0.A	6.25e-122	EHF_HUMAN.H11MO.0.B	4.86e-504	TBP_HUMAN.H11MO.0.A	5.24e-07	USF2_HUMAN.H11MO.0.A	9.65e-130	SPIB_HUMAN.H11MO.0.A	1.09e-188	THB_HUMAN.H11MO.0.C	1.81e-132	TBX3_HUMAN.H11MO.0.C	7.50e-337	E2F4_HUMAN.H11MO.0.A	3.61e-196	ZN394_HUMAN.H11MO.0.C	3.53e-121
KLF12_HUMAN.H11MO.0.C	6.42e-1037	FOXJ2_HUMAN.H11MO.0.C	7.48e-122	IKZF1_HUMAN.H11MO.0.C	2.01e-483	STAT2_HUMAN.H11MO.0.A	8.61e-07	BACH1_HUMAN.H11MO.0.A	3.56e-128	SOX2_HUMAN.H11MO.0.A	2.91e-185	FOSL1_HUMAN.H11MO.0.A	7e-131	FOSB_HUMAN.H11MO.0.A	7.88e-337	IRF2_HUMAN.H11MO.0.A	1.27e-191	RXRA_HUMAN.H11MO.0.A	3.18e-119
ZSC31_HUMAN.H11MO.0.C	2.39e-1032	CTCFL_HUMAN.H11MO.0.A	4.62e-121	SRY_HUMAN.H11MO.0.B	3.68e-483	IKZF1_HUMAN.H11MO.0.C	1.72e-06	TYY1_HUMAN.H11MO.0.A	1.05e-125	KLF1_HUMAN.H11MO.0.A	6.02e-183	FOS_HUMAN.H11MO.0.A	7.84e-131	ZN554_HUMAN.H11MO.0.C	2.42e-324	FOXP2_HUMAN.H11MO.0.C	3.49e-186	RUNX2_HUMAN.H11MO.0.A	7.41e-113
TFDP1_HUMAN.H11MO.0.C	1.21e-1013	FOXM1_HUMAN.H11MO.0.A	1.36e-120	RXRA_HUMAN.H11MO.0.A	3.00e-468	STA5A_HUMAN.H11MO.0.A	2.49e-06	STAT2_HUMAN.H11MO.0.A	5.79e-125	FOSL1_HUMAN.H11MO.0.A	1.17e-181	LYL1_HUMAN.H11MO.0.A	1.74e-130	IRF4_HUMAN.H11MO.0.A	8.17e-323	NFKB1_HUMAN.H11MO.0.A	3.36e-177	SRBP2_HUMAN.H11MO.0.B	3.82e-112
JUN_HUMAN.H11MO.0.A	1.50e-1007	FOXP2_HUMAN.H11MO.0.C	1.43e-117	OSR2_HUMAN.H11MO.0.C	2.93e-460	IRF1_HUMAN.H11MO.0.A	3.67e-06	IRF1_HUMAN.H11MO.0.A	7.67e-122	SMAD2_HUMAN.H11MO.0.A	1.1e-176	FOSB_HUMAN.H11MO.0.A	4.27e-130	SRBP2_HUMAN.H11MO.0.B	7.48e-316	MAFK_HUMAN.H11MO.0.A	1.72e-176	KLF9_HUMAN.H11MO.0.C	2.87e-108
FOXK1_HUMAN.H11MO.0.A	1.89e-1000	RXRA_HUMAN.H11MO.0.A	5.42e-115	PRDM1_HUMAN.H11MO.0.A	1.67e-459	FOXP2_HUMAN.H11MO.0.C	3.71e-06	MITF_HUMAN.H11MO.0.A	6.02e-121	JUN_HUMAN.H11MO.0.A	2.72e-174	JUN_HUMAN.H11MO.0.A	3.86e-129	EHF_HUMAN.H11MO.0.B	4.77e-313	E2F1_HUMAN.H11MO.0.A	3.71e-176	IRF2_HUMAN.H11MO.0.A	1.45e-107
NR1D1_HUMAN.H11MO.0.B	6.09e-965	FOXO3_HUMAN.H11MO.0.B	7.96e-115	JUNB_HUMAN.H11MO.0.A	4.47e-455	STA5B_HUMAN.H11MO.0.A	5.34e-06	ZN770_HUMAN.H11MO.0.C	9.85e-117	RXRB_HUMAN.H11MO.0.C	1.4e-171	JUND_HUMAN.H11MO.0.A	1.01e-127	ELF1_HUMAN.H11MO.0.A	8.32e-312	STA5A_HUMAN.H11MO.0.A	5.45e-172	ELK1_HUMAN.H11MO.0.B	3.21e-106
ERG_HUMAN.H11MO.0.A	1.08e-934	SOX4_HUMAN.H11MO.0.B	1.93e-114	FOSB_HUMAN.H11MO.0.A	5.88e-454	STAT1_HUMAN.H11MO.0.A	6.11e-06	TFE3_HUMAN.H11MO.0.B	5.49e-109	FOSL2_HUMAN.H11MO.0.A	2.59e-171	ELF1_HUMAN.H11MO.0.A	6.06e-127	GATA2_HUMAN.H11MO.0.A	6.33e-311	RXRA_HUMAN.H11MO.0.A	2.64e-171	BACH1_HUMAN.H11MO.0.A	7.56e-106
ZN322_HUMAN.H11MO.0.B	2.57e-929	ETV1_HUMAN.H11MO.0.A	6.54e-113	GABPA_HUMAN.H11MO.0.A	8.17e-436	ATF3_HUMAN.H11MO.0.A	7.18e-06	FOXO1_HUMAN.H11MO.0.A	4.94e-108	GABPA_HUMAN.H11MO.0.A	5.36e-170	KLF12_HUMAN.H11MO.0.C	3.89e-126	LYL1_HUMAN.H11MO.0.A	0	STA5B_HUMAN.H11MO.0.A	9.68e-169	FOXP2_HUMAN.H11MO.0.C	8.59e-106
FOXO1_HUMAN.H11MO.0.A	4.50e-902	RUNX2_HUMAN.H11MO.0.A	2.01e-112	SOX4_HUMAN.H11MO.0.B	1.32e-434	E2F1_HUMAN.H11MO.0.A	8.41e-06	NF2L1_HUMAN.H11MO.0.C	1.58e-103	NFE2_HUMAN.H11MO.0.A	1.18e-169	FOSL2_HUMAN.H11MO.0.A	1.52e-124	SP1_HUMAN.H11MO.0.A	2e-302	ATF2_HUMAN.H11MO.0.B	3.84e-168	FOXO3_HUMAN.H11MO.0.B	1.23e-104
GFI1_HUMAN.H11MO.0.C	6.66e-902	PRDM1_HUMAN.H11MO.0.A	4.3e-112	BACH1_HUMAN.H11MO.0.A	2.26e-432	PRDM6_HUMAN.H11MO.0.C	9.72e-06	FOXP1_HUMAN.H11MO.0.A	1.86e-103	NF2L2_HUMAN.H11MO.0.A	1.54e-168	SOX4_HUMAN.H11MO.0.B	2.57e-124	RXRB_HUMAN.H11MO.0.C	1.39e-297	NF2L1_HUMAN.H11MO.0.C	8.21e-168	FOXM1_HUMAN.H11MO.0.A	1.48e-104
BATF3_HUMAN.H11MO.0.B	5.79e-851	IRF4_HUMAN.H11MO.0.A	1.9e-111	SOX2_HUMAN.H11MO.0.A	6.29e-417	FOXI1_HUMAN.H11MO.0.B	1.08e-05	NFAC1_HUMAN.H11MO.0.B	8.06e-103	JUND_HUMAN.H11MO.0.A	2.98e-168	NFKB1_HUMAN.H11MO.0.A	3.31e-123	GATA1_HUMAN.H11MO.0.A	5.12e-293	ATF3_HUMAN.H11MO.0.A	1.84e-161	SOX4_HUMAN.H11MO.0.B	1.89e-104
ZN281_HUMAN.H11MO.0.A	7.19e-847	SPIB_HUMAN.H11MO.0.A	7.27e-106	E2F1_HUMAN.H11MO.0.A	9.35e-416	SOX4_HUMAN.H11MO.0.B	3.88e-05	TFEB_HUMAN.H11MO.0.C	3.35e-100	FOS_HUMAN.H11MO.0.A	7.05e-161	SMAD2_HUMAN.H11MO.0.A	2.51e-120	E2F1_HUMAN.H11MO.0.A	1.88e-287	ATF1_HUMAN.H11MO.0.B	2.48e-161	OLIG2_HUMAN.H11MO.0.B	2.15e-100
MAX_HUMAN.H11MO.0.A	9.02e-796	SRBP2_HUMAN.H11MO.0.B	2.29e-102	NF2L2_HUMAN.H11MO.0.A	2.55e-411	ATF1_HUMAN.H11MO.0.B	4.64e-05	FOXK1_HUMAN.H11MO.0.A	2.65e-99	KLF4_HUMAN.H11MO.0.A	4.1e-160	NFE2_HUMAN.H11MO.0.A	5.18e-115	NFE2_HUMAN.H11MO.0.A	3.95e-287	CREB1_HUMAN.H11MO.0.A	3.46e-161	NFAC4_HUMAN.H11MO.0.C	2.8e-99
ETV4_HUMAN.H11MO.0.B	3.02e-765	MAFK_HUMAN.H11MO.0.A	2.57e-101	NFE2_HUMAN.H11MO.0.A	3.47e-396	SPIB_HUMAN.H11MO.0.A	4.93e-05	IRF2_HUMAN.H11MO.0.A	1.38e-94	ZN554_HUMAN.H11MO.0.C	2.22e-159	SRBP2_HUMAN.H11MO.0.B	2.2e-114	SOX2_HUMAN.H11MO.0.A	5.53e-282	FOXJ2_HUMAN.H11MO.0.C	5.14e-158	PTF1A_HUMAN.H11MO.0.B	2.81e-96
COT1_HUMAN.H11MO.0.C	9.98e-760	SOX2_HUMAN.H11MO.0.A	5.3e-100	SPIB_HUMAN.H11MO.0.A	1.56e-385	USF2_HUMAN.H11MO.0.A	7.7e-05	CTCF_HUMAN.H11MO.0.A	2.2e-89	ZN322_HUMAN.H11MO.0.B	3.36e-159	MAX_HUMAN.H11MO.0.A	9.17e-114	JUNB_HUMAN.H11MO.0.A	2.82e-277	CTCFL_HUMAN.H11MO.0.A	1.4e-154	FOXJ2_HUMAN.H11MO.0.C	7.01e-90
ELF5_HUMAN.H11MO.0.A	1.09e-746	ZFP28_HUMAN.H11MO.0.C	1.99e-95	BACH2_HUMAN.H11MO.0.A	6.49e-375	MAFF_HUMAN.H11MO.0.B	8.57e-05	PRDM6_HUMAN.H11MO.0.C	2.14e-86	BACH2_HUMAN.H11MO.0.A	9.39e-158	ZN768_HUMAN.H11MO.0.C	1.41e-112	NF2L2_HUMAN.H11MO.0.A	8.42e-276	SUH_HUMAN.H11MO.0.A	4.33e-154	RUNX1_HUMAN.H11MO.0.A	6.69e-86
GATA2_HUMAN.H11MO.0.A	8.69e-698	PTF1A_HUMAN.H11MO.0.B	5.81e-92	IRF7_HUMAN.H11MO.0.C	1.49e-373	FOXM1_HUMAN.H11MO.0.A	0.000102	CTCFL_HUMAN.H11MO.0.A	6.72e-85	ZN768_HUMAN.H11MO.0.C	7.82e-154	BACH2_HUMAN.H11MO.0.A	1.99e-111	BACH2_HUMAN.H11MO.0.A	1.3e-270	FOXO3_HUMAN.H11MO.0.B	1.19e-153	ZFP82_HUMAN.H11MO.0.C	5.55e-85
ETV2_HUMAN.H11MO.0.B	2.37e-694	ZFP82_HUMAN.H11MO.0.C	5.46e-90	SRBP2_HUMAN.H11MO.0.B	5.66e-370	ANDR_HUMAN.H11MO.0.A	0.000185	STAT3_HUMAN.H11MO.0.A	7.11e-85	NR1D1_HUMAN.H11MO.0.B	1.34e-152	SPIB_HUMAN.H11MO.0.A	3.8e-111	NFKB1_HUMAN.H11MO.0.A	8.43e-270	FOXJ3_HUMAN.H11MO.0.A	2.8e-147	MEF2A_HUMAN.H11MO.0.A	2.51e-84
THAP1_HUMAN.H11MO.0.C	1.39e-671	MEF2A_HUMAN.H11MO.0.A	9.06e-90	FOXM1_HUMAN.H11MO.0.A	2.80e-367	RUNX1_HUMAN.H11MO.0.A	0.000243	NFKB1_HUMAN.H11MO.0.A	4.8e-84	THB_HUMAN.H11MO.0.C	3.08e-152	GABPA_HUMAN.H11MO.0.A	2.25e-107	GATA4_HUMAN.H11MO.0.A	3.9e-261	RUNX2_HUMAN.H11MO.0.A	1.54e-141	NFAC2_HUMAN.H11MO.0.B	8.96e-84
BMAL1_HUMAN.H11MO.0.A	2.57e-666	MEF2C_HUMAN.H11MO.0.A	2.06e-89	TBX3_HUMAN.H11MO.0.C	1.35e-365	FOXJ3_HUMAN.H11MO.0.A	0.000253	STA5A_HUMAN.H11MO.0.A	2.69e-83	ETV1_HUMAN.H11MO.0.A	1.66e-151	IRF7_HUMAN.H11MO.0.C	2.75e-106	IRF7_HUMAN.H11MO.0.C	3.74e-260	STAT1_HUMAN.H11MO.0.A	2.81e-141	IRF7_HUMAN.H11MO.0.C	2.01e-82
SNAI2_HUMAN.H11MO.0.A	2.11e-652	MEF2B_HUMAN.H11MO.0.A	1.02e-88	NRF1_HUMAN.H11MO.0.A	7.51e-349	MAFB_HUMAN.H11MO.0.B	0.000312	STAT1_HUMAN.H11MO.0.A	5.19e-83	FOSB_HUMAN.H11MO.0.A	5.85e-149	ZN322_HUMAN.H11MO.0.B	4.63e-105	SUH_HUMAN.H11MO.0.A	4.5e-255	ZFP28_HUMAN.H11MO.0.C	2.63e-136	MEF2C_HUMAN.H11MO.0.A	1.37e-80
BACH2_HUMAN.H11MO.0.A	1.41e-641	IRF7_HUMAN.H11MO.0.C	2.21e-86	ETV1_HUMAN.H11MO.0.A	5.53e-335	NFKB1_HUMAN.H11MO.0.A	0.000352	PRDM1_HUMAN.H11MO.0.A	1.29e-81	LEF1_HUMAN.H11MO.0.A	9.03e-149	NF2L2_HUMAN.H11MO.0.A	1.54e-103	NR1D1_HUMAN.H11MO.0.B	3.4e-249	MAFF_HUMAN.H11MO.0.B	7.56e-135	SOX2_HUMAN.H11MO.0.A	7.2e-80
ATF2_HUMAN.H11MO.0.B	7.93e-641	Z354A_HUMAN.H11MO.0.C	5.19e-85	CTCF_HUMAN.H11MO.0.A	1.18e-333	STAT3_HUMAN.H11MO.0.A	0.000438	MAFK_HUMAN.H11MO.0.A	1.69e-81	SRBP2_HUMAN.H11MO.0.B	7.5e-147	LEF1_HUMAN.H11MO.0.A	9.85e-102	MAF_HUMAN.H11MO.0.A	6.27e-249	EVI1_HUMAN.H11MO.0.B	1.93e-134	BHA15_HUMAN.H11MO.0.B	1.05e-79
IRF7_HUMAN.H11MO.0.C	1.91e-637	MAX_HUMAN.H11MO.0.A	2.22e-82	SUH_HUMAN.H11MO.0.A	4.82e-330	SOX2_HUMAN.H11MO.0.A	0.000525	HIF1A_HUMAN.H11MO.0.C	2.74e-79	COT1_HUMAN.H11MO.0.C	6.23e-146	BMAL1_HUMAN.H11MO.0.A	1.18e-101	COT1_HUMAN.H11MO.0.C	8.06e-247	ZN121_HUMAN.H11MO.0.C	3.56e-133	ITF2_HUMAN.H11MO.0.C	1.04e-78
BHE40_HUMAN.H11MO.0.A	2.87e-624	FOXA1_HUMAN.H11MO.0.A	6e-82	NFKB1_HUMAN.H11MO.0.A	9.40e-325	IRF4_HUMAN.H11MO.0.A	0.000536	SUH_HUMAN.H11MO.0.A	1.28e-78	SUH_HUMAN.H11MO.0.A	5.85e-144	SRBP1_HUMAN.H11MO.0.A	1.79e-101	SRBP1_HUMAN.H11MO.0.A	3.14e-244	STAT3_HUMAN.H11MO.0.A	1.24e-132	FOXA1_HUMAN.H11MO.0.A	5.18e-77
MYCN_HUMAN.H11MO.0.A	1.68e-615	MAFF_HUMAN.H11MO.0.B	5.83e-79	THA_HUMAN.H11MO.0.C	8.75e-311	CREB1_HUMAN.H11MO.0.A	0.000594	CREM_HUMAN.H11MO.0.C	3.81e-76	KLF12_HUMAN.H11MO.0.C	1.45e-138	JUNB_HUMAN.H11MO.0.A	7.56e-99	BMAL1_HUMAN.H11MO.0.A	7.75e-244	PRDM1_HUMAN.H11MO.0.A	1.04e-127	ATOH1_HUMAN.H11MO.0.B	1.03e-71
SPI1_HUMAN.H11MO.0.A	4.66e-608	SRY_HUMAN.H11MO.0.B	1.69e-78	FOXA1_HUMAN.H11MO.0.A	4.04e-299	NRF1_HUMAN.H11MO.0.A	0.000676	ZFP42_HUMAN.H11MO.0.A	6.57e-76	JUNB_HUMAN.H11MO.0.A	9.65e-136	EHF_HUMAN.H11MO.0.B	1.12e-98	KLF12_HUMAN.H11MO.0.C	2.04e-241	MAFB_HUMAN.H11MO.0.B	3e-126	MAFK_HUMAN.H11MO.0.A	2.99e-71
NR2E3_HUMAN.H11MO.0.C	8.22e-608	MYCN_HUMAN.H11MO.0.A	1.79e-77	SRBP1_HUMAN.H11MO.0.A	6.92e-283	MEF2B_HUMAN.H11MO.0.A	0.000765	CEBPG_HUMAN.H11MO.0.B	1.15e-75	IRF7_HUMAN.H11MO.0.C	1.19e-134	MAF_HUMAN.H11MO.0.A	2.58e-97	ZN322_HUMAN.H11MO.0.B	6.6e-238	FOXM1_HUMAN.H11MO.0.A	5.3e-125	ANDR_HUMAN.H11MO.0.A	1.49e-68
ZN449_HUMAN.H11MO.0.C	1.09e-600	NF2L1_HUMAN.H11MO.0.C	2.32e-77	RUNX2_HUMAN.H11MO.0.A	3.09e-282	Z354A_HUMAN.H11MO.0.C	0.000963	TBX21_HUMAN.H11MO.0.A	2.41e-75	MAX_HUMAN.H11MO.0.A	2.13e-132	THAP1_HUMAN.H11MO.0.C	3.32e-95	GABPA_HUMAN.H11MO.0.A	7.65e-237	PTF1A_HUMAN.H11MO.0.B	6.25e-125	NDF2_HUMAN.H11MO.0.B	8.84e-66
JUND_HUMAN.H11MO.0.A	5.69e-600	OLIG2_HUMAN.H11MO.0.B	7.26e-76	ZN350_HUMAN.H11MO.0.C	1.4e-278	STAT4_HUMAN.H11MO.0.A	0.00193	ATF4_HUMAN.H11MO.0.A	1.01e-74	BMAL1_HUMAN.H11MO.0.A	2.57e-127	NR1D1_HUMAN.H11MO.0.B	5.52e-95	ETV1_HUMAN.H11MO.0.A	2.21e-234	ITF2_HUMAN.H11MO.0.C	2.34e-124	NF2L1_HUMAN.H11MO.0.C	6.56e-65
GATA4_HUMAN.H11MO.0.A	1.30e-584	MYC_HUMAN.H11MO.0.A	4.3e-73	SMAD2_HUMAN.H11MO.0.A	1.05e-276	ATF2_HUMAN.H11MO.0.B	0.00297	STA5B_HUMAN.H11MO.0.A	2.56e-70	MYCN_HUMAN.H11MO.0.A	8.08e-117	SUH_HUMAN.H11MO.0.A	4.73e-93	MAX_HUMAN.H11MO.0.A	4.05e-234	OLIG2_HUMAN.H11MO.0.B	5.82e-122	STAT4_HUMAN.H11MO.0.A	9.77e-65
GATA1_HUMAN.H11MO.0.A	2.18e-583	MEF2D_HUMAN.H11MO.0.A	5.52e-70	THAP1_HUMAN.H11MO.0.C	5.61e-273	RUNX2_HUMAN.H11MO.0.A	0.00363	FOXP2_HUMAN.H11MO.0.C	3.26e-70	ZSC31_HUMAN.H11MO.0.C	1.26e-114	MXI1_HUMAN.H11MO.0.A	1.16e-91	TAL1_HUMAN.H11MO.0.A	2.14e-223	ZN394_HUMAN.H11MO.0.C	3.61e-121	STA5A_HUMAN.H11MO.0.A	9.82e-65
IRF4_HUMAN.H11MO.0.A	1.33e-582	FEZF1_HUMAN.H11MO.0.C	8.73e-69	FOXP2_HUMAN.H11MO.0.C	5.93e-259	ZNF76_HUMAN.H11MO.0.C	0.00513	ATF6A_HUMAN.H11MO.0.B	2.35e-67	MAF_HUMAN.H11MO.0.A	2.01e-113	ZSC31_HUMAN.H11MO.0.C	6.27e-91	MAFF_HUMAN.H11MO.0.B	2.54e-223	MAF_HUMAN.H11MO.0.A	4.65e-121	FOXA2_HUMAN.H11MO.0.A	4.86e-64
FOSL1_HUMAN.H11MO.0.A	2.53e-579	OSR2_HUMAN.H11MO.0.C	9.62e-68	LEF1_HUMAN.H11MO.0.A	6.27e-258	ZN394_HUMAN.H11MO.0.C	0.0065	NFAC2_HUMAN.H11MO.0.B	4.22e-65	MAFF_HUMAN.H11MO.0.B	5.55e-112	KLF9_HUMAN.H11MO.0.C	3.44e-89	SPIB_HUMAN.H11MO.0.A	5.93e-223	MEF2A_HUMAN.H11MO.0.A	6.44e-119	MAFF_HUMAN.H11MO.0.B	6.56e-64
SNAI1_HUMAN.H11MO.0.C	3.18e-578	USF2_HUMAN.H11MO.0.A	1.33e-67	ZN143_HUMAN.H11MO.0.A	4.6e-257	SMAD3_HUMAN.H11MO.0.B	0.00784	LYL1_HUMAN.H11MO.0.A	6.29e-65	THAP1_HUMAN.H11MO.0.C	1.82e-108	RUNX2_HUMAN.H11MO.0.A	2.11e-86	MYCN_HUMAN.H11MO.0.A	2.75e-218	ANDR_HUMAN.H11MO.0.A	9.54e-117	MEF2B_HUMAN.H11MO.0.A	1.44e-63
TFE3_HUMAN.H11MO.0.B	9.67e-570	NFAC4_HUMAN.H11MO.0.C	1.35e-66	Z324A_HUMAN.H11MO.0.C	1.16e-248	ZN350_HUMAN.H11MO.0.C	0.008	IKZF1_HUMAN.H11MO.0.C	1.19e-64	ZNF76_HUMAN.H11MO.0.C	1.73e-99	ZEB1_HUMAN.H11MO.0.A	1.57e-85	ZSC31_HUMAN.H11MO.0.C	2.14e-211	RUNX1_HUMAN.H11MO.0.A	9.21e-112	MEF2D_HUMAN.H11MO.0.A	2.56e-63
ETS1_HUMAN.H11MO.0.A	1.38e-568	BMAL1_HUMAN.H11MO.0.A	3.34e-65	THA11_HUMAN.H11MO.0.B	6.68e-244	LEF1_HUMAN.H11MO.0.A	0.00821	STAT4_HUMAN.H11MO.0.A	1.78e-64	FOXP2_HUMAN.H11MO.0.C	6.19e-99	COT1_HUMAN.H11MO.0.C	1.83e-83	ZNF76_HUMAN.H11MO.0.C	1.2e-207	BHA15_HUMAN.H11MO.0.B	2.39e-111	MAFB_HUMAN.H11MO.0.B	2.18e-61
PRDM1_HUMAN.H11MO.0.A	6.82e-564	ELK1_HUMAN.H11MO.0.B	4.6e-65	CTCFL_HUMAN.H11MO.0.A	8.35e-244	USF1_HUMAN.H11MO.0.A	0.0127	FOXO3_HUMAN.H11MO.0.B	8.77e-64	MYC_HUMAN.H11MO.0.A	6.98e-99	MAFF_HUMAN.H11MO.0.B	7.01e-81	ZN768_HUMAN.H11MO.0.C	1.07e-206	SOX4_HUMAN.H11MO.0.B	3.22e-111	RUNX3_HUMAN.H11MO.0.A	3.21e-61
FOSL2_HUMAN.H11MO.0.A	5.30e-550	ZN121_HUMAN.H11MO.0.C	2e-64	RARA_HUMAN.H11MO.0.A	2.98e-237	FOXJ2_HUMAN.H11MO.0.C	0.0146	NFAC4_HUMAN.H11MO.0.C	1.23e-58	OZF_HUMAN.H11MO.0.C	1.76e-97	ZNF76_HUMAN.H11MO.0.C	1.15e-79	THB_HUMAN.H11MO.0.C	4.31e-205	ATOH1_HUMAN.H11MO.0.B	9.3e-110	COT1_HUMAN.H11MO.0.C	5.13e-61
FOXO4_HUMAN.H11MO.0.C	6.36e-550	STA5A_HUMAN.H11MO.0.A	2.8e-64	ITF2_HUMAN.H11MO.0.C	2.19e-235	PEBB_HUMAN.H11MO.0.C	0.015	BMAL1_HUMAN.H11MO.0.A	6.18e-58	ITF2_HUMAN.H11MO.0.C	4.94e-95	FOXO4_HUMAN.H11MO.0.C	2.45e-77	SMAD4_HUMAN.H11MO.0.B	3.6e-192	SRBP2_HUMAN.H11MO.0.B	1.52e-108	OSR2_HUMAN.H11MO.0.C	2.22e-57
ZN350_HUMAN.H11MO.0.C	1.25e-548	MAFB_HUMAN.H11MO.0.B	4.23e-64	COT1_HUMAN.H11MO.0.C	1.36e-233	MAF_HUMAN.H11MO.0.A	0.0169	FOXM1_HUMAN.H11MO.0.A	3.18e-57	MXI1_HUMAN.H11MO.0.A	2.7e-94	ITF2_HUMAN.H11MO.0.C	3.15e-77	FOXM1_HUMAN.H11MO.0.A	3.07e-190	STAT4_HUMAN.H11MO.0.A	2.99e-108	TBX3_HUMAN.H11MO.0.C	1.54e-56
FEV_HUMAN.H11MO.0.B	4.20e-545	USF1_HUMAN.H11MO.0.A	5.51e-64	ZNF76_HUMAN.H11MO.0.C	8.26e-233	LYL1_HUMAN.H11MO.0.A	0.0171	SMAD3_HUMAN.H11MO.0.B	2.22e-55	RUNX2_HUMAN.H11MO.0.A	7.8e-94	FOXM1_HUMAN.H11MO.0.A	6.41e-77	MYC_HUMAN.H11MO.0.A	5.87e-188	IKZF1_HUMAN.H11MO.0.C	3.23e-103	HTF4_HUMAN.H11MO.0.A	4.83e-56
ELF3_HUMAN.H11MO.0.A	5.69e-545	COT1_HUMAN.H11MO.0.C	1.44e-63	FOXO3_HUMAN.H11MO.0.B	8.67e-228	FOXA1_HUMAN.H11MO.0.A	0.0202	MECP2_HUMAN.H11MO.0.C	1.08e-54	ZEB1_HUMAN.H11MO.0.A	8.68e-94	ETV1_HUMAN.H11MO.0.A	1.47e-76	SMCA5_HUMAN.H11MO.0.C	2.63e-187	NFAC4_HUMAN.H11MO.0.C	2.74e-102	STA5B_HUMAN.H11MO.0.A	3.26e-55
GATA6_HUMAN.H11MO.0.A	1.12e-543	LEF1_HUMAN.H11MO.0.A	1.91e-63	NR1D1_HUMAN.H11MO.0.B	1.22e-227	MITF_HUMAN.H11MO.0.A	0.0221	SRBP2_HUMAN.H11MO.0.B	1.24e-54	GATA2_HUMAN.H11MO.0.A	2.27e-92	GATA2_HUMAN.H11MO.0.A	4.3e-74	GATA6_HUMAN.H11MO.0.A	2.95e-186	FOXA1_HUMAN.H11MO.0.A	4.44e-101	FOXJ3_HUMAN.H11MO.0.A	9.64e-55
TFE2_HUMAN.H11MO.0.A	2.48e-529	ITF2_HUMAN.H11MO.0.C	1.34e-62	ELK1_HUMAN.H11MO.0.B	2.92e-222	RUNX3_HUMAN.H11MO.0.A	0.0236	IRF7_HUMAN.H11MO.0.C	4.72e-52	SMAD4_HUMAN.H11MO.0.B	5.46e-91	MYCN_HUMAN.H11MO.0.A	2.18e-73	ITF2_HUMAN.H11MO.0.C	1.09e-182	MEF2C_HUMAN.H11MO.0.A	5.5e-99	LEF1_HUMAN.H11MO.0.A	1.32e-53
HTF4_HUMAN.H11MO.0.A	1.05e-522	MAF_HUMAN.H11MO.0.A	2.51e-61	MAF_HUMAN.H11MO.0.A	1.83e-219	NF2L1_HUMAN.H11MO.0.C	0.0255	MYCN_HUMAN.H11MO.0.A	4.97e-51	PTF1A_HUMAN.H11MO.0.B	2.08e-90	HTF4_HUMAN.H11MO.0.A	6.19e-73	RUNX2_HUMAN.H11MO.0.A	5.94e-173	NFAC2_HUMAN.H11MO.0.B	7.19e-99	MAX_HUMAN.H11MO.0.A	3.49e-53
MXI1_HUMAN.H11MO.0.A	1.30e-517	BHA15_HUMAN.H11MO.0.B	1.12e-60	RXRB_HUMAN.H11MO.0.C	1.63e-217	FOXA2_HUMAN.H11MO.0.A	0.0272	MAFF_HUMAN.H11MO.0.B	2.54e-50	FOXO4_HUMAN.H11MO.0.C	2.75e-90	FOXA1_HUMAN.H11MO.0.A	4.39e-71	MXI1_HUMAN.H11MO.0.A	1.82e-170	TFE3_HUMAN.H11MO.0.B	1.19e-98	ELK4_HUMAN.H11MO.0.A	1.18e-52
FOXA1_HUMAN.H11MO.0.A	1.23e-510	MXI1_HUMAN.H11MO.0.A	1.77e-60	PTF1A_HUMAN.H11MO.0.B	2.11e-215	MEF2D_HUMAN.H11MO.0.A	0.0317	SIX2_HUMAN.H11MO.0.A	1.66e-48	ZN260_HUMAN.H11MO.0.C	1.35e-89	SMAD4_HUMAN.H11MO.0.B	1.82e-69	FOXP2_HUMAN.H11MO.0.C	1.85e-165	MEF2B_HUMAN.H11MO.0.A	5.66e-98	NDF1_HUMAN.H11MO.0.A	1.71e-52
ZN768_HUMAN.H11MO.0.C	9.77e-494	RUNX1_HUMAN.H11MO.0.A	2e-60	ZN418_HUMAN.H11MO.0.C	1.76e-213	TFEB_HUMAN.H11MO.0.C	0.0362	OSR2_HUMAN.H11MO.0.C	5.96e-47	HTF4_HUMAN.H11MO.0.A	5.75e-89	MYC_HUMAN.H11MO.0.A	3.57e-68	LEF1_HUMAN.H11MO.0.A	2.12e-162	MYB_HUMAN.H11MO.0.A	1.31e-96	STAT1_HUMAN.H11MO.0.A	7.28e-52
NR6A1_HUMAN.H11MO.0.B	9.92e-491	ZN350_HUMAN.H11MO.0.C	1.95e-59	BATF3_HUMAN.H11MO.0.B	1.6e-210	PRDM1_HUMAN.H11MO.0.A	0.0363	RXRA_HUMAN.H11MO.0.A	2.32e-46	BHE40_HUMAN.H11MO.0.A	7.92e-87	FOXP2_HUMAN.H11MO.0.C	8e-65	FOXA1_HUMAN.H11MO.0.A	6.89e-159	MITF_HUMAN.H11MO.0.A	2.45e-94	ZN418_HUMAN.H11MO.0.C	1.32e-51
ATF3_HUMAN.H11MO.0.A	5.40e-461	STAT1_HUMAN.H11MO.0.A	6.35e-59	FOXO4_HUMAN.H11MO.0.C	2.02e-210	MEF2C_HUMAN.H11MO.0.A	0.058	ZN394_HUMAN.H11MO.0.C	3.36e-44	FOXM1_HUMAN.H11MO.0.A	1.03e-85	PTF1A_HUMAN.H11MO.0.B	8.85e-65	MITF_HUMAN.H11MO.0.A	5.24e-158	SMAD2_HUMAN.H11MO.0.A	4.87e-94	STAT3_HUMAN.H11MO.0.A	1.16e-49
ZFX_HUMAN.H11MO.0.A	6.40e-457	FOXA2_HUMAN.H11MO.0.A	3.14e-58	ZN768_HUMAN.H11MO.0.C	6.9e-207	MAFG_HUMAN.H11MO.0.A	0.0626	BHE40_HUMAN.H11MO.0.A	9.99e-44	SMCA5_HUMAN.H11MO.0.C	1.05e-84	OZF_HUMAN.H11MO.0.C	4.19e-64	ATF2_HUMAN.H11MO.0.B	4.58e-154	NDF1_HUMAN.H11MO.0.A	5.06e-91	MYC_HUMAN.H11MO.0.A	1.79e-49
E2F1_HUMAN.H11MO.0.A	2.10e-452	ZN418_HUMAN.H11MO.0.C	5.54e-58	SMCA1_HUMAN.H11MO.0.C	3.35e-197	RXRA_HUMAN.H11MO.0.A	0.0637	ZN418_HUMAN.H11MO.0.C	5.75e-43	SRBP1_HUMAN.H11MO.0.A	4.32e-84	GATA4_HUMAN.H11MO.0.A	2.75e-62	THAP1_HUMAN.H11MO.0.C	7.96e-152	RUNX3_HUMAN.H11MO.0.A	7.03e-90	IKZF1_HUMAN.H11MO.0.C	2.06e-49
ASCL1_HUMAN.H11MO.0.A	1.07e-449	TBX3_HUMAN.H11MO.0.C	1.1e-57	ATF3_HUMAN.H11MO.0.A	1.03e-196	HIF1A_HUMAN.H11MO.0.C	0.0656	SOX4_HUMAN.H11MO.0.B	1.12e-40	CLOCK_HUMAN.H11MO.0.C	3.54e-81	CLOCK_HUMAN.H11MO.0.C	2.89e-60	BHE40_HUMAN.H11MO.0.A	3.94e-149	HTF4_HUMAN.H11MO.0.A	1.31e-86	ATF2_HUMAN.H11MO.0.B	1.01e-48
RUNX2_HUMAN.H11MO.0.A	3.34e-449	STAT3_HUMAN.H11MO.0.A	1.33e-57	ZN554_HUMAN.H11MO.0.C	1.08e-193	IRF7_HUMAN.H11MO.0.C	0.0658	DBP_HUMAN.H11MO.0.B	7.35e-40	GATA4_HUMAN.H11MO.0.A	6.39e-81	GATA1_HUMAN.H11MO.0.A	5.21e-60	CLOCK_HUMAN.H11MO.0.C	1.53e-147	IRF7_HUMAN.H11MO.0.C	2.31e-84	SMCA1_HUMAN.H11MO.0.C	1.26e-48
ZN257_HUMAN.H11MO.0.C	1.13e-442	STA5B_HUMAN.H11MO.0.A	6.32e-57	OLIG2_HUMAN.H11MO.0.B	2.87e-188	PRGR_HUMAN.H11MO.0.A	0.108	HLF_HUMAN.H11MO.0.C	3.18e-39	GATA1_HUMAN.H11MO.0.A	7.61e-81	SMCA5_HUMAN.H11MO.0.C	5.25e-60	ZBTB6_HUMAN.H11MO.0.C	6.75e-147	TBX3_HUMAN.H11MO.0.C	1.4e-82	MYOD1_HUMAN.H11MO.0.A	1.92e-48
LEF1_HUMAN.H11MO.0.A	2.69e-430	MITF_HUMAN.H11MO.0.A	1.81e-55	MXI1_HUMAN.H11MO.0.A	3.28e-186	ZN143_HUMAN.H11MO.0.A	0.125	MAFB_HUMAN.H11MO.0.B	3.74e-39	OLIG2_HUMAN.H11MO.0.B	8.5e-81	ZN260_HUMAN.H11MO.0.C	2.29e-59	ZN418_HUMAN.H11MO.0.C	8.53e-136	NDF2_HUMAN.H11MO.0.B	3.99e-82	FOXA3_HUMAN.H11MO.0.B	4.23e-48
MAFB_HUMAN.H11MO.0.B	4.97e-430	STAT4_HUMAN.H11MO.0.A	2.19e-54	ATF2_HUMAN.H11MO.0.B	9.5e-186	CDX1_HUMAN.H11MO.0.C	0.137	TBP_HUMAN.H11MO.0.A	4.94e-39	KLF9_HUMAN.H11MO.0.C	3e-78	OLIG2_HUMAN.H11MO.0.B	1.14e-58	FOXO3_HUMAN.H11MO.0.B	3.5e-133	MAFG_HUMAN.H11MO.0.A	4.44e-82	NR1D1_HUMAN.H11MO.0.B	5.38e-48
TAL1_HUMAN.H11MO.0.A	1.22e-407	ATF3_HUMAN.H11MO.0.A	2.31e-53	HTF4_HUMAN.H11MO.0.A	1.92e-185	EPAS1_HUMAN.H11MO.0.B	0.188	MZF1_HUMAN.H11MO.0.B	1.87e-38	FOXA1_HUMAN.H11MO.0.A	3.58e-78	ZN436_HUMAN.H11MO.0.C	2.3e-57	KLF9_HUMAN.H11MO.0.C	4.7e-131	SOX2_HUMAN.H11MO.0.A	1.46e-80	Z324A_HUMAN.H11MO.0.C	8.91e-48
RORA_HUMAN.H11MO.0.C	1.23e-405	SMAD2_HUMAN.H11MO.0.A	3.71e-53	MAX_HUMAN.H11MO.0.A	8.31e-185	MXI1_HUMAN.H11MO.0.A	0.2	FOXJ2_HUMAN.H11MO.0.C	4.52e-38	FOXO3_HUMAN.H11MO.0.B	8.98e-78	ZNF8_HUMAN.H11MO.0.C	4.6e-56	SMCA1_HUMAN.H11MO.0.C	4.91e-130	PAX5_HUMAN.H11MO.0.A	1.8e-80	ZFP28_HUMAN.H11MO.0.C	3.11e-47
RARG_HUMAN.H11MO.0.B	3.87e-401	IKZF1_HUMAN.H11MO.0.C	3.77e-51	FOXA2_HUMAN.H11MO.0.A	1.24e-179	MYCN_HUMAN.H11MO.0.A	0.236	ANDR_HUMAN.H11MO.0.A	5.3e-38	ZN436_HUMAN.H11MO.0.C	7.44e-77	ZBTB6_HUMAN.H11MO.0.C	5.18e-55	COT2_HUMAN.H11MO.0.A	3.42e-128	COT1_HUMAN.H11MO.0.C	1.15e-79	PEBB_HUMAN.H11MO.0.C	4.47e-47
TEAD1_HUMAN.H11MO.0.A	1.03e-400	NFAC2_HUMAN.H11MO.0.B	5e-51	THB_HUMAN.H11MO.0.C	1.37e-179	MEF2A_HUMAN.H11MO.0.A	0.247	RFX1_HUMAN.H11MO.0.B	1.07e-37	ATF2_HUMAN.H11MO.0.B	5.37e-76	ATF2_HUMAN.H11MO.0.B	1.05e-52	HIF1A_HUMAN.H11MO.0.C	1.78e-127	USF1_HUMAN.H11MO.0.A	1.91e-79	SMAD2_HUMAN.H11MO.0.A	7.32e-45
JUNB_HUMAN.H11MO.0.A	4.28e-397	ATOH1_HUMAN.H11MO.0.B	3.58e-49	MAFF_HUMAN.H11MO.0.B	6.44e-177	ZN121_HUMAN.H11MO.0.C	0.247	RORG_HUMAN.H11MO.0.C	3.67e-37	ELK1_HUMAN.H11MO.0.B	5.24e-75	ZN335_HUMAN.H11MO.0.A	3.11e-52	OLIG2_HUMAN.H11MO.0.B	1.7e-126	FOXA2_HUMAN.H11MO.0.A	3.18e-79	NFIC_HUMAN.H11MO.0.A	1.84e-44
AHR_HUMAN.H11MO.0.B	1.79e-387	MAFG_HUMAN.H11MO.0.A	5.14e-48	ZBTB6_HUMAN.H11MO.0.C	2.13e-175	MYOG_HUMAN.H11MO.0.B	0.268	RFX2_HUMAN.H11MO.0.A	1.63e-36	ZNF8_HUMAN.H11MO.0.C	1.08e-74	ZN418_HUMAN.H11MO.0.C	5.88e-52	ZEB1_HUMAN.H11MO.0.A	1.43e-123	USF2_HUMAN.H11MO.0.A	2.09e-78	MZF1_HUMAN.H11MO.0.B	1.12e-43
ESR2_HUMAN.H11MO.0.A	1.94e-380	EVI1_HUMAN.H11MO.0.B	2.83e-47	HNF1A_HUMAN.H11MO.0.C	4.83e-169	ARNT_HUMAN.H11MO.0.B	0.285	SOX2_HUMAN.H11MO.0.A	4.45e-36	SMCA1_HUMAN.H11MO.0.C	1e-73	ZKSC1_HUMAN.H11MO.0.B	9.08e-52	PTF1A_HUMAN.H11MO.0.B	7.74e-121	Z324A_HUMAN.H11MO.0.C	2.87e-78	MXI1_HUMAN.H11MO.0.A	1.37e-43
ELF2_HUMAN.H11MO.0.C	1.82e-375	RUNX3_HUMAN.H11MO.0.A	2.76e-46	MYCN_HUMAN.H11MO.0.A	7.47e-162	CEBPG_HUMAN.H11MO.0.B	0.307	KAISO_HUMAN.H11MO.0.A	1.17e-35	MITF_HUMAN.H11MO.0.A	1.02e-73	USF2_HUMAN.H11MO.0.A	7.73e-50	HTF4_HUMAN.H11MO.0.A	7.75e-118	NR1D1_HUMAN.H11MO.0.B	1.01e-77	ZN350_HUMAN.H11MO.0.C	1.49e-43
FOXM1_HUMAN.H11MO.0.A	4.61e-368	NDF2_HUMAN.H11MO.0.B	4.96e-45	FEZF1_HUMAN.H11MO.0.C	1.36e-158	STAT6_HUMAN.H11MO.0.B	0.318	FOXA1_HUMAN.H11MO.0.A	4.2e-34	ZN418_HUMAN.H11MO.0.C	1.97e-73	BHE40_HUMAN.H11MO.0.A	1.72e-49	FOXO4_HUMAN.H11MO.0.C	2.29e-117	OSR2_HUMAN.H11MO.0.C	3.03e-76	NFAC3_HUMAN.H11MO.0.B	7.2e-43
NF2L2_HUMAN.H11MO.0.A	9.53e-365	HIF1A_HUMAN.H11MO.0.C	1.01e-44	FOXA3_HUMAN.H11MO.0.B	2.37e-155	SRBP1_HUMAN.H11MO.0.A	0.324	SIX1_HUMAN.H11MO.0.A	1.72e-33	ASCL1_HUMAN.H11MO.0.A	1.1e-70	MITF_HUMAN.H11MO.0.A	2.29e-48	ZN350_HUMAN.H11MO.0.C	3.16e-116	ZFP82_HUMAN.H11MO.0.C	3.89e-76	TFAP4_HUMAN.H11MO.0.A	2.66e-42
TEAD4_HUMAN.H11MO.0.A	2.53e-362	FOXA3_HUMAN.H11MO.0.B	1.42e-44	NKX61_HUMAN.H11MO.0.B	2.09e-154	BHA15_HUMAN.H11MO.0.B	0.418	MEF2C_HUMAN.H11MO.0.A	3.15e-33	NFAC4_HUMAN.H11MO.0.C	2.88e-69	ASCL1_HUMAN.H11MO.0.A	5.67e-48	TFE3_HUMAN.H11MO.0.B	9.32e-113	ZBT18_HUMAN.H11MO.0.C	3.94e-72	SRY_HUMAN.H11MO.0.B	1.59e-41
ZNF18_HUMAN.H11MO.0.C	2.93e-359	ZN768_HUMAN.H11MO.0.C	4.62e-44	ZN322_HUMAN.H11MO.0.B	8.74e-154	MAX_HUMAN.H11MO.0.A	0.527	NFAC3_HUMAN.H11MO.0.B	5.2e-33	ZBTB6_HUMAN.H11MO.0.C	4.69e-69	NRF1_HUMAN.H11MO.0.A	7.18e-48	ELK1_HUMAN.H11MO.0.B	2.11e-110	SRY_HUMAN.H11MO.0.B	8.22e-72	FEZF1_HUMAN.H11MO.0.C	5.37e-41
NFE2_HUMAN.H11MO.0.A	2.41e-357	PAX5_HUMAN.H11MO.0.A	4.98e-44	MITF_HUMAN.H11MO.0.A	7.7e-152	FOXA3_HUMAN.H11MO.0.B	0.629	ZFP28_HUMAN.H11MO.0.C	6.45e-33	ZN335_HUMAN.H11MO.0.A	2.58e-68	FOXO3_HUMAN.H11MO.0.B	3.26e-47	NFAC4_HUMAN.H11MO.0.C	3.35e-108	SRBP1_HUMAN.H11MO.0.A	1.18e-69	MYCN_HUMAN.H11MO.0.A	1.03e-40
NKX31_HUMAN.H11MO.0.C	2.51e-356	FOXC1_HUMAN.H11MO.0.C	1.44e-43	NFAC4_HUMAN.H11MO.0.C	9.99e-152	ATF4_HUMAN.H11MO.0.A	0.748	BATF3_HUMAN.H11MO.0.B	6.39e-32	ZKSC1_HUMAN.H11MO.0.B	9.6e-68	TFE2_HUMAN.H11MO.0.A	1.63e-45	ZN335_HUMAN.H11MO.0.A	4.24e-105	Z354A_HUMAN.H11MO.0.C	1.46e-69	ATF1_HUMAN.H11MO.0.B	1.69e-40
KLF9_HUMAN.H11MO.0.C	4.47e-351	SMCA1_HUMAN.H11MO.0.C	8.81e-43	BHA15_HUMAN.H11MO.0.B	1.11e-150	ZN582_HUMAN.H11MO.0.C	0.769	RUNX2_HUMAN.H11MO.0.A	1.27e-31	USF2_HUMAN.H11MO.0.A	1.91e-66	GATA6_HUMAN.H11MO.0.A	2.85e-44	USF2_HUMAN.H11MO.0.A	6.81e-105	NRF1_HUMAN.H11MO.0.A	2.19e-69	ZSC31_HUMAN.H11MO.0.C	2.96e-40
LYL1_HUMAN.H11MO.0.A	2.10e-339	HTF4_HUMAN.H11MO.0.A	6.71e-42	NR2E3_HUMAN.H11MO.0.C	1.14e-150	MZF1_HUMAN.H11MO.0.B	0.977	MAFG_HUMAN.H11MO.0.A	8.58e-31	ERR1_HUMAN.H11MO.0.A	3.19e-63	NFAC4_HUMAN.H11MO.0.C	5.73e-44	EPAS1_HUMAN.H11MO.0.B	1.94e-101	MEF2D_HUMAN.H11MO.0.A	5.11e-69	MYOG_HUMAN.H11MO.0.B	4.01e-40
NR1I2_HUMAN.H11MO.0.C	2.87e-338	ATF2_HUMAN.H11MO.0.B	6.76e-42	MYC_HUMAN.H11MO.0.A	2.56e-150	ZFP28_HUMAN.H11MO.0.C	0.98	ZN350_HUMAN.H11MO.0.C	1.43e-30	COT2_HUMAN.H11MO.0.A	1.58e-58	ZN350_HUMAN.H11MO.0.C	4.43e-41	ZFX_HUMAN.H11MO.0.A	3.21e-98	ASCL1_HUMAN.H11MO.0.A	2.26e-68	Z354A_HUMAN.H11MO.0.C	2.86e-39
SPIB_HUMAN.H11MO.0.A	1.73e-333	NR1D1_HUMAN.H11MO.0.B	1.44e-41	USF2_HUMAN.H11MO.0.A	4.79e-150	FEZF1_HUMAN.H11MO.0.C	1.02	FOXA3_HUMAN.H11MO.0.B	2.14e-30	ZFX_HUMAN.H11MO.0.A	1.54e-57	MYOD1_HUMAN.H11MO.0.A	6.02e-41	TEAD1_HUMAN.H11MO.0.A	3.43e-98	ZN418_HUMAN.H11MO.0.C	3.13e-67	ASCL1_HUMAN.H11MO.0.A	5.36e-39
EHF_HUMAN.H11MO.0.B	7.04e-316	ELK4_HUMAN.H11MO.0.A	9.15e-41	TYY1_HUMAN.H11MO.0.A	1.08e-147	ZN335_HUMAN.H11MO.0.A	1.18	IRF9_HUMAN.H11MO.0.C	8.28e-30	HIF1A_HUMAN.H11MO.0.C	2.11e-57	ELK1_HUMAN.H11MO.0.B	8.55e-41	ATF3_HUMAN.H11MO.0.A	6.02e-98	PEBB_HUMAN.H11MO.0.C	3.74e-66	SRBP1_HUMAN.H11MO.0.A	2.95e-38
ARI5B_HUMAN.H11MO.0.C	5.36e-313	Z324A_HUMAN.H11MO.0.C	4.45e-40	BMAL1_HUMAN.H11MO.0.A	2.36e-147	CTCF_HUMAN.H11MO.0.A	1.2	SRY_HUMAN.H11MO.0.B	8.89e-30	GATA6_HUMAN.H11MO.0.A	1.41e-56	USF1_HUMAN.H11MO.0.A	4.86e-39	RARG_HUMAN.H11MO.0.B	2.22e-97	TFAP4_HUMAN.H11MO.0.A	5.19e-65	MYF6_HUMAN.H11MO.0.C	4.21e-37
CLOCK_HUMAN.H11MO.0.C	0	TFE3_HUMAN.H11MO.0.B	5.86e-39	ELK4_HUMAN.H11MO.0.A	1.64e-146	MYC_HUMAN.H11MO.0.A	1.33	MXI1_HUMAN.H11MO.0.A	1.23e-29	TAL1_HUMAN.H11MO.0.A	1.84e-56	FOXA2_HUMAN.H11MO.0.A	1.16e-38	TEAD4_HUMAN.H11MO.0.A	8.92e-95	BMAL1_HUMAN.H11MO.0.A	1.03e-63	TFE2_HUMAN.H11MO.0.A	6.4e-37
ZIC1_HUMAN.H11MO.0.B	5.08e-292	FOXO4_HUMAN.H11MO.0.C	1.22e-38	USF1_HUMAN.H11MO.0.A	2.76e-142	TEAD1_HUMAN.H11MO.0.A	1.35	MEF2B_HUMAN.H11MO.0.A	1.99e-29	BHA15_HUMAN.H11MO.0.B	2.12e-56	COT2_HUMAN.H11MO.0.A	1.67e-38	BATF3_HUMAN.H11MO.0.B	1.34e-93	MAX_HUMAN.H11MO.0.A	1.82e-63	HIF1A_HUMAN.H11MO.0.C	1.8e-36
ZN335_HUMAN.H11MO.0.A	4.17e-291	EPAS1_HUMAN.H11MO.0.B	2.94e-38	ZSC31_HUMAN.H11MO.0.C	1.51e-141	ZFP82_HUMAN.H11MO.0.C	1.37	ZFP82_HUMAN.H11MO.0.C	4.21e-29	MYOD1_HUMAN.H11MO.0.A	8.95e-56	ERR1_HUMAN.H11MO.0.A	8.71e-38	FEZF1_HUMAN.H11MO.0.C	6.56e-93	FOXA3_HUMAN.H11MO.0.B	2.68e-63	MAF_HUMAN.H11MO.0.A	3.13e-36
MYF6_HUMAN.H11MO.0.C	3.45e-284	BHE40_HUMAN.H11MO.0.A	8.05e-37	PIT1_HUMAN.H11MO.0.C	4.66e-141	ZN528_HUMAN.H11MO.0.C	1.44	MAF_HUMAN.H11MO.0.A	2.36e-28	TFE2_HUMAN.H11MO.0.A	2.84e-52	ZBT14_HUMAN.H11MO.0.C	6.07e-37	MAFB_HUMAN.H11MO.0.B	1.33e-88	MYOD1_HUMAN.H11MO.0.A	3.79e-63	ZN335_HUMAN.H11MO.0.A	8.1e-34
SUH_HUMAN.H11MO.0.A	6.58e-279	MYOD1_HUMAN.H11MO.0.A	3.39e-35	TFE3_HUMAN.H11MO.0.B	1.35e-139	THB_HUMAN.H11MO.0.C	1.63	MEF2A_HUMAN.H11MO.0.A	3.1e-28	USF1_HUMAN.H11MO.0.A	1.34e-51	TAL1_HUMAN.H11MO.0.A	6.52e-37	ZN436_HUMAN.H11MO.0.C	8.19e-86	MYCN_HUMAN.H11MO.0.A	8.49e-63	CREB1_HUMAN.H11MO.0.A	9.17e-32
NKX21_HUMAN.H11MO.0.A	1.94e-276	PEBB_HUMAN.H11MO.0.C	9.44e-35	ASCL1_HUMAN.H11MO.0.A	1.86e-135	SRY_HUMAN.H11MO.0.B	1.69	FOXA2_HUMAN.H11MO.0.A	4.56e-28	ZN350_HUMAN.H11MO.0.C	1.49e-50	SMCA1_HUMAN.H11MO.0.C	3.68e-35	USF1_HUMAN.H11MO.0.A	7.51e-84	ZNF76_HUMAN.H11MO.0.C	6.3e-62	BMAL1_HUMAN.H11MO.0.A	6.59e-31
NR1H3_HUMAN.H11MO.0.B	2.76e-271	CLOCK_HUMAN.H11MO.0.C	8.58e-34	ATF1_HUMAN.H11MO.0.B	6.62e-134	CREM_HUMAN.H11MO.0.C	1.78	REL_HUMAN.H11MO.0.B	7.14e-27	TFE3_HUMAN.H11MO.0.B	1.56e-50	BHA15_HUMAN.H11MO.0.B	1.41e-34	ARNT_HUMAN.H11MO.0.B	1.8e-82	SMCA1_HUMAN.H11MO.0.C	2.62e-61	MAFG_HUMAN.H11MO.0.A	1.05e-29
ZN143_HUMAN.H11MO.0.A	1.54e-260	BATF3_HUMAN.H11MO.0.B	1.33e-33	RUNX1_HUMAN.H11MO.0.A	2.19e-133	PO5F1_HUMAN.H11MO.0.A	2.86	THAP1_HUMAN.H11MO.0.C	8.24e-27	NFAC2_HUMAN.H11MO.0.B	2.8e-50	ZNF18_HUMAN.H11MO.0.C	1.45e-34	ZNF18_HUMAN.H11MO.0.C	2.07e-81	MYF6_HUMAN.H11MO.0.C	9.18e-60	TGIF1_HUMAN.H11MO.0.A	6.08e-29
ELF1_HUMAN.H11MO.0.A	2.3e-259	TBP_HUMAN.H11MO.0.A	2.69e-33	NFAC2_HUMAN.H11MO.0.B	2.79e-127	BATF3_HUMAN.H11MO.0.B	2.87	HXB13_HUMAN.H11MO.0.A	9.74e-27	EPAS1_HUMAN.H11MO.0.B	1.55e-48	ZFX_HUMAN.H11MO.0.A	1.59e-34	TFE2_HUMAN.H11MO.0.A	5.8e-80	ZN554_HUMAN.H11MO.0.C	3.22e-59	USF2_HUMAN.H11MO.0.A	1.25e-28
MYOD1_HUMAN.H11MO.0.A	4.85e-257	ATF1_HUMAN.H11MO.0.B	4.8e-33	ZIM3_HUMAN.H11MO.0.C	3.96e-126	ZNF85_HUMAN.H11MO.0.C	3.5	FOXJ3_HUMAN.H11MO.0.A	9.78e-27	MAFK_HUMAN.H11MO.0.A	8.86e-48	NKX25_HUMAN.H11MO.0.B	1.88e-34	FOXA2_HUMAN.H11MO.0.A	5.01e-79	MYC_HUMAN.H11MO.0.A	7.46e-59	SOX3_HUMAN.H11MO.0.B	3.15e-28
MYC_HUMAN.H11MO.0.A	4.58e-255	MYOG_HUMAN.H11MO.0.B	7.12e-32	CLOCK_HUMAN.H11MO.0.C	1e-124	BATF_HUMAN.H11MO.0.A	3.78	EPAS1_HUMAN.H11MO.0.B	1.7e-26	ZIM3_HUMAN.H11MO.0.C	1.38e-46	MYF6_HUMAN.H11MO.0.C	2.72e-34	NFAC2_HUMAN.H11MO.0.B	4.06e-78	ZN143_HUMAN.H11MO.0.A	5.76e-58	ATF3_HUMAN.H11MO.0.A	3.71e-28
ZN418_HUMAN.H11MO.0.C	3.63e-251	HXB13_HUMAN.H11MO.0.A	8.13e-32	FOXC1_HUMAN.H11MO.0.C	2.23e-120	BCL6_HUMAN.H11MO.0.A	3.93	BATF_HUMAN.H11MO.0.A	1.72e-26	FEZF1_HUMAN.H11MO.0.C	3.1e-46	PIT1_HUMAN.H11MO.0.C	1.51e-32	MAFK_HUMAN.H11MO.0.A	4.81e-78	MYOG_HUMAN.H11MO.0.B	1.34e-57	ZNF76_HUMAN.H11MO.0.C	9.08e-28
SMCA1_HUMAN.H11MO.0.C	4.43e-244	ZN335_HUMAN.H11MO.0.A	1.83e-31	MYOD1_HUMAN.H11MO.0.A	2.25e-120	NANOG_HUMAN.H11MO.0.A	4.09	CLOCK_HUMAN.H11MO.0.C	2.54e-25	CTCF_HUMAN.H11MO.0.A	1.78e-43	TYY1_HUMAN.H11MO.0.A	2.32e-32	ASCL1_HUMAN.H11MO.0.A	3.28e-76	MXI1_HUMAN.H11MO.0.A	3.75e-57	EPAS1_HUMAN.H11MO.0.B	1.69e-27
HIF1A_HUMAN.H11MO.0.C	3.92e-243	NFAC3_HUMAN.H11MO.0.B	2.14e-31	TFE2_HUMAN.H11MO.0.A	7.57e-119	ZN768_HUMAN.H11MO.0.C	5.73	SRBP1_HUMAN.H11MO.0.A	6.17e-25	RORA_HUMAN.H11MO.0.C	1.1e-41	ATF3_HUMAN.H11MO.0.A	2.96e-31	BHA15_HUMAN.H11MO.0.B	9.04e-76	HLF_HUMAN.H11MO.0.C	2.66e-56	NR4A1_HUMAN.H11MO.0.A	2.69e-27
USF2_HUMAN.H11MO.0.A	1.7e-233	SOX3_HUMAN.H11MO.0.B	2.35e-31	TBP_HUMAN.H11MO.0.A	2.25e-116	BMAL1_HUMAN.H11MO.0.A	6.18	STAT6_HUMAN.H11MO.0.B	9.72e-25	ARNT_HUMAN.H11MO.0.B	1.33e-41	CTCF_HUMAN.H11MO.0.A	5.49e-31	STAT1_HUMAN.H11MO.0.A	1.19e-71	ZN350_HUMAN.H11MO.0.C	5.64e-55	ZN563_HUMAN.H11MO.0.C	9.2e-27
PTF1A_HUMAN.H11MO.0.B	2.78e-233	HXA10_HUMAN.H11MO.0.C	3.99e-30	STAT1_HUMAN.H11MO.0.A	2.59e-116	ZFX_HUMAN.H11MO.0.A	6.74	LEF1_HUMAN.H11MO.0.A	1.05e-24	ZN140_HUMAN.H11MO.0.C	8.24e-40	RFX1_HUMAN.H11MO.0.B	4.03e-29	ZKSC1_HUMAN.H11MO.0.B	1.08e-69	HIF1A_HUMAN.H11MO.0.C	1.18e-54	PPARG_HUMAN.H11MO.0.A	1.69e-26
USF1_HUMAN.H11MO.0.A	6.86e-227	ZSC31_HUMAN.H11MO.0.C	4.65e-30	MAFK_HUMAN.H11MO.0.A	3.87e-116	HXA10_HUMAN.H11MO.0.C	6.82	PBX3_HUMAN.H11MO.0.A	1.36e-24	TEAD4_HUMAN.H11MO.0.A	1.55e-39	BATF3_HUMAN.H11MO.0.B	2.51e-27	ZN257_HUMAN.H11MO.0.C	2.11e-65	TFE2_HUMAN.H11MO.0.A	2.75e-54	ZBT18_HUMAN.H11MO.0.C	1.72e-26
BHA15_HUMAN.H11MO.0.B	4.44e-226	TFE2_HUMAN.H11MO.0.A	6.1e-30	NANOG_HUMAN.H11MO.0.A	5.68e-115	SIX2_HUMAN.H11MO.0.A	7	BCL6_HUMAN.H11MO.0.A	2.09e-24	RARG_HUMAN.H11MO.0.B	1.8e-39	RARG_HUMAN.H11MO.0.B	5.74e-27	ZIM3_HUMAN.H11MO.0.C	2.22e-64	THA11_HUMAN.H11MO.0.B	5.86e-54	FOXO4_HUMAN.H11MO.0.C	5.34e-26
HNF1A_HUMAN.H11MO.0.C	2.28e-225	NDF1_HUMAN.H11MO.0.A	1.26e-29	STA5A_HUMAN.H11MO.0.A	1.08e-114	THA11_HUMAN.H11MO.0.B	7.58	MYC_HUMAN.H11MO.0.A	2.35e-23	MZF1_HUMAN.H11MO.0.B	2.87e-39	MZF1_HUMAN.H11MO.0.B	1.13e-26	STA5A_HUMAN.H11MO.0.A	2.99e-64	FEZF1_HUMAN.H11MO.0.C	4.25e-53	EVI1_HUMAN.H11MO.0.B	9.2e-26
ZN436_HUMAN.H11MO.0.C	7.03e-216	ASCL1_HUMAN.H11MO.0.A	1.28e-29	STA5B_HUMAN.H11MO.0.A	8.53e-114	HSF1_HUMAN.H11MO.0.A	9.05	ZN554_HUMAN.H11MO.0.C	2.49e-23	ELK4_HUMAN.H11MO.0.A	8.99e-37	NFAC2_HUMAN.H11MO.0.B	1.74e-26	ERR1_HUMAN.H11MO.0.A	1.06e-63	FOXC1_HUMAN.H11MO.0.C	1.28e-50	SIX2_HUMAN.H11MO.0.A	3.46e-25
OZF_HUMAN.H11MO.0.C	1.51e-200	ARNT_HUMAN.H11MO.0.B	5.08e-29	CREB1_HUMAN.H11MO.0.A	2.59e-110			PTF1A_HUMAN.H11MO.0.B	2.62e-23	SOX3_HUMAN.H11MO.0.B	9.89e-36	ZN143_HUMAN.H11MO.0.A	2.1e-26	SOX3_HUMAN.H11MO.0.B	1.04e-62	TFEB_HUMAN.H11MO.0.C	2.87e-49	MITF_HUMAN.H11MO.0.A	3.76e-25
ZIM3_HUMAN.H11MO.0.C	4.45e-192	NR4A1_HUMAN.H11MO.0.A	6.39e-29	EVI1_HUMAN.H11MO.0.B	2.33e-109			MAX_HUMAN.H11MO.0.A	3.53e-23	MYF6_HUMAN.H11MO.0.C	2.02e-35	SNAI1_HUMAN.H11MO.0.C	2.99e-26	OZF_HUMAN.H11MO.0.C	5.06e-60	RXRB_HUMAN.H11MO.0.C	1.63e-48	STAT6_HUMAN.H11MO.0.B	1.3e-24
TYY1_HUMAN.H11MO.0.A	7.78e-190	CREB1_HUMAN.H11MO.0.A	1.46e-28	HXA10_HUMAN.H11MO.0.C	2.85e-106			MEF2D_HUMAN.H11MO.0.A	8.18e-23	TYY1_HUMAN.H11MO.0.A	3.32e-35	ZIM3_HUMAN.H11MO.0.C	4.33e-26	MYOD1_HUMAN.H11MO.0.A	2.9e-58	ZSC31_HUMAN.H11MO.0.C	2.08e-47	BCL6_HUMAN.H11MO.0.A	1.2e-22
ZN260_HUMAN.H11MO.0.C	3.52e-187	TFEB_HUMAN.H11MO.0.C	3.11e-28	ZBT14_HUMAN.H11MO.0.C	6.91e-105			RFX3_HUMAN.H11MO.0.B	1.75e-22	FOXA2_HUMAN.H11MO.0.A	4.76e-34	FEZF1_HUMAN.H11MO.0.C	5.8e-26	RORA_HUMAN.H11MO.0.C	5.04e-58	CREM_HUMAN.H11MO.0.C	2.57e-47	ZIM3_HUMAN.H11MO.0.C	3.01e-22
HXA13_HUMAN.H11MO.0.C	7.02e-186	MZF1_HUMAN.H11MO.0.B	3.8e-28	HNF1B_HUMAN.H11MO.0.A	3.69e-103			SOX3_HUMAN.H11MO.0.B	2.82e-22	ZBT18_HUMAN.H11MO.0.C	9.76e-34	MAFB_HUMAN.H11MO.0.B	8.84e-26	ZN260_HUMAN.H11MO.0.C	1.46e-57	NFAC3_HUMAN.H11MO.0.B	5.57e-47	ZN816_HUMAN.H11MO.0.C	3.04e-22
PIT1_HUMAN.H11MO.0.C	9.54e-181	SRBP1_HUMAN.H11MO.0.A	1.72e-26	HXB13_HUMAN.H11MO.0.A	5.63e-103			HNF1A_HUMAN.H11MO.0.C	6.59e-22	MYOG_HUMAN.H11MO.0.B	2e-33	ZN563_HUMAN.H11MO.0.C	8.92e-26	RUNX1_HUMAN.H11MO.0.A	2.91e-57	FOXO4_HUMAN.H11MO.0.C	7.04e-47	FOXC1_HUMAN.H11MO.0.C	4.59e-22
ZKSC1_HUMAN.H11MO.0.B	3.4e-178	ZIC3_HUMAN.H11MO.0.B	3.07e-26	MYF6_HUMAN.H11MO.0.C	8.85e-103			EVI1_HUMAN.H11MO.0.B	8.35e-22	TEAD1_HUMAN.H11MO.0.A	2.12e-32	CTCFL_HUMAN.H11MO.0.A	4.2e-25	STA5B_HUMAN.H11MO.0.A	4.35e-56	BHE40_HUMAN.H11MO.0.A	2.69e-46	RFX5_HUMAN.H11MO.0.A	2.77e-21
FOXA2_HUMAN.H11MO.0.A	3.13e-175	NFIC_HUMAN.H11MO.0.A	3.81e-26	ZFX_HUMAN.H11MO.0.A	5.75e-100			FOXO4_HUMAN.H11MO.0.C	9.82e-21	PIT1_HUMAN.H11MO.0.C	2.2e-32	TFE3_HUMAN.H11MO.0.B	2.29e-24	ELK4_HUMAN.H11MO.0.A	1.77e-55	TYY1_HUMAN.H11MO.0.A	6.06e-46	ARNT_HUMAN.H11MO.0.B	8.61e-21
FOXP2_HUMAN.H11MO.0.C	1.85e-174	BATF_HUMAN.H11MO.0.A	4.66e-26	TFEB_HUMAN.H11MO.0.C	5.38e-98			ZIM3_HUMAN.H11MO.0.C	2.17e-20	ZN257_HUMAN.H11MO.0.C	2.83e-32	MBD2_HUMAN.H11MO.0.B	2.69e-24	ESR2_HUMAN.H11MO.0.A	9.04e-55	RORG_HUMAN.H11MO.0.C	8.14e-43	USF1_HUMAN.H11MO.0.A	2.45e-20
P73_HUMAN.H11MO.0.A	5.01e-173	SIX2_HUMAN.H11MO.0.A	2.6e-25	ATOH1_HUMAN.H11MO.0.B	6.55e-98			OVOL1_HUMAN.H11MO.0.C	2.86e-20	STA5B_HUMAN.H11MO.0.A	3.91e-32	ZN816_HUMAN.H11MO.0.C	3.9e-24	ZNF8_HUMAN.H11MO.0.C	1.78e-54	BCL6_HUMAN.H11MO.0.A	5.66e-41	THAP1_HUMAN.H11MO.0.C	2.48e-20
GRHL2_HUMAN.H11MO.0.A	8.88e-173	MYF6_HUMAN.H11MO.0.C	2.81e-25	STAT3_HUMAN.H11MO.0.A	2.64e-97			TBX3_HUMAN.H11MO.0.C	2.04e-19	BATF3_HUMAN.H11MO.0.B	7e-32	TEAD1_HUMAN.H11MO.0.A	1.41e-23	TYY1_HUMAN.H11MO.0.A	1.8e-52	STAT6_HUMAN.H11MO.0.B	9.46e-40	NFIA_HUMAN.H11MO.0.C	8.85e-19
ERR3_HUMAN.H11MO.0.B	1.01e-172	ZBTB6_HUMAN.H11MO.0.C	3.13e-25	NFYB_HUMAN.H11MO.0.A	4.55e-96			PO2F2_HUMAN.H11MO.0.A	3.03e-19	STAT1_HUMAN.H11MO.0.A	1.22e-31	MYOG_HUMAN.H11MO.0.B	3.02e-23	PIT1_HUMAN.H11MO.0.C	1.66e-51	ZN335_HUMAN.H11MO.0.A	1.49e-39	ZN554_HUMAN.H11MO.0.C	9.76e-19
AP2B_HUMAN.H11MO.0.B	3.71e-168	THAP1_HUMAN.H11MO.0.C	2.71e-23	ZN436_HUMAN.H11MO.0.C	6.3e-96			NR1D1_HUMAN.H11MO.0.B	1.98e-18	ATF3_HUMAN.H11MO.0.A	3.84e-31	ZN140_HUMAN.H11MO.0.C	9.17e-23	ZBT18_HUMAN.H11MO.0.C	8.07e-51	BATF3_HUMAN.H11MO.0.B	6.15e-39	PO2F1_HUMAN.H11MO.0.C	3.02e-18
ZN140_HUMAN.H11MO.0.C	1.11e-167	ZNF76_HUMAN.H11MO.0.C	1.08e-22	RUNX3_HUMAN.H11MO.0.A	1.41e-93			ZIC1_HUMAN.H11MO.0.B	2.53e-18	TFEB_HUMAN.H11MO.0.C	4.88e-31	TEAD4_HUMAN.H11MO.0.A	1.21e-22	MZF1_HUMAN.H11MO.0.B	8.93e-51	LEF1_HUMAN.H11MO.0.A	2.19e-38	TWST1_HUMAN.H11MO.0.A	3.98e-17
ZBT18_HUMAN.H11MO.0.C	6.58e-167	ZIM3_HUMAN.H11MO.0.C	4.19e-22	SMAD4_HUMAN.H11MO.0.B	3.59e-93			HXA13_HUMAN.H11MO.0.C	3.32e-18	ZNF18_HUMAN.H11MO.0.C	1.86e-30	NDF2_HUMAN.H11MO.0.B	2.06e-22	FOXC1_HUMAN.H11MO.0.C	1.97e-50	SIX2_HUMAN.H11MO.0.A	1.63e-37	PRGR_HUMAN.H11MO.0.A	6.05e-17
NANOG_HUMAN.H11MO.0.A	1.18e-166	TWST1_HUMAN.H11MO.0.A	2.67e-21	PO2F1_HUMAN.H11MO.0.C	1.17e-91			COT1_HUMAN.H11MO.0.C	1.21e-17	FOXC1_HUMAN.H11MO.0.C	3.02e-30	ZIC1_HUMAN.H11MO.0.B	2.49e-22	ZN143_HUMAN.H11MO.0.A	6.08e-48	NR4A1_HUMAN.H11MO.0.A	2.16e-37	CREM_HUMAN.H11MO.0.C	9.06e-17
CTCFL_HUMAN.H11MO.0.A	1.43e-164	ZN322_HUMAN.H11MO.0.B	1.21e-20	MYOG_HUMAN.H11MO.0.B	1.15e-90			ARNT_HUMAN.H11MO.0.B	1.23e-17	STA5A_HUMAN.H11MO.0.A	4.51e-30	ZBT18_HUMAN.H11MO.0.C	3.08e-21	NR2E3_HUMAN.H11MO.0.C	1.76e-47	BATF_HUMAN.H11MO.0.A	1.32e-35	ZIC3_HUMAN.H11MO.0.B	3.33e-16
NFKB1_HUMAN.H11MO.0.A	4.54e-156	PIT1_HUMAN.H11MO.0.C	2.56e-20	SOX3_HUMAN.H11MO.0.B	2.14e-90			SMCA1_HUMAN.H11MO.0.C	1.54e-17	NDF2_HUMAN.H11MO.0.B	8.77e-29	ELK4_HUMAN.H11MO.0.A	4.69e-21	ZN449_HUMAN.H11MO.0.C	7.83e-47	DBP_HUMAN.H11MO.0.B	4.58e-35	BHE40_HUMAN.H11MO.0.A	3.63e-16
ZNF8_HUMAN.H11MO.0.C	3.36e-154	ZN436_HUMAN.H11MO.0.C	2.85e-20	MZF1_HUMAN.H11MO.0.B	3.14e-89			FEZF1_HUMAN.H11MO.0.C	3.75e-17	RFX1_HUMAN.H11MO.0.B	8.03e-28	MAFK_HUMAN.H11MO.0.A	1.43e-20	NDF2_HUMAN.H11MO.0.B	8.18e-46	EPAS1_HUMAN.H11MO.0.B	5.33e-34	MYB_HUMAN.H11MO.0.A	3.92e-16
PO3F2_HUMAN.H11MO.0.A	5.84e-149	NFYC_HUMAN.H11MO.0.A	1.77e-19	NF2L1_HUMAN.H11MO.0.C	5.2e-89			PO2F1_HUMAN.H11MO.0.C	5.48e-17	MAFB_HUMAN.H11MO.0.B	8.82e-28	TFEB_HUMAN.H11MO.0.C	2.22e-20	TFEB_HUMAN.H11MO.0.C	8.36e-45	MZF1_HUMAN.H11MO.0.B	5.59e-34	TFEB_HUMAN.H11MO.0.C	4.56e-16
EPAS1_HUMAN.H11MO.0.B	2.67e-142	ZIC1_HUMAN.H11MO.0.B	2.62e-19	RFX1_HUMAN.H11MO.0.B	1.94e-87			FOXC1_HUMAN.H11MO.0.C	5.96e-17	STF1_HUMAN.H11MO.0.B	9.79e-28	ATOH1_HUMAN.H11MO.0.B	2.36e-20	ZN140_HUMAN.H11MO.0.C	3.35e-43	CEBPB_HUMAN.H11MO.0.A	7.02e-34	ZIC1_HUMAN.H11MO.0.B	4.3e-15
NR2C1_HUMAN.H11MO.0.C	5.01e-141	ZN554_HUMAN.H11MO.0.C	2.7e-19	BATF_HUMAN.H11MO.0.A	1e-85			ZBT14_HUMAN.H11MO.0.C	1.21e-16	STAT3_HUMAN.H11MO.0.A	3.4e-27	THA11_HUMAN.H11MO.0.B	6.07e-20	ATOH1_HUMAN.H11MO.0.B	7.22e-43	NFIC_HUMAN.H11MO.0.A	2.58e-32	TFE3_HUMAN.H11MO.0.B	1.25e-14
SOX17_HUMAN.H11MO.0.C	6.76e-141	NKX61_HUMAN.H11MO.0.B	3.56e-19	SIX2_HUMAN.H11MO.0.A	4.25e-85			NANOG_HUMAN.H11MO.0.A	1.43e-16	ZNF41_HUMAN.H11MO.0.C	1.29e-26	STA5A_HUMAN.H11MO.0.A	2.1e-19	STAT3_HUMAN.H11MO.0.A	2.14e-41	CLOCK_HUMAN.H11MO.0.C	7.06e-32	RARA_HUMAN.H11MO.0.A	1.3e-14
OLIG2_HUMAN.H11MO.0.B	2.16e-138	NFYA_HUMAN.H11MO.0.A	1.86e-18	ZN335_HUMAN.H11MO.0.A	1.16e-84			HXA10_HUMAN.H11MO.0.C	1.68e-16	NR5A2_HUMAN.H11MO.0.B	1.39e-26	PPARG_HUMAN.H11MO.0.A	6.96e-19	FOXA3_HUMAN.H11MO.0.B	2.91e-40	ATF6A_HUMAN.H11MO.0.B	1.68e-30	BATF3_HUMAN.H11MO.0.B	1.42e-14
FOXC1_HUMAN.H11MO.0.C	4.68e-137	PRGR_HUMAN.H11MO.0.A	4.87e-18	ZEB1_HUMAN.H11MO.0.A	9.03e-83			OLIG2_HUMAN.H11MO.0.B	1.91e-16	ATOH1_HUMAN.H11MO.0.B	1.69e-26	RUNX1_HUMAN.H11MO.0.A	1.2e-18	NKX25_HUMAN.H11MO.0.B	4.71e-40	HEN1_HUMAN.H11MO.0.C	1.96e-30	ZFX_HUMAN.H11MO.0.A	2.81e-14
FEZF1_HUMAN.H11MO.0.C	7.69e-131	ZBT18_HUMAN.H11MO.0.C	6.22e-18	BHE40_HUMAN.H11MO.0.A	4.87e-82			Z354A_HUMAN.H11MO.0.C	2.29e-16	PPARG_HUMAN.H11MO.0.A	3.14e-26	HIF1A_HUMAN.H11MO.0.C	2.82e-18	RFX1_HUMAN.H11MO.0.B	3.5e-39	ZN563_HUMAN.H11MO.0.C	2.87e-29	IRF9_HUMAN.H11MO.0.C	3.71e-14
FOXO3_HUMAN.H11MO.0.B	1.51e-130	HNF1A_HUMAN.H11MO.0.C	7.27e-18	PEBB_HUMAN.H11MO.0.C	5.15e-82			RUNX1_HUMAN.H11MO.0.A	7.59e-16	ZN816_HUMAN.H11MO.0.C	2.51e-25	RORA_HUMAN.H11MO.0.C	9.82e-18	STAT4_HUMAN.H11MO.0.A	8.36e-39	ZIM3_HUMAN.H11MO.0.C	3.46e-28	BATF_HUMAN.H11MO.0.A	3.96e-14
GABPA_HUMAN.H11MO.0.A	3.09e-130	BCL6_HUMAN.H11MO.0.A	1.28e-17	ERR1_HUMAN.H11MO.0.A	7.05e-82			CEBPE_HUMAN.H11MO.0.A	8.23e-16	SNAI1_HUMAN.H11MO.0.C	3.96e-25	ZN320_HUMAN.H11MO.0.C	7.98e-16	ZFP42_HUMAN.H11MO.0.A	4.02e-38	TBP_HUMAN.H11MO.0.A	1.25e-27	HEN1_HUMAN.H11MO.0.C	4.06e-14
RFX1_HUMAN.H11MO.0.B	1.05e-129	TFAP4_HUMAN.H11MO.0.A	1.31e-17	NDF2_HUMAN.H11MO.0.B	1.42e-81			ZNF85_HUMAN.H11MO.0.C	1.37e-15	FOXA3_HUMAN.H11MO.0.B	2.93e-24	SNAI2_HUMAN.H11MO.0.A	1.48e-15	AHR_HUMAN.H11MO.0.B	6.33e-38	THAP1_HUMAN.H11MO.0.C	2.15e-27	ATF6A_HUMAN.H11MO.0.B	3.21e-13
ESR1_HUMAN.H11MO.0.A	3.88e-128	ZN563_HUMAN.H11MO.0.C	2.41e-17	NFYA_HUMAN.H11MO.0.A	2.55e-80			CEBPB_HUMAN.H11MO.0.A	1.5e-15	IRF9_HUMAN.H11MO.0.C	1.79e-22	ATF1_HUMAN.H11MO.0.B	1.81e-15	CTCF_HUMAN.H11MO.0.A	6.41e-38	SMAD4_HUMAN.H11MO.0.B	3.28e-27	CLOCK_HUMAN.H11MO.0.C	6.65e-13
TBP_HUMAN.H11MO.0.A	3.98e-128	NANOG_HUMAN.H11MO.0.A	3.98e-17	COT2_HUMAN.H11MO.0.A	3.14e-80			PEBB_HUMAN.H11MO.0.C	2.39e-15	HEN1_HUMAN.H11MO.0.C	2.65e-22	FOXC1_HUMAN.H11MO.0.C	2.42e-15	NR6A1_HUMAN.H11MO.0.B	4.55e-37	COT2_HUMAN.H11MO.0.A	5.05e-27	RORG_HUMAN.H11MO.0.C	7.03e-13
ERR1_HUMAN.H11MO.0.A	1.22e-127	ZN143_HUMAN.H11MO.0.A	4.27e-16	NFYC_HUMAN.H11MO.0.A	4.08e-80			SOX17_HUMAN.H11MO.0.C	3.02e-15	ZN143_HUMAN.H11MO.0.A	4.02e-22	EPAS1_HUMAN.H11MO.0.B	4.16e-15	MYF6_HUMAN.H11MO.0.C	1.02e-36	TWST1_HUMAN.H11MO.0.A	5.71e-27	ZN322_HUMAN.H11MO.0.B	1.18e-12
ARNT_HUMAN.H11MO.0.B	2.56e-127	NFYB_HUMAN.H11MO.0.A	1.05e-15	STAT4_HUMAN.H11MO.0.A	1.33e-78			ZFX_HUMAN.H11MO.0.A	9.23e-15	ZN708_HUMAN.H11MO.0.C	1.92e-21	HNF1A_HUMAN.H11MO.0.C	5.55e-15	NR5A2_HUMAN.H11MO.0.B	1.48e-36	ZN768_HUMAN.H11MO.0.C	1.92e-26	GLI3_HUMAN.H11MO.0.B	2.36e-12
SOX3_HUMAN.H11MO.0.B	1.52e-124	RFX2_HUMAN.H11MO.0.A	5.93e-15	CREM_HUMAN.H11MO.0.C	1.37e-76			HXB4_HUMAN.H11MO.0.B	1.26e-14	STAT4_HUMAN.H11MO.0.A	3.84e-21	AP2B_HUMAN.H11MO.0.B	6.56e-15	ZN816_HUMAN.H11MO.0.C	3.94e-36	ZBTB6_HUMAN.H11MO.0.C	2.38e-26	PO2F2_HUMAN.H11MO.0.A	2.87e-12
HXA10_HUMAN.H11MO.0.C	4.3e-118	RORG_HUMAN.H11MO.0.C	1.34e-14	RFX2_HUMAN.H11MO.0.A	3.95e-76			HNF1B_HUMAN.H11MO.0.A	5.81e-14	RUNX1_HUMAN.H11MO.0.A	4.4e-21	ZN257_HUMAN.H11MO.0.C	1.61e-14	ZIC1_HUMAN.H11MO.0.B	1.46e-35	THB_HUMAN.H11MO.0.C	2.52e-26	RARG_HUMAN.H11MO.0.B	4.81e-12
NKX25_HUMAN.H11MO.0.B	6.95e-115	PO2F2_HUMAN.H11MO.0.A	1.6e-14	ZBT18_HUMAN.H11MO.0.C	3.77e-71			ZNF41_HUMAN.H11MO.0.C	7.07e-14	NKX25_HUMAN.H11MO.0.B	4.29e-20	STA5B_HUMAN.H11MO.0.A	1.77e-14	TBP_HUMAN.H11MO.0.A	2.99e-35	ZFX_HUMAN.H11MO.0.A	3.59e-26	RFX2_HUMAN.H11MO.0.A	4.83e-12
EVI1_HUMAN.H11MO.0.B	1.03e-111	ERR1_HUMAN.H11MO.0.A	2.68e-14	NFAC3_HUMAN.H11MO.0.B	9.15e-71			BHA15_HUMAN.H11MO.0.B	1.75e-13	ZN563_HUMAN.H11MO.0.C	4.88e-20	FOXA3_HUMAN.H11MO.0.B	2.62e-14	ZNF41_HUMAN.H11MO.0.C	9.06e-35	PPARG_HUMAN.H11MO.0.A	1.35e-25	TBP_HUMAN.H11MO.0.A	4.91e-12
TFEB_HUMAN.H11MO.0.C	2.62e-111	ZNF41_HUMAN.H11MO.0.C	4.46e-14	ZKSC1_HUMAN.H11MO.0.B	1.94e-70			RFX5_HUMAN.H11MO.0.A	3.6e-13	ZN264_HUMAN.H11MO.0.C	2.63e-19	HXA10_HUMAN.H11MO.0.C	3.2e-14	PPARG_HUMAN.H11MO.0.A	1.03e-34	TGIF1_HUMAN.H11MO.0.A	8.14e-25	HXA10_HUMAN.H11MO.0.C	6.49e-12
FOXA3_HUMAN.H11MO.0.B	2.27e-109	PO2F1_HUMAN.H11MO.0.C	5e-14	HIF1A_HUMAN.H11MO.0.C	1.32e-68			PRGR_HUMAN.H11MO.0.A	7.82e-13	TBP_HUMAN.H11MO.0.A	6.91e-19	ESR2_HUMAN.H11MO.0.A	3.53e-14	ESR1_HUMAN.H11MO.0.A	1.71e-33	ZIC1_HUMAN.H11MO.0.B	1.08e-24	ZNF41_HUMAN.H11MO.0.C	7.4e-11
PAX6_HUMAN.H11MO.0.C	6.13e-99	ZN816_HUMAN.H11MO.0.C	5.88e-14	ZN816_HUMAN.H11MO.0.C	4.91e-68			RUNX3_HUMAN.H11MO.0.A	1.34e-12	ZFP42_HUMAN.H11MO.0.A	1.49e-18	ARNT_HUMAN.H11MO.0.B	4.33e-14	NFIC_HUMAN.H11MO.0.A	5.35e-33	NR4A2_HUMAN.H11MO.0.C	2.05e-24	ZN768_HUMAN.H11MO.0.C	2.02e-10
NKX61_HUMAN.H11MO.0.B	1.65e-97	EVX2_HUMAN.H11MO.0.A	8.58e-14	MAFB_HUMAN.H11MO.0.B	2.54e-67			PKNX1_HUMAN.H11MO.0.B	2.15e-12	NR4A1_HUMAN.H11MO.0.A	2.25e-18	TBP_HUMAN.H11MO.0.A	9.21e-14	MYOG_HUMAN.H11MO.0.B	6.51e-33	ZIC3_HUMAN.H11MO.0.B	2.7e-24	REL_HUMAN.H11MO.0.B	8.57e-10
ETV1_HUMAN.H11MO.0.A	3.59e-95	IRF9_HUMAN.H11MO.0.C	5.76e-13	SMCA5_HUMAN.H11MO.0.C	8.61e-67			MYB_HUMAN.H11MO.0.A	2.46e-12	HSF1_HUMAN.H11MO.0.A	2.53e-18	SOX3_HUMAN.H11MO.0.B	4.74e-13	NFAC3_HUMAN.H11MO.0.B	6.79e-33	SOX3_HUMAN.H11MO.0.B	8.55e-23	SIX1_HUMAN.H11MO.0.A	2.83e-09
CEBPB_HUMAN.H11MO.0.A	1.04e-94	STAT6_HUMAN.H11MO.0.B	9.99e-13	ZNF41_HUMAN.H11MO.0.C	1.62e-66			PO5F1_HUMAN.H11MO.0.A	2.25e-11	HXB13_HUMAN.H11MO.0.A	2.85e-18	HSF1_HUMAN.H11MO.0.A	5.95e-13	ZN264_HUMAN.H11MO.0.C	4.09e-32	THA_HUMAN.H11MO.0.C	1.24e-22	BRAC_HUMAN.H11MO.0.A	6.13e-09
GLI3_HUMAN.H11MO.0.B	3.34e-93	ZFP42_HUMAN.H11MO.0.A	1.54e-12	IRF9_HUMAN.H11MO.0.C	2.41e-62			PO3F1_HUMAN.H11MO.0.C	6.58e-11	NDF1_HUMAN.H11MO.0.A	7.11e-18	STAT1_HUMAN.H11MO.0.A	2.2e-12	HXB13_HUMAN.H11MO.0.A	2.94e-31	ZNF85_HUMAN.H11MO.0.C	3.08e-21	ZBTB6_HUMAN.H11MO.0.C	8e-09
MYOG_HUMAN.H11MO.0.B	3.14e-90	ZFX_HUMAN.H11MO.0.A	1.87e-12	NKX25_HUMAN.H11MO.0.B	3.09e-61			ALX1_HUMAN.H11MO.0.B	1.14e-10	ERR2_HUMAN.H11MO.0.A	2.55e-17	NFIC_HUMAN.H11MO.0.A	3.36e-12	ZN708_HUMAN.H11MO.0.C	3.34e-31	PRGR_HUMAN.H11MO.0.A	4.48e-21	NKX25_HUMAN.H11MO.0.B	1e-08
IRF9_HUMAN.H11MO.0.C	7.11e-90	FOXI1_HUMAN.H11MO.0.B	7.86e-12	HEN1_HUMAN.H11MO.0.C	1.1e-59			ZN528_HUMAN.H11MO.0.C	1.6e-10	ESR2_HUMAN.H11MO.0.A	4.63e-17	ZIC3_HUMAN.H11MO.0.B	6.16e-12	STF1_HUMAN.H11MO.0.B	3.76e-31	RARA_HUMAN.H11MO.0.A	5.96e-21	RXRB_HUMAN.H11MO.0.C	1.8e-08
ZN264_HUMAN.H11MO.0.C	1.15e-86	PPARG_HUMAN.H11MO.0.A	1.78e-11	PO2F2_HUMAN.H11MO.0.A	7.48e-59			PIT1_HUMAN.H11MO.0.C	1.6e-10	NR2E3_HUMAN.H11MO.0.C	4.85e-17	STF1_HUMAN.H11MO.0.B	6.73e-12	SNAI1_HUMAN.H11MO.0.C	1.03e-30	RFX2_HUMAN.H11MO.0.A	7.37e-21	AP2B_HUMAN.H11MO.0.B	4.52e-08
THA11_HUMAN.H11MO.0.B	1.41e-86	RARA_HUMAN.H11MO.0.A	2.56e-11	ZIC1_HUMAN.H11MO.0.B	3.6e-58			CEBPA_HUMAN.H11MO.0.A	1.83e-10	CTCFL_HUMAN.H11MO.0.A	1.44e-16	FOXQ1_HUMAN.H11MO.0.C	6.8e-12	HXA10_HUMAN.H11MO.0.C	6.46e-30	ZN322_HUMAN.H11MO.0.B	1.41e-20	RFX1_HUMAN.H11MO.0.B	5.61e-08
HINFP_HUMAN.H11MO.0.C	3.58e-86	THA11_HUMAN.H11MO.0.B	6.69e-11	TWST1_HUMAN.H11MO.0.A	1.07e-56			RXRB_HUMAN.H11MO.0.C	1.97e-09	MAFG_HUMAN.H11MO.0.A	3.59e-16	ZNF41_HUMAN.H11MO.0.C	8e-12	AP2B_HUMAN.H11MO.0.B	9.38e-30	ZFP42_HUMAN.H11MO.0.A	3.77e-20	ZN708_HUMAN.H11MO.0.C	9.58e-08
CRX_HUMAN.H11MO.0.B	1.39e-82	RXRB_HUMAN.H11MO.0.C	1.33e-10	ZFP42_HUMAN.H11MO.0.A	7.42e-56			TWST1_HUMAN.H11MO.0.A	3.81e-09	ZN320_HUMAN.H11MO.0.C	4.36e-16	NKX61_HUMAN.H11MO.0.B	8.33e-12	SNAI2_HUMAN.H11MO.0.A	1.36e-29	NFYB_HUMAN.H11MO.0.A	1.42e-19	SMAD4_HUMAN.H11MO.0.B	1.51e-07
MAFK_HUMAN.H11MO.0.A	2.68e-78	HEN1_HUMAN.H11MO.0.C	2.65e-10	NDF1_HUMAN.H11MO.0.A	2.97e-53			KLF8_HUMAN.H11MO.0.C	4.52e-09	NFIC_HUMAN.H11MO.0.A	6.45e-16	STAT3_HUMAN.H11MO.0.A	9.15e-12	ATF1_HUMAN.H11MO.0.B	3.51e-29	NFYC_HUMAN.H11MO.0.A	3.05e-19	FOXQ1_HUMAN.H11MO.0.C	2.17e-06
MECP2_HUMAN.H11MO.0.C	2.09e-76	HXA13_HUMAN.H11MO.0.C	3.69e-10	OZF_HUMAN.H11MO.0.C	8.01e-52			PBX1_HUMAN.H11MO.0.A	5.28e-09	NR6A1_HUMAN.H11MO.0.B	1.18e-15	ZN264_HUMAN.H11MO.0.C	1.17e-11	NR1H3_HUMAN.H11MO.0.B	4.18e-29	IRF9_HUMAN.H11MO.0.C	7.66e-19	KLF8_HUMAN.H11MO.0.C	5.12e-06
CEBPA_HUMAN.H11MO.0.A	7.84e-75	HNF1B_HUMAN.H11MO.0.A	6.66e-10	MBD2_HUMAN.H11MO.0.B	1.6e-48			Z324A_HUMAN.H11MO.0.C	7.27e-09	ATF1_HUMAN.H11MO.0.B	2.62e-15	TWST1_HUMAN.H11MO.0.A	3.48e-11	ZN563_HUMAN.H11MO.0.C	7.22e-29	ARNT_HUMAN.H11MO.0.B	1.81e-18	PAX5_HUMAN.H11MO.0.A	5.27e-06
RFX5_HUMAN.H11MO.0.A	1.53e-74	RFX3_HUMAN.H11MO.0.B	8.44e-10	HXA13_HUMAN.H11MO.0.C	2.27e-48			EVX2_HUMAN.H11MO.0.A	8.96e-09	PO2F1_HUMAN.H11MO.0.C	6.17e-15	HEN1_HUMAN.H11MO.0.C	4.67e-11	SOX17_HUMAN.H11MO.0.C	3.09e-28	GLI3_HUMAN.H11MO.0.B	7e-18	HSF1_HUMAN.H11MO.0.A	1.7e-05
ATOH1_HUMAN.H11MO.0.B	4.32e-74	SMCA5_HUMAN.H11MO.0.C	1.25e-09	PRGR_HUMAN.H11MO.0.A	5.35e-48			NKX61_HUMAN.H11MO.0.B	1.29e-08	FOXQ1_HUMAN.H11MO.0.C	1.25e-14	PO2F1_HUMAN.H11MO.0.C	5.36e-11	IRF9_HUMAN.H11MO.0.C	9.84e-28	RFX5_HUMAN.H11MO.0.A	9.4e-18	RFX3_HUMAN.H11MO.0.B	2.83e-05
FOXQ1_HUMAN.H11MO.0.C	5.44e-74	FOXQ1_HUMAN.H11MO.0.C	2.27e-09	ZN260_HUMAN.H11MO.0.C	1.17e-47			CEBPD_HUMAN.H11MO.0.C	2.83e-08	NRF1_HUMAN.H11MO.0.A	2.11e-14	STAT4_HUMAN.H11MO.0.A	8.12e-11	HXA13_HUMAN.H11MO.0.C	1.23e-27	ZN816_HUMAN.H11MO.0.C	2.12e-17	THA11_HUMAN.H11MO.0.B	3.47e-05
CREM_HUMAN.H11MO.0.C	2.19e-72	ZKSC1_HUMAN.H11MO.0.B	2.74e-09	MAFG_HUMAN.H11MO.0.A	1.41e-44			CDX1_HUMAN.H11MO.0.C	3.39e-08	THA11_HUMAN.H11MO.0.B	2.5e-14	NR1H3_HUMAN.H11MO.0.B	1.6e-10	BRAC_HUMAN.H11MO.0.A	2.57e-27	NFYA_HUMAN.H11MO.0.A	6.25e-17	GCR_HUMAN.H11MO.0.A	6.14e-05
HNF1B_HUMAN.H11MO.0.A	7.45e-67	NRF1_HUMAN.H11MO.0.A	2.91e-09	ZN563_HUMAN.H11MO.0.C	1.29e-42			NR4A1_HUMAN.H11MO.0.A	1.33e-07	PRGR_HUMAN.H11MO.0.A	2.66e-14	TFAP4_HUMAN.H11MO.0.A	5.28e-10	NDF1_HUMAN.H11MO.0.A	2.84e-25	SIX1_HUMAN.H11MO.0.A	5.67e-16	HNF1A_HUMAN.H11MO.0.C	9.57e-05
NFIC_HUMAN.H11MO.0.A	2.87e-65	SIX1_HUMAN.H11MO.0.A	4.7e-09	FOXQ1_HUMAN.H11MO.0.C	5.48e-42			ZBTB6_HUMAN.H11MO.0.C	1.83e-07	NR1H3_HUMAN.H11MO.0.B	5.69e-14	RFX2_HUMAN.H11MO.0.A	6.18e-10	NR4A1_HUMAN.H11MO.0.A	3.37e-25	HXA10_HUMAN.H11MO.0.C	1.52e-15	PIT1_HUMAN.H11MO.0.C	0.000117
CEBPD_HUMAN.H11MO.0.C	2.99e-63	SOX17_HUMAN.H11MO.0.C	5.37e-09	MECP2_HUMAN.H11MO.0.C	8.62e-42			ZN335_HUMAN.H11MO.0.A	3.03e-07	SNAI2_HUMAN.H11MO.0.A	6.77e-14	NR6A1_HUMAN.H11MO.0.B	1.12e-09	PEBB_HUMAN.H11MO.0.C	1.2e-24	RARG_HUMAN.H11MO.0.B	2.24e-15	HXB13_HUMAN.H11MO.0.A	0.000376
STA5A_HUMAN.H11MO.0.A	9.41e-63	NR2E3_HUMAN.H11MO.0.C	9.88e-09	RFX3_HUMAN.H11MO.0.B	1.68e-41			MEIS1_HUMAN.H11MO.0.A	3.62e-07	HXA10_HUMAN.H11MO.0.C	1.45e-13	RFX5_HUMAN.H11MO.0.A	1.73e-09	MAFG_HUMAN.H11MO.0.A	1.8e-24	RFX1_HUMAN.H11MO.0.B	3.01e-15	PBX3_HUMAN.H11MO.0.A	0.000483
STAT1_HUMAN.H11MO.0.A	5.43e-59	RARG_HUMAN.H11MO.0.B	1.52e-08	ATF6A_HUMAN.H11MO.0.B	5.03e-41			NKX25_HUMAN.H11MO.0.B	4.4e-07	TFAP4_HUMAN.H11MO.0.A	1.46e-13	PRGR_HUMAN.H11MO.0.A	3.58e-09	TGIF1_HUMAN.H11MO.0.A	7.45e-24	TEAD4_HUMAN.H11MO.0.A	3.11e-15	NRF1_HUMAN.H11MO.0.A	0.000897
RUNX1_HUMAN.H11MO.0.A	3.77e-58	RFX1_HUMAN.H11MO.0.B	2.24e-08	EPAS1_HUMAN.H11MO.0.B	2.87e-40			ITF2_HUMAN.H11MO.0.C	2.05e-06	ATF6A_HUMAN.H11MO.0.B	4.19e-13	RUNX3_HUMAN.H11MO.0.A	4.02e-09	RUNX3_HUMAN.H11MO.0.A	1.31e-23	TEAD1_HUMAN.H11MO.0.A	4.4e-15	ZN143_HUMAN.H11MO.0.A	0.000912
BATF_HUMAN.H11MO.0.A	1.56e-54	CREM_HUMAN.H11MO.0.C	5.22e-08	BRAC_HUMAN.H11MO.0.A	6.8e-40			SMAD2_HUMAN.H11MO.0.A	9.06e-06	PO2F2_HUMAN.H11MO.0.A	7.75e-13	NFAC3_HUMAN.H11MO.0.B	6.89e-09	PO3F2_HUMAN.H11MO.0.A	1.39e-23	ERR1_HUMAN.H11MO.0.A	4.51e-15	PPARA_HUMAN.H11MO.0.B	0.00111
CTCF_HUMAN.H11MO.0.A	6.94e-53	THA_HUMAN.H11MO.0.C	7.25e-08	TFAP4_HUMAN.H11MO.0.A	7.26e-40			GLI3_HUMAN.H11MO.0.B	1.06e-05	NFAC3_HUMAN.H11MO.0.B	1.32e-11	NDF1_HUMAN.H11MO.0.A	9.06e-09	FOXQ1_HUMAN.H11MO.0.C	9.67e-23	RFX3_HUMAN.H11MO.0.B	5.4e-15	TEAD4_HUMAN.H11MO.0.A	0.00178
ALX1_HUMAN.H11MO.0.B	1.22e-52	GCR_HUMAN.H11MO.0.A	1.76e-07	ALX1_HUMAN.H11MO.0.B	1.43e-39			LHX2_HUMAN.H11MO.0.A	1.3e-05	CREB1_HUMAN.H11MO.0.A	2.3e-11	NR5A2_HUMAN.H11MO.0.B	1.15e-08	HNF1A_HUMAN.H11MO.0.C	3.86e-22	CEBPA_HUMAN.H11MO.0.A	1.09e-14	HLF_HUMAN.H11MO.0.C	0.00271
ERR2_HUMAN.H11MO.0.A	1.35e-51	NFIA_HUMAN.H11MO.0.C	2.2e-07	PO5F1_HUMAN.H11MO.0.A	3.74e-38			ZN449_HUMAN.H11MO.0.C	4.98e-05	ESR1_HUMAN.H11MO.0.A	2.48e-11	BRAC_HUMAN.H11MO.0.A	1.34e-08	ERR2_HUMAN.H11MO.0.A	7.39e-22	CEBPD_HUMAN.H11MO.0.C	2.59e-14	NR4A2_HUMAN.H11MO.0.C	0.00516
HXB13_HUMAN.H11MO.0.A	4.16e-50	SMAD4_HUMAN.H11MO.0.B	1.55e-06	ZNF8_HUMAN.H11MO.0.C	1.28e-37			FOXQ1_HUMAN.H11MO.0.C	6.01e-05	RFX5_HUMAN.H11MO.0.A	2.94e-11	ZN250_HUMAN.H11MO.0.C	1.63e-08	HEN1_HUMAN.H11MO.0.C	7.71e-22	HNF1A_HUMAN.H11MO.0.C	2.8e-14	AHR_HUMAN.H11MO.0.B	0.00588
STA5B_HUMAN.H11MO.0.A	3.41e-49	PO5F1_HUMAN.H11MO.0.A	4.87e-06	EVX2_HUMAN.H11MO.0.A	9.61e-37			NR2E3_HUMAN.H11MO.0.C	6.85e-05	AP2B_HUMAN.H11MO.0.B	3.5e-11	CREM_HUMAN.H11MO.0.C	4.31e-08	CREM_HUMAN.H11MO.0.C	1.81e-21	OVOL1_HUMAN.H11MO.0.C	3.7e-13	ZN257_HUMAN.H11MO.0.C	0.00619
ZN563_HUMAN.H11MO.0.C	7.64e-49	TGIF1_HUMAN.H11MO.0.A	6.33e-06	ZNF18_HUMAN.H11MO.0.C	6.47e-36			ATOH1_HUMAN.H11MO.0.B	0.000257	BRAC_HUMAN.H11MO.0.A	4.8e-11	ATF6A_HUMAN.H11MO.0.B	5.02e-08	ZIC3_HUMAN.H11MO.0.B	3.69e-21	REL_HUMAN.H11MO.0.B	9.16e-13	TEAD1_HUMAN.H11MO.0.A	0.00626
NR5A2_HUMAN.H11MO.0.B	4.06e-47	GLI3_HUMAN.H11MO.0.B	7.24e-06	TEAD4_HUMAN.H11MO.0.A	2.02e-35			SRF_HUMAN.H11MO.0.A	0.00078	AHR_HUMAN.H11MO.0.B	1.23e-10	NR2E3_HUMAN.H11MO.0.C	5.46e-08	HSF1_HUMAN.H11MO.0.A	6.21e-21	STF1_HUMAN.H11MO.0.B	1.16e-12	ZN528_HUMAN.H11MO.0.C	0.00833
NDF2_HUMAN.H11MO.0.B	2.03e-46	TEAD4_HUMAN.H11MO.0.A	1.04e-05	NFIC_HUMAN.H11MO.0.A	1.95e-34			ZN436_HUMAN.H11MO.0.C	0.000982	PO3F2_HUMAN.H11MO.0.A	3.84e-10	PO2F2_HUMAN.H11MO.0.A	5.57e-08	PRGR_HUMAN.H11MO.0.A	2.44e-20	ZN436_HUMAN.H11MO.0.C	2e-12	ZNF18_HUMAN.H11MO.0.C	0.016
SIX2_HUMAN.H11MO.0.A	4.11e-42	ERR2_HUMAN.H11MO.0.A	1.3e-05	SOX17_HUMAN.H11MO.0.C	2.62e-34			ZN768_HUMAN.H11MO.0.C	0.0011	CREM_HUMAN.H11MO.0.C	5.78e-10	HXB13_HUMAN.H11MO.0.A	5.67e-08	SIX2_HUMAN.H11MO.0.A	2.82e-19	ZKSC1_HUMAN.H11MO.0.B	2.38e-12	EVX2_HUMAN.H11MO.0.A	0.0298
STF1_HUMAN.H11MO.0.B	1.01e-41	TEAD1_HUMAN.H11MO.0.A	1.46e-05	ZNF85_HUMAN.H11MO.0.C	6.12e-34			HSF1_HUMAN.H11MO.0.A	0.00135	CEBPG_HUMAN.H11MO.0.B	6.95e-09	ZN708_HUMAN.H11MO.0.C	9.46e-08	PO2F1_HUMAN.H11MO.0.C	6.77e-18	NR5A2_HUMAN.H11MO.0.B	5.28e-12	SMCA5_HUMAN.H11MO.0.C	0.0331
HSF1_HUMAN.H11MO.0.A	4.5e-39	STF1_HUMAN.H11MO.0.B	4.38e-05	AP2B_HUMAN.H11MO.0.B	1.09e-33			MYF6_HUMAN.H11MO.0.C	0.00251	SOX17_HUMAN.H11MO.0.C	7.08e-09	GCR_HUMAN.H11MO.0.A	1.12e-07	CTCFL_HUMAN.H11MO.0.A	1.09e-16	NR1H3_HUMAN.H11MO.0.B	1.82e-11	SOX9_HUMAN.H11MO.0.B	0.0379
ZN329_HUMAN.H11MO.0.C	7.64e-39	PO3F1_HUMAN.H11MO.0.C	4.58e-05	ZN140_HUMAN.H11MO.0.C	1.49e-33			MYOD1_HUMAN.H11MO.0.A	0.00392	RFX3_HUMAN.H11MO.0.B	1.45e-08	ESR1_HUMAN.H11MO.0.A	1.61e-07	THA11_HUMAN.H11MO.0.B	1.36e-16	NFIA_HUMAN.H11MO.0.C	7.75e-11	ZFP42_HUMAN.H11MO.0.A	0.045
STAT3_HUMAN.H11MO.0.A	2.6e-34	COT2_HUMAN.H11MO.0.A	4.94e-05	PPARG_HUMAN.H11MO.0.A	6.54e-33			HEN1_HUMAN.H11MO.0.C	0.00461	PEBB_HUMAN.H11MO.0.C	3.71e-08	IRF9_HUMAN.H11MO.0.C	7.72e-07	BCL6_HUMAN.H11MO.0.A	4.13e-16	MECP2_HUMAN.H11MO.0.C	1e-10	MEIS2_HUMAN.H11MO.0.B	0.0485
ZNF41_HUMAN.H11MO.0.C	3.53e-33	ATF6A_HUMAN.H11MO.0.B	0.000111	PO3F2_HUMAN.H11MO.0.A	5.19e-31			HXA9_HUMAN.H11MO.0.B	0.00572	HNF1A_HUMAN.H11MO.0.C	4.03e-08	SIX2_HUMAN.H11MO.0.A	9.29e-07	NR2C1_HUMAN.H11MO.0.C	2.14e-15	SRF_HUMAN.H11MO.0.A	1.1e-10	RORA_HUMAN.H11MO.0.C	0.059
ATF6A_HUMAN.H11MO.0.B	5.57e-30	BRAC_HUMAN.H11MO.0.A	0.000251	TGIF1_HUMAN.H11MO.0.A	8.82e-31			DUX4_HUMAN.H11MO.0.A	0.00964	ATF4_HUMAN.H11MO.0.A	4.28e-08	MECP2_HUMAN.H11MO.0.C	1.55e-06	CREB1_HUMAN.H11MO.0.A	1.5e-14	PO2F1_HUMAN.H11MO.0.C	1.49e-10	ZN320_HUMAN.H11MO.0.C	0.0769
HEN1_HUMAN.H11MO.0.C	8.94e-30	NR4A2_HUMAN.H11MO.0.C	0.000553	RARG_HUMAN.H11MO.0.B	5.83e-29			ZSC31_HUMAN.H11MO.0.C	0.0115	HXA13_HUMAN.H11MO.0.C	6.88e-08	NANOG_HUMAN.H11MO.0.A	2.58e-06	ATF6A_HUMAN.H11MO.0.B	1.01e-13	FOXQ1_HUMAN.H11MO.0.C	5.44e-10	HNF1B_HUMAN.H11MO.0.A	0.0898
RFX3_HUMAN.H11MO.0.B	4.24e-27	ZN708_HUMAN.H11MO.0.C	0.000911	ARI5B_HUMAN.H11MO.0.C	9.56e-28			SMCA5_HUMAN.H11MO.0.C	0.0134	ZIC3_HUMAN.H11MO.0.B	1.26e-07	PEBB_HUMAN.H11MO.0.C	6.71e-06	ZN320_HUMAN.H11MO.0.C	2.16e-13	HXA9_HUMAN.H11MO.0.B	1.56e-09	CEBPG_HUMAN.H11MO.0.B	0.131
RFX2_HUMAN.H11MO.0.A	4.27e-27	THB_HUMAN.H11MO.0.C	0.00141	ARNT_HUMAN.H11MO.0.B	9.81e-28			TFAP4_HUMAN.H11MO.0.A	0.0263	STAT6_HUMAN.H11MO.0.B	1.96e-07	CREB1_HUMAN.H11MO.0.A	6.71e-06	STAT6_HUMAN.H11MO.0.B	2.25e-13	ERR2_HUMAN.H11MO.0.A	2.49e-09	ZN436_HUMAN.H11MO.0.C	0.198
RUNX3_HUMAN.H11MO.0.A	1.76e-26	ALX1_HUMAN.H11MO.0.B	0.0015	STAT6_HUMAN.H11MO.0.B	2.53e-27			ZN140_HUMAN.H11MO.0.C	0.0452	ZN528_HUMAN.H11MO.0.C	2.19e-07	MAFG_HUMAN.H11MO.0.A	7.92e-06	GLI3_HUMAN.H11MO.0.B	4.81e-13	KLF8_HUMAN.H11MO.0.C	6.74e-09	OVOL1_HUMAN.H11MO.0.C	0.2
NDF1_HUMAN.H11MO.0.A	2.29e-26	NR5A2_HUMAN.H11MO.0.B	0.00202	STF1_HUMAN.H11MO.0.B	3.16e-27			NDF2_HUMAN.H11MO.0.B	0.0543	NANOG_HUMAN.H11MO.0.A	9.34e-07	RFX3_HUMAN.H11MO.0.B	2.9e-05	ATF4_HUMAN.H11MO.0.A	5.82e-13	ZN140_HUMAN.H11MO.0.C	8.19e-09	NANOG_HUMAN.H11MO.0.A	0.213
CEBPE_HUMAN.H11MO.0.A	2.89e-26	TYY1_HUMAN.H11MO.0.A	0.00227	CDX1_HUMAN.H11MO.0.C	3.56e-27			FOXH1_HUMAN.H11MO.0.A	0.0587	ZN250_HUMAN.H11MO.0.C	1.57e-06	TGIF1_HUMAN.H11MO.0.A	8.93e-05	TWST1_HUMAN.H11MO.0.A	1.02e-12	HSF1_HUMAN.H11MO.0.A	1.68e-08	ZN274_HUMAN.H11MO.0.A	0.262
P53_HUMAN.H11MO.0.A	1.47e-24	NKX25_HUMAN.H11MO.0.B	0.00327	NR4A1_HUMAN.H11MO.0.A	3.83e-27			HXC9_HUMAN.H11MO.0.C	0.0615	NKX61_HUMAN.H11MO.0.B	1.65e-06	HNF1B_HUMAN.H11MO.0.A	0.000346	PO2F2_HUMAN.H11MO.0.A	1.5e-12	HXB13_HUMAN.H11MO.0.A	2.12e-08	COT2_HUMAN.H11MO.0.A	0.421
PO2F2_HUMAN.H11MO.0.A	3e-23	ZN528_HUMAN.H11MO.0.C	0.00394	SIX1_HUMAN.H11MO.0.A	7.1e-27			ZKSC1_HUMAN.H11MO.0.B	0.114	ZBT14_HUMAN.H11MO.0.C	1.68e-06	ZFP42_HUMAN.H11MO.0.A	0.00062	RFX3_HUMAN.H11MO.0.B	1.87e-12	MEIS1_HUMAN.H11MO.0.A	3.52e-08	HXA13_HUMAN.H11MO.0.C	0.432
BRAC_HUMAN.H11MO.0.A	6.12e-23	PO3F2_HUMAN.H11MO.0.A	0.0042	TEAD1_HUMAN.H11MO.0.A	1.09e-26			MYOG_HUMAN.H11MO.0.B	0.178	EVI1_HUMAN.H11MO.0.B	1.97e-06	ERR2_HUMAN.H11MO.0.A	0.000983	HNF1B_HUMAN.H11MO.0.A	2.24e-12	NR2C1_HUMAN.H11MO.0.C	7.8e-08	ATF4_HUMAN.H11MO.0.A	0.571
GFI1B_HUMAN.H11MO.0.A	4.93e-22	ZNF85_HUMAN.H11MO.0.C	0.00421	HXA9_HUMAN.H11MO.0.B	3.2e-26			TGIF1_HUMAN.H11MO.0.A	0.193	ZN449_HUMAN.H11MO.0.C	5.97e-06	PO3F2_HUMAN.H11MO.0.A	0.00129	EVI1_HUMAN.H11MO.0.B	2.81e-12	PBX3_HUMAN.H11MO.0.A	1.05e-07	ZN331_HUMAN.H11MO.0.C	0.87
TWST1_HUMAN.H11MO.0.A	7.28e-22	HLF_HUMAN.H11MO.0.C	0.00453	ZIC3_HUMAN.H11MO.0.B	1e-24			GCR_HUMAN.H11MO.0.A	0.285	RUNX3_HUMAN.H11MO.0.A	6.08e-06	EVI1_HUMAN.H11MO.0.B	0.00183	ZN528_HUMAN.H11MO.0.C	5.91e-12	HNF1B_HUMAN.H11MO.0.A	1.63e-07	AP2C_HUMAN.H11MO.0.A	1.01
ZN250_HUMAN.H11MO.0.C	3.45e-21	HSF1_HUMAN.H11MO.0.A	0.00594	RORG_HUMAN.H11MO.0.C	2.91e-24			BRAC_HUMAN.H11MO.0.A	0.358	BCL6_HUMAN.H11MO.0.A	1.03e-05	AHR_HUMAN.H11MO.0.B	0.00211	RFX5_HUMAN.H11MO.0.A	6.61e-12	ZBT14_HUMAN.H11MO.0.C	4.24e-07	THB_HUMAN.H11MO.0.C	1.13
ZNF85_HUMAN.H11MO.0.C	8.37e-21	KLF8_HUMAN.H11MO.0.C	0.0194	FOXI1_HUMAN.H11MO.0.B	6.55e-24			PBX2_HUMAN.H11MO.0.C	0.42	ZN331_HUMAN.H11MO.0.C	1.72e-05	KAISO_HUMAN.H11MO.0.A	0.00821	NF2L1_HUMAN.H11MO.0.C	8.93e-12	PIT1_HUMAN.H11MO.0.C	7.93e-07	ZBT14_HUMAN.H11MO.0.C	1.28
ELK1_HUMAN.H11MO.0.B	7.02e-20	SRF_HUMAN.H11MO.0.A	0.0404	BCL6_HUMAN.H11MO.0.A	1.46e-23			ZN274_HUMAN.H11MO.0.A	0.446	TWST1_HUMAN.H11MO.0.A	1.81e-05	EVX2_HUMAN.H11MO.0.A	0.00904	NKX61_HUMAN.H11MO.0.B	2.47e-10	NANOG_HUMAN.H11MO.0.A	2.9e-06	PBX1_HUMAN.H11MO.0.A	1.46
SIX1_HUMAN.H11MO.0.A	2.61e-19	MYB_HUMAN.H11MO.0.A	0.0622	OVOL1_HUMAN.H11MO.0.C	2.3e-23			PO3F2_HUMAN.H11MO.0.A	0.473	SIX2_HUMAN.H11MO.0.A	2.84e-05	ZN329_HUMAN.H11MO.0.C	0.0332	CEBPG_HUMAN.H11MO.0.B	6.63e-10	ZN528_HUMAN.H11MO.0.C	5.38e-06	NKX61_HUMAN.H11MO.0.B	1.65
MZF1_HUMAN.H11MO.0.B	5.37e-19	RFX5_HUMAN.H11MO.0.A	0.0881	NR6A1_HUMAN.H11MO.0.B	3.19e-23			ZBT18_HUMAN.H11MO.0.C	0.594	P73_HUMAN.H11MO.0.A	3.12e-05	NR1I2_HUMAN.H11MO.0.C	0.0376	NR4A2_HUMAN.H11MO.0.C	1.66e-09	ZNF41_HUMAN.H11MO.0.C	5.4e-06	NR5A2_HUMAN.H11MO.0.B	2.51
NFAC4_HUMAN.H11MO.0.C	7.13e-19	ZN320_HUMAN.H11MO.0.C	0.107	ERR2_HUMAN.H11MO.0.A	1.91e-22			NR2C2_HUMAN.H11MO.0.B	0.842	MBD2_HUMAN.H11MO.0.B	8.88e-05	REST_HUMAN.H11MO.0.A	0.048	TFAP4_HUMAN.H11MO.0.A	2.52e-09	NR2E3_HUMAN.H11MO.0.C	5.91e-06	ZN449_HUMAN.H11MO.0.C	2.62
REST_HUMAN.H11MO.0.A	2.74e-17	OZF_HUMAN.H11MO.0.C	0.208	PBX3_HUMAN.H11MO.0.A	2.79e-22			ZN816_HUMAN.H11MO.0.C	1.01	HSF2_HUMAN.H11MO.0.A	0.000111	BCL6_HUMAN.H11MO.0.A	0.0528	NR1I2_HUMAN.H11MO.0.C	3.62e-09	PO2F2_HUMAN.H11MO.0.A	8.37e-06	STF1_HUMAN.H11MO.0.B	3.51
NFKB2_HUMAN.H11MO.0.B	2.78e-16	REL_HUMAN.H11MO.0.B	0.225	PO3F1_HUMAN.H11MO.0.C	2.76e-21			NFIC_HUMAN.H11MO.0.A	1.24	ZIC1_HUMAN.H11MO.0.B	0.000166	OVOL1_HUMAN.H11MO.0.C	0.101	P73_HUMAN.H11MO.0.A	5.28e-09	EVX2_HUMAN.H11MO.0.A	1.19e-05	NR1H3_HUMAN.H11MO.0.B	3.65
ATF1_HUMAN.H11MO.0.B	1.19e-15	CDX1_HUMAN.H11MO.0.C	0.356	RFX5_HUMAN.H11MO.0.A	3.3e-21			THB_HUMAN.H11MO.0.C	1.87	REST_HUMAN.H11MO.0.A	0.000346	STAT6_HUMAN.H11MO.0.B	0.116	NANOG_HUMAN.H11MO.0.A	3.82e-08	ZN264_HUMAN.H11MO.0.C	1.65e-05	ZNF85_HUMAN.H11MO.0.C	4.14
ZN274_HUMAN.H11MO.0.A	3.47e-15	ZN264_HUMAN.H11MO.0.C	0.544	ZN264_HUMAN.H11MO.0.C	1.43e-20			ZN317_HUMAN.H11MO.0.C	2.46	TGIF1_HUMAN.H11MO.0.A	0.00146	ZN331_HUMAN.H11MO.0.C	0.171	OVOL1_HUMAN.H11MO.0.C	1.3e-07	PBX1_HUMAN.H11MO.0.A	3.34e-05	NR2E3_HUMAN.H11MO.0.C	8.8
MTF1_HUMAN.H11MO.0.C	1.17e-13	NR2C1_HUMAN.H11MO.0.C	0.672	SOX5_HUMAN.H11MO.0.C	3.48e-20			NDF1_HUMAN.H11MO.0.A	2.89	NF2L1_HUMAN.H11MO.0.C	0.00228	HXA13_HUMAN.H11MO.0.C	0.192	NKX31_HUMAN.H11MO.0.C	2.34e-07	SMCA5_HUMAN.H11MO.0.C	5.96e-05
ZN136_HUMAN.H11MO.0.C	1.72e-13	NR1H3_HUMAN.H11MO.0.B	0.841	LHX3_HUMAN.H11MO.0.C	1.53e-19			SOX5_HUMAN.H11MO.0.C	7.13	ZN329_HUMAN.H11MO.0.C	0.0037	LHX3_HUMAN.H11MO.0.C	0.226	ZBT14_HUMAN.H11MO.0.C	2.73e-07	RORA_HUMAN.H11MO.0.C	0.000139
ZFP42_HUMAN.H11MO.0.A	6.37e-13	ZN317_HUMAN.H11MO.0.C	0.856	NR5A2_HUMAN.H11MO.0.B	4.64e-19			NR4A2_HUMAN.H11MO.0.C	7.21	ZN680_HUMAN.H11MO.0.C	0.00455	ATF4_HUMAN.H11MO.0.A	0.332	HSF2_HUMAN.H11MO.0.A	3.4e-07	MEIS2_HUMAN.H11MO.0.B	0.00131
TFAP4_HUMAN.H11MO.0.A	9.94e-13	AP2B_HUMAN.H11MO.0.B	0.875	HSF1_HUMAN.H11MO.0.A	5.44e-19			PPARG_HUMAN.H11MO.0.A	7.5	ERR3_HUMAN.H11MO.0.B	0.00874	ALX1_HUMAN.H11MO.0.B	0.51	GCR_HUMAN.H11MO.0.A	7.47e-07	GCR_HUMAN.H11MO.0.A	0.00152
PO2F1_HUMAN.H11MO.0.C	2.27e-12	OVOL1_HUMAN.H11MO.0.C	1.69	KAISO_HUMAN.H11MO.0.A	1.23e-18			ZIC3_HUMAN.H11MO.0.B	7.9	RFX2_HUMAN.H11MO.0.A	0.00937	NR1H4_HUMAN.H11MO.0.B	0.652	NRF1_HUMAN.H11MO.0.A	1.75e-06	PO5F1_HUMAN.H11MO.0.A	0.00183
ZN680_HUMAN.H11MO.0.C	1.04e-10	RORA_HUMAN.H11MO.0.C	1.86	ZN708_HUMAN.H11MO.0.C	1.03e-17					NR1I2_HUMAN.H11MO.0.C	0.011	ZN449_HUMAN.H11MO.0.C	1.01	RFX2_HUMAN.H11MO.0.A	3.75e-05	ZN708_HUMAN.H11MO.0.C	0.00261
ZN816_HUMAN.H11MO.0.C	1.27e-10	ZNF8_HUMAN.H11MO.0.C	3.17	NFIA_HUMAN.H11MO.0.C	8.51e-17					ZNF85_HUMAN.H11MO.0.C	0.0117	ZN274_HUMAN.H11MO.0.A	1.07	ZN274_HUMAN.H11MO.0.A	4.51e-05	PKNX1_HUMAN.H11MO.0.B	0.00364
MAFG_HUMAN.H11MO.0.A	2.94e-10	ZN331_HUMAN.H11MO.0.C	3.58	GCR_HUMAN.H11MO.0.A	1.24e-16					EVX2_HUMAN.H11MO.0.A	0.0118	CEBPG_HUMAN.H11MO.0.B	1.23	BATF_HUMAN.H11MO.0.A	0.000318	HSF2_HUMAN.H11MO.0.A	0.00618
AIRE_HUMAN.H11MO.0.C	1.47e-09	ZBT14_HUMAN.H11MO.0.C	4.42	KLF8_HUMAN.H11MO.0.C	1.62e-14					HNF1B_HUMAN.H11MO.0.A	0.0327	ZN528_HUMAN.H11MO.0.C	1.86	HINFP_HUMAN.H11MO.0.C	0.000358	ZN317_HUMAN.H11MO.0.C	0.0105
CREB1_HUMAN.H11MO.0.A	2.01e-09	ZN140_HUMAN.H11MO.0.C	6.8	ZN320_HUMAN.H11MO.0.C	4.04e-14					P53_HUMAN.H11MO.0.A	0.0711	AP2C_HUMAN.H11MO.0.A	1.92	EVX2_HUMAN.H11MO.0.A	0.000858	BRAC_HUMAN.H11MO.0.A	0.0202
KLF8_HUMAN.H11MO.0.C	2.46e-09	PBX3_HUMAN.H11MO.0.A	7.41	SNAI1_HUMAN.H11MO.0.C	6.27e-14					AP2C_HUMAN.H11MO.0.A	0.119	NF2L1_HUMAN.H11MO.0.C	2.14	ZNF85_HUMAN.H11MO.0.C	0.000897	ZN449_HUMAN.H11MO.0.C	0.022
HSF2_HUMAN.H11MO.0.A	1.11e-08	ZN260_HUMAN.H11MO.0.C	8.43	ATF4_HUMAN.H11MO.0.A	1.72e-13					GCR_HUMAN.H11MO.0.A	0.129	ZN136_HUMAN.H11MO.0.C	4.68	ZN680_HUMAN.H11MO.0.C	0.00173	NKX25_HUMAN.H11MO.0.B	0.0382
PEBB_HUMAN.H11MO.0.C	4.08e-08			RORA_HUMAN.H11MO.0.C	4.75e-13					OVOL1_HUMAN.H11MO.0.C	0.193	ZN490_HUMAN.H11MO.0.C	6.82	ZN331_HUMAN.H11MO.0.C	0.0108	OZF_HUMAN.H11MO.0.C	0.0483
ZN490_HUMAN.H11MO.0.C	1.59e-07			SNAI2_HUMAN.H11MO.0.A	1.04e-12					NR4A2_HUMAN.H11MO.0.C	0.288	MTF1_HUMAN.H11MO.0.C	8.92	ZN250_HUMAN.H11MO.0.C	0.0195	KAISO_HUMAN.H11MO.0.A	0.0559
ZN331_HUMAN.H11MO.0.C	2.04e-07			ZN257_HUMAN.H11MO.0.C	2.15e-11					PPARA_HUMAN.H11MO.0.B	2.27	SOX17_HUMAN.H11MO.0.C	9.88	SRF_HUMAN.H11MO.0.A	0.0278	ZN260_HUMAN.H11MO.0.C	0.0757
ZN708_HUMAN.H11MO.0.C	4.3e-07			NR1H3_HUMAN.H11MO.0.B	3.66e-11					ZN274_HUMAN.H11MO.0.A	4.21			RORG_HUMAN.H11MO.0.C	0.0628	P53_HUMAN.H11MO.0.A	0.0794
ATF4_HUMAN.H11MO.0.A	5.05e-07			SRF_HUMAN.H11MO.0.A	2.32e-10					NR2C1_HUMAN.H11MO.0.C	4.59			SIX1_HUMAN.H11MO.0.A	0.0732	FOXI1_HUMAN.H11MO.0.B	0.0832
TGIF1_HUMAN.H11MO.0.A	1.41e-06			GLI3_HUMAN.H11MO.0.B	3.08e-10					MECP2_HUMAN.H11MO.0.C	6.29			ERR3_HUMAN.H11MO.0.B	0.0753	ESR2_HUMAN.H11MO.0.A	0.0858
NFYA_HUMAN.H11MO.0.A	3.54e-05			TCF7_HUMAN.H11MO.0.A	2.82e-09					REL_HUMAN.H11MO.0.B	8.4			ZN329_HUMAN.H11MO.0.C	0.0812	AHR_HUMAN.H11MO.0.B	0.103
NRF1_HUMAN.H11MO.0.A	9.05e-05			REST_HUMAN.H11MO.0.A	4.77e-09									REST_HUMAN.H11MO.0.A	0.215	ESR1_HUMAN.H11MO.0.A	0.146
ZN528_HUMAN.H11MO.0.C	0.000155			CEBPG_HUMAN.H11MO.0.B	1.9e-08									VDR_HUMAN.H11MO.0.A	0.922	REST_HUMAN.H11MO.0.A	0.169
CEBPG_HUMAN.H11MO.0.B	0.000352			PKNX1_HUMAN.H11MO.0.B	3.48e-08									AP2C_HUMAN.H11MO.0.A	0.947	PPARA_HUMAN.H11MO.0.B	0.176
EVX2_HUMAN.H11MO.0.A	0.00038			PBX1_HUMAN.H11MO.0.A	3.79e-06									ZN586_HUMAN.H11MO.0.C	1.01	NR2C2_HUMAN.H11MO.0.B	0.217
PRGR_HUMAN.H11MO.0.A	0.00132			ZN449_HUMAN.H11MO.0.C	4.73e-06									ZN136_HUMAN.H11MO.0.C	2.09	ZN257_HUMAN.H11MO.0.C	0.269
STAT4_HUMAN.H11MO.0.A	0.00204			ZN274_HUMAN.H11MO.0.A	6.09e-06											NKX61_HUMAN.H11MO.0.B	0.472
ZN502_HUMAN.H11MO.0.C	0.00324			NR1H4_HUMAN.H11MO.0.B	1.64e-05											ERR3_HUMAN.H11MO.0.B	1.09
NFAC2_HUMAN.H11MO.0.B	0.00395			MEIS1_HUMAN.H11MO.0.A	0.000101											AP2B_HUMAN.H11MO.0.B	1.27
LHX3_HUMAN.H11MO.0.C	0.0066			HLF_HUMAN.H11MO.0.C	0.00117											ZN136_HUMAN.H11MO.0.C	1.58
NFYC_HUMAN.H11MO.0.A	0.0119			NR2C2_HUMAN.H11MO.0.B	0.00137											HXC9_HUMAN.H11MO.0.C	1.65
SOX5_HUMAN.H11MO.0.C	0.0506			ZN331_HUMAN.H11MO.0.C	0.00148											ZNF8_HUMAN.H11MO.0.C	3.39
HNF6_HUMAN.H11MO.0.B	0.0824			NR2C1_HUMAN.H11MO.0.C	0.00373											SOX17_HUMAN.H11MO.0.C	3.48
PO5F1_HUMAN.H11MO.0.A	0.172			NR4A2_HUMAN.H11MO.0.C	0.004											RXRG_HUMAN.H11MO.0.B	4.47
NFYB_HUMAN.H11MO.0.A	0.274			ZN528_HUMAN.H11MO.0.C	0.00415											MBD2_HUMAN.H11MO.0.B	4.64
ZBT14_HUMAN.H11MO.0.C	0.689			ZN250_HUMAN.H11MO.0.C	0.00431											P63_HUMAN.H11MO.0.A	9.81
VDR_HUMAN.H11MO.0.A	2.26			ZN329_HUMAN.H11MO.0.C	0.00618
BCL6_HUMAN.H11MO.0.A	3.13			ESR1_HUMAN.H11MO.0.A	0.0291
ZN134_HUMAN.H11MO.0.C	6.93			REL_HUMAN.H11MO.0.B	0.0348
PBX1_HUMAN.H11MO.0.A	8.26			ZN586_HUMAN.H11MO.0.C	0.0363
				ZN680_HUMAN.H11MO.0.C	0.0394
				ZN317_HUMAN.H11MO.0.C	0.409
				AIRE_HUMAN.H11MO.0.C	0.961
				RXRG_HUMAN.H11MO.0.B	1.66
				P53_HUMAN.H11MO.0.A	2.78
				FOXH1_HUMAN.H11MO.0.A	7.78
				AP2C_HUMAN.H11MO.0.A	9.97

## Sheet: Gm12878
ChromHMM	ChromHMM_e-val	DNasePlusHistone	DNasePlusHistone_e-val	EncodeEnhancerlike	EncodeEnhancerlike_e-val	FANTOM	FANTOM_e-val	GRO-cap	GRO-cap_e-val	H3K27acMinusH3K4me3	H3K27acMinusH3K4me3_e-val	H3K27acPlusH3K4me1	H3K27acPlusH3K4me1_e-val	Ho14	Ho14_e-val	p300	p300_e-val	Yip12	Yip12_e-val
ZN770_HUMAN.H11MO.0.C	1.92e-7706	BC11A_HUMAN.H11MO.0.A	2.16e-1110	ZN770_HUMAN.H11MO.0.C	2.26e-2486	ERG_HUMAN.H11MO.0.A	1.46e-151	GABPA_HUMAN.H11MO.0.A	0	ZN121_HUMAN.H11MO.0.C	0	ZN770_HUMAN.H11MO.0.C	1.46e-1442	ZN770_HUMAN.H11MO.0.C	4.01e-3421	BC11A_HUMAN.H11MO.0.A	0	ETV5_HUMAN.H11MO.0.C	0
ZN121_HUMAN.H11MO.0.C	7.17e-6316	IRF8_HUMAN.H11MO.0.B	1.05e-972	ZN121_HUMAN.H11MO.0.C	2.81e-2113	ETS1_HUMAN.H11MO.0.A	2.03e-148	ELF2_HUMAN.H11MO.0.C	0	ZN770_HUMAN.H11MO.0.C	0	ZN121_HUMAN.H11MO.0.C	2.32e-1245	ZN121_HUMAN.H11MO.0.C	1.94e-2849	IRF8_HUMAN.H11MO.0.B	0	GATA1_HUMAN.H11MO.0.A	0
PAX5_HUMAN.H11MO.0.A	9.43e-5308	IRF1_HUMAN.H11MO.0.A	1.89e-958	IRF3_HUMAN.H11MO.0.B	6.79e-2088	ETV5_HUMAN.H11MO.0.C	9.15e-140	ETS1_HUMAN.H11MO.0.A	0	PAX5_HUMAN.H11MO.0.A	0	IRF3_HUMAN.H11MO.0.B	2.27e-1107	PAX5_HUMAN.H11MO.0.A	2.15e-2258	IRF1_HUMAN.H11MO.0.A	0	BC11A_HUMAN.H11MO.0.A	0
IRF3_HUMAN.H11MO.0.B	3.08e-4103	STAT2_HUMAN.H11MO.0.A	2.01e-907	BC11A_HUMAN.H11MO.0.A	8.02e-2074	BC11A_HUMAN.H11MO.0.A	5.14e-133	ELF1_HUMAN.H11MO.0.A	0	IRF3_HUMAN.H11MO.0.B	0	PAX5_HUMAN.H11MO.0.A	1.74e-1026	IRF3_HUMAN.H11MO.0.B	1.54e-2180	IRF3_HUMAN.H11MO.0.B	0	FLI1_HUMAN.H11MO.0.A	0
IRF1_HUMAN.H11MO.0.A	5.55e-3828	ETV5_HUMAN.H11MO.0.C	8.90e-904	IRF1_HUMAN.H11MO.0.A	1.57e-1870	ELF5_HUMAN.H11MO.0.A	2.56e-131	ERG_HUMAN.H11MO.0.A	0	IRF1_HUMAN.H11MO.0.A	0	BC11A_HUMAN.H11MO.0.A	1.72e-969	STAT2_HUMAN.H11MO.0.A	1.69e-1898	STAT2_HUMAN.H11MO.0.A	0	ETS2_HUMAN.H11MO.0.B	0
STAT2_HUMAN.H11MO.0.A	1.14e-3744	IRF3_HUMAN.H11MO.0.B	5.01e-870	STAT2_HUMAN.H11MO.0.A	3.87e-1771	ETV2_HUMAN.H11MO.0.B	8.39e-129	ETV1_HUMAN.H11MO.0.A	0	BC11A_HUMAN.H11MO.0.A	0	IRF1_HUMAN.H11MO.0.A	8.17e-902	IRF1_HUMAN.H11MO.0.A	1.84e-1888	IRF4_HUMAN.H11MO.0.A	0	GATA3_HUMAN.H11MO.0.A	0
TAF1_HUMAN.H11MO.0.A	3.72e-3349	IRF4_HUMAN.H11MO.0.A	8.17e-854	ETV5_HUMAN.H11MO.0.C	1.61e-1701	ELF2_HUMAN.H11MO.0.C	1.79e-127	ELF5_HUMAN.H11MO.0.A	0	STAT2_HUMAN.H11MO.0.A	0	STAT2_HUMAN.H11MO.0.A	2.57e-838	BC11A_HUMAN.H11MO.0.A	5.46e-1864	SPI1_HUMAN.H11MO.0.A	0	IRF3_HUMAN.H11MO.0.B	0
MAZ_HUMAN.H11MO.0.A	7.76e-3342	ETS1_HUMAN.H11MO.0.A	2.99e-844	ETS2_HUMAN.H11MO.0.B	1.23e-1600	SPI1_HUMAN.H11MO.0.A	3.22e-126	ELK1_HUMAN.H11MO.0.B	0	MAZ_HUMAN.H11MO.0.A	0	PRDM6_HUMAN.H11MO.0.C	7.50e-690	MAZ_HUMAN.H11MO.0.A	2.83e-1501	ETV5_HUMAN.H11MO.0.C	0	GATA2_HUMAN.H11MO.0.A	0
BC11A_HUMAN.H11MO.0.A	5.70e-3331	ERG_HUMAN.H11MO.0.A	6.00e-844	ZBT17_HUMAN.H11MO.0.A	4.24e-1596	ETV4_HUMAN.H11MO.0.B	4.62e-123	ETV2_HUMAN.H11MO.0.B	0	TAF1_HUMAN.H11MO.0.A	0	ETS2_HUMAN.H11MO.0.B	8.55e-662	TAF1_HUMAN.H11MO.0.A	2.83e-1415	ERG_HUMAN.H11MO.0.A	0	ERG_HUMAN.H11MO.0.A	0
ZSC22_HUMAN.H11MO.0.C	2.26e-3292	SPI1_HUMAN.H11MO.0.A	9.81e-837	VEZF1_HUMAN.H11MO.0.C	6.13e-1517	ELF1_HUMAN.H11MO.0.A	7.94e-117	KLF3_HUMAN.H11MO.0.B	0	ZSC22_HUMAN.H11MO.0.C	0	ZBT17_HUMAN.H11MO.0.A	9.92e-608	ZBT17_HUMAN.H11MO.0.A	1.07e-1394	SPIB_HUMAN.H11MO.0.A	0	GATA4_HUMAN.H11MO.0.A	0
ZBT17_HUMAN.H11MO.0.A	1.00e-3208	IRF2_HUMAN.H11MO.0.A	6.11e-820	MAZ_HUMAN.H11MO.0.A	4.18e-1481	GABPA_HUMAN.H11MO.0.A	7.46e-112	SP4_HUMAN.H11MO.0.A	0	ZBT17_HUMAN.H11MO.0.A	0	MAZ_HUMAN.H11MO.0.A	7.39e-602	ZSC22_HUMAN.H11MO.0.C	2.44e-1383	ETS1_HUMAN.H11MO.0.A	0	VEZF1_HUMAN.H11MO.0.C	0
ZN263_HUMAN.H11MO.0.A	7.03e-3156	SPIB_HUMAN.H11MO.0.A	4.04e-722	PAX5_HUMAN.H11MO.0.A	2.11e-1472	SPIB_HUMAN.H11MO.0.A	1.22e-105	ELK4_HUMAN.H11MO.0.A	0	PRDM6_HUMAN.H11MO.0.C	0	VEZF1_HUMAN.H11MO.0.C	4.20e-583	ZN263_HUMAN.H11MO.0.A	5.15e-1311	ETS2_HUMAN.H11MO.0.B	0	ZBT17_HUMAN.H11MO.0.A	0
EGR2_HUMAN.H11MO.0.A	2.70e-2776	ETV2_HUMAN.H11MO.0.B	1.27e-707	IRF2_HUMAN.H11MO.0.A	1.72e-1395	ELF3_HUMAN.H11MO.0.A	5.3e-104	FEV_HUMAN.H11MO.0.B	0	ETV5_HUMAN.H11MO.0.C	0	ETV5_HUMAN.H11MO.0.C	4.52e-583	ETV5_HUMAN.H11MO.0.C	2.81e-1244	IRF2_HUMAN.H11MO.0.A	0	MAZ_HUMAN.H11MO.0.A	0
KLF6_HUMAN.H11MO.0.A	3.28e-2724	ETV4_HUMAN.H11MO.0.B	3.95e-705	ERG_HUMAN.H11MO.0.A	4.66e-1385	FLI1_HUMAN.H11MO.0.A	2.83e-102	KLF12_HUMAN.H11MO.0.C	0	ZN263_HUMAN.H11MO.0.A	0	TAF1_HUMAN.H11MO.0.A	2.37e-553	ZN341_HUMAN.H11MO.0.C	1.86e-1231	ELF5_HUMAN.H11MO.0.A	0	ZN467_HUMAN.H11MO.0.C	0
E2F7_HUMAN.H11MO.0.B	2.76e-2710	ELF5_HUMAN.H11MO.0.A	4.24e-691	EGR2_HUMAN.H11MO.0.A	1.93e-1341	ETV1_HUMAN.H11MO.0.A	1.09e-100	SP3_HUMAN.H11MO.0.B	0	ETS2_HUMAN.H11MO.0.B	0	IRF8_HUMAN.H11MO.0.B	1.47e-548	VEZF1_HUMAN.H11MO.0.C	4.41e-1206	ETV2_HUMAN.H11MO.0.B	0	ETV4_HUMAN.H11MO.0.B	0
SP4_HUMAN.H11MO.0.A	8.08e-2673	ETS2_HUMAN.H11MO.0.B	2.60e-629	ZN467_HUMAN.H11MO.0.C	3.45e-1319	IRF1_HUMAN.H11MO.0.A	1.04e-99	KLF1_HUMAN.H11MO.0.A	0	VEZF1_HUMAN.H11MO.0.C	0	IRF2_HUMAN.H11MO.0.A	8.56e-547	ETS2_HUMAN.H11MO.0.B	2.08e-1193	RUNX1_HUMAN.H11MO.0.A	0	TAL1_HUMAN.H11MO.0.A	0
KLF15_HUMAN.H11MO.0.A	2.25e-2648	FLI1_HUMAN.H11MO.0.A	2.33e-628	FLI1_HUMAN.H11MO.0.A	4.55e-1318	IRF3_HUMAN.H11MO.0.B	1.03e-96	ETV5_HUMAN.H11MO.0.C	0	ZN341_HUMAN.H11MO.0.C	0	ZSC22_HUMAN.H11MO.0.C	7.90e-545	E2F7_HUMAN.H11MO.0.B	1.04e-1190	FLI1_HUMAN.H11MO.0.A	0	KLF15_HUMAN.H11MO.0.A	0
ZN341_HUMAN.H11MO.0.C	1.04e-2590	ELF2_HUMAN.H11MO.0.C	6.50e-625	IRF8_HUMAN.H11MO.0.B	4.38e-1310	IRF8_HUMAN.H11MO.0.B	3.24e-95	E2F7_HUMAN.H11MO.0.B	0	ZN467_HUMAN.H11MO.0.C	0	ZN467_HUMAN.H11MO.0.C	1.70e-536	EGR2_HUMAN.H11MO.0.A	1.87e-1184	ELF2_HUMAN.H11MO.0.C	0	EGR2_HUMAN.H11MO.0.A	0
WT1_HUMAN.H11MO.0.C	4.06e-2580	ELF3_HUMAN.H11MO.0.A	1.35e-618	KLF15_HUMAN.H11MO.0.A	6.81e-1302	ELK1_HUMAN.H11MO.0.B	9.35e-93	KLF6_HUMAN.H11MO.0.A	0	KLF15_HUMAN.H11MO.0.A	0	NFAC1_HUMAN.H11MO.0.B	4.03e-526	IRF8_HUMAN.H11MO.0.B	2.20e-1181	ETV4_HUMAN.H11MO.0.B	0	WT1_HUMAN.H11MO.0.C	0
SP2_HUMAN.H11MO.0.A	1.33e-2446	ELF1_HUMAN.H11MO.0.A	1.61e-560	TAF1_HUMAN.H11MO.0.A	4.23e-1262	EHF_HUMAN.H11MO.0.B	1.35e-92	EHF_HUMAN.H11MO.0.B	0	EGR2_HUMAN.H11MO.0.A	0	ZN341_HUMAN.H11MO.0.C	8.64e-517	WT1_HUMAN.H11MO.0.C	1.29e-1161	RUNX3_HUMAN.H11MO.0.A	0	GATA6_HUMAN.H11MO.0.A	1.88e-319
EGR1_HUMAN.H11MO.0.A	1.40e-2417	PRDM1_HUMAN.H11MO.0.A	2.26e-560	ZN341_HUMAN.H11MO.0.C	1.94e-1216	ETS2_HUMAN.H11MO.0.B	2.92e-83	FLI1_HUMAN.H11MO.0.A	0	FLI1_HUMAN.H11MO.0.A	0	ZN263_HUMAN.H11MO.0.A	1.56e-504	KLF15_HUMAN.H11MO.0.A	1.31e-1148	PRDM1_HUMAN.H11MO.0.A	0	ZN341_HUMAN.H11MO.0.C	5.33e-317
PATZ1_HUMAN.H11MO.0.C	9.07e-2379	GABPA_HUMAN.H11MO.0.A	4.76e-536	ZFP28_HUMAN.H11MO.0.C	1.13e-1207	IRF2_HUMAN.H11MO.0.A	1.05e-82	KLF5_HUMAN.H11MO.0.A	0	SP4_HUMAN.H11MO.0.A	6.2e-322	KLF15_HUMAN.H11MO.0.A	1.51e-493	IRF2_HUMAN.H11MO.0.A	1.06e-1124	ELF3_HUMAN.H11MO.0.A	0	FOSL1_HUMAN.H11MO.0.A	2.35e-306
MEF2D_HUMAN.H11MO.0.A	2.17e-2364	EHF_HUMAN.H11MO.0.B	1.09e-524	ELF5_HUMAN.H11MO.0.A	1.27e-1191	STAT2_HUMAN.H11MO.0.A	3.89e-81	KLF15_HUMAN.H11MO.0.A	0	E2F7_HUMAN.H11MO.0.B	7.4e-318	ZFP28_HUMAN.H11MO.0.C	6.63e-480	KLF6_HUMAN.H11MO.0.A	4.74e-1124	ELF1_HUMAN.H11MO.0.A	0	FOSL2_HUMAN.H11MO.0.A	5.48e-305
VEZF1_HUMAN.H11MO.0.C	1.03e-2297	VEZF1_HUMAN.H11MO.0.C	2.84e-442	SP4_HUMAN.H11MO.0.A	2.85e-1177	IRF4_HUMAN.H11MO.0.A	3e-78	ELF3_HUMAN.H11MO.0.A	0	WT1_HUMAN.H11MO.0.C	2.7e-313	EGR2_HUMAN.H11MO.0.A	4.81e-479	PRDM6_HUMAN.H11MO.0.C	1.02e-1123	RUNX2_HUMAN.H11MO.0.A	0	JUN_HUMAN.H11MO.0.A	3.34e-303
IRF8_HUMAN.H11MO.0.B	1.75e-2293	ZBT17_HUMAN.H11MO.0.A	7.60e-442	ETS1_HUMAN.H11MO.0.A	6.24e-1171	ZBT17_HUMAN.H11MO.0.A	1.55e-76	SPI1_HUMAN.H11MO.0.A	0	KLF6_HUMAN.H11MO.0.A	1.57e-310	WT1_HUMAN.H11MO.0.C	7.48e-467	SP4_HUMAN.H11MO.0.A	3.24e-1116	GABPA_HUMAN.H11MO.0.A	0	ELF5_HUMAN.H11MO.0.A	2.45e-302
IRF2_HUMAN.H11MO.0.A	1.71e-2225	MAZ_HUMAN.H11MO.0.A	1.79e-441	WT1_HUMAN.H11MO.0.C	3.41e-1170	EGR2_HUMAN.H11MO.0.A	8.17e-75	KLF4_HUMAN.H11MO.0.A	0	FOXP1_HUMAN.H11MO.0.A	5.64e-305	FLI1_HUMAN.H11MO.0.A	1.12e-464	ZN467_HUMAN.H11MO.0.C	1.73e-1073	MAZ_HUMAN.H11MO.0.A	0	JUND_HUMAN.H11MO.0.A	5.27e-299
TBX21_HUMAN.H11MO.0.A	2.66e-2217	FEV_HUMAN.H11MO.0.B	4.96e-432	ZSC22_HUMAN.H11MO.0.C	4.41e-1152	VEZF1_HUMAN.H11MO.0.C	1.23e-74	EGR2_HUMAN.H11MO.0.A	0	IRF8_HUMAN.H11MO.0.B	2.29e-302	ZN394_HUMAN.H11MO.0.C	1.61e-460	PATZ1_HUMAN.H11MO.0.C	1.52e-1059	VEZF1_HUMAN.H11MO.0.C	0	EGR1_HUMAN.H11MO.0.A	3.3e-295
ETV5_HUMAN.H11MO.0.C	5.20e-2145	ETV1_HUMAN.H11MO.0.A	3.35e-396	ZN263_HUMAN.H11MO.0.A	5.88e-1142	FEV_HUMAN.H11MO.0.B	1.96e-73	SP1_HUMAN.H11MO.0.A	0	PATZ1_HUMAN.H11MO.0.C	3.94e-302	E2F7_HUMAN.H11MO.0.B	7.63e-452	EGR1_HUMAN.H11MO.0.A	4.42e-1044	ZBT17_HUMAN.H11MO.0.A	0	ETS1_HUMAN.H11MO.0.A	1.08e-294
MEF2A_HUMAN.H11MO.0.A	3.05e-2131	ZN467_HUMAN.H11MO.0.C	2.71e-384	PATZ1_HUMAN.H11MO.0.C	6.34e-1141	EGR1_HUMAN.H11MO.0.A	1.92e-70	ETV4_HUMAN.H11MO.0.B	0	ZFP28_HUMAN.H11MO.0.C	1.23e-301	PATZ1_HUMAN.H11MO.0.C	6.63e-442	FLI1_HUMAN.H11MO.0.A	9.80e-1005	EHF_HUMAN.H11MO.0.B	0	FOSB_HUMAN.H11MO.0.A	1.92e-288
MEF2B_HUMAN.H11MO.0.A	6.92e-2131	IRF7_HUMAN.H11MO.0.C	9.45e-378	PRDM6_HUMAN.H11MO.0.C	2.24e-1134	MAZ_HUMAN.H11MO.0.A	5.09e-68	EGR1_HUMAN.H11MO.0.A	0	TBX21_HUMAN.H11MO.0.A	1.53e-300	FOXP1_HUMAN.H11MO.0.A	1.76e-427	SP2_HUMAN.H11MO.0.A	4.60e-1000	EGR2_HUMAN.H11MO.0.A	0	FOS_HUMAN.H11MO.0.A	1.6e-287
ZFP28_HUMAN.H11MO.0.C	3.64e-2066	EGR2_HUMAN.H11MO.0.A	8.87e-376	ETV4_HUMAN.H11MO.0.B	2.13e-1110	KLF15_HUMAN.H11MO.0.A	1.14e-66	KLF9_HUMAN.H11MO.0.C	0	SP2_HUMAN.H11MO.0.A	1.84e-300	IRF4_HUMAN.H11MO.0.A	3.57e-426	FOXP1_HUMAN.H11MO.0.A	5.22e-987	ZN467_HUMAN.H11MO.0.C	1.16e-315	SP4_HUMAN.H11MO.0.A	6.03e-286
IKZF1_HUMAN.H11MO.0.C	1.02e-2050	TAF1_HUMAN.H11MO.0.A	1.35e-374	KLF6_HUMAN.H11MO.0.A	2.12e-1099	E2F7_HUMAN.H11MO.0.B	9.55e-64	ZBT17_HUMAN.H11MO.0.A	0	IRF2_HUMAN.H11MO.0.A	4.36e-299	ERG_HUMAN.H11MO.0.A	2.09e-425	NFAC1_HUMAN.H11MO.0.B	3.94e-975	TBX21_HUMAN.H11MO.0.A	1.31e-305	PATZ1_HUMAN.H11MO.0.C	2.33e-285
ZN467_HUMAN.H11MO.0.C	1.33e-2030	WT1_HUMAN.H11MO.0.C	2.10e-370	FOXJ3_HUMAN.H11MO.0.A	2.22e-1098	KLF3_HUMAN.H11MO.0.B	2.14e-62	WT1_HUMAN.H11MO.0.C	0	FOXJ3_HUMAN.H11MO.0.A	4.28e-286	SP4_HUMAN.H11MO.0.A	5.33e-419	ERG_HUMAN.H11MO.0.A	3.10e-966	ELK1_HUMAN.H11MO.0.B	1.48e-303	ETV2_HUMAN.H11MO.0.B	2.52e-285
SP3_HUMAN.H11MO.0.B	5.29e-1983	KLF15_HUMAN.H11MO.0.A	1.74e-368	E2F7_HUMAN.H11MO.0.B	6.69e-1060	SP4_HUMAN.H11MO.0.A	1.53e-61	SP2_HUMAN.H11MO.0.A	0	EGR1_HUMAN.H11MO.0.A	5.26e-284	MEF2D_HUMAN.H11MO.0.A	9.94e-415	ZFP28_HUMAN.H11MO.0.C	6.09e-939	PEBB_HUMAN.H11MO.0.C	1.42e-296	NFAC1_HUMAN.H11MO.0.B	7.96e-273
PRDM6_HUMAN.H11MO.0.C	1.46e-1963	RUNX1_HUMAN.H11MO.0.A	1.94e-353	IRF4_HUMAN.H11MO.0.A	2.26e-1038	KLF5_HUMAN.H11MO.0.A	5.13e-59	TAF1_HUMAN.H11MO.0.A	0	ERG_HUMAN.H11MO.0.A	9.81e-284	KLF6_HUMAN.H11MO.0.A	1.32e-399	IRF4_HUMAN.H11MO.0.A	6.57e-930	ZN341_HUMAN.H11MO.0.C	3.24e-292	E2F7_HUMAN.H11MO.0.B	9.13e-273
MEF2C_HUMAN.H11MO.0.A	3.15e-1939	ZN341_HUMAN.H11MO.0.C	2.00e-351	SPI1_HUMAN.H11MO.0.A	2.33e-1022	TF65_HUMAN.H11MO.0.A	3.11e-58	MAZ_HUMAN.H11MO.0.A	0	NFAC1_HUMAN.H11MO.0.B	1.03e-280	FOXJ3_HUMAN.H11MO.0.A	9.81e-397	TBX21_HUMAN.H11MO.0.A	1.76e-919	ETV1_HUMAN.H11MO.0.A	1.04e-288	KLF6_HUMAN.H11MO.0.A	1.16e-265
SMAD3_HUMAN.H11MO.0.B	7.45e-1900	RUNX2_HUMAN.H11MO.0.A	4.29e-345	EGR1_HUMAN.H11MO.0.A	1.78e-1020	KLF6_HUMAN.H11MO.0.A	1.4e-57	BC11A_HUMAN.H11MO.0.A	0	SMAD3_HUMAN.H11MO.0.B	5.41e-266	SP2_HUMAN.H11MO.0.A	4.31e-390	MEF2D_HUMAN.H11MO.0.A	3.97e-916	EGR1_HUMAN.H11MO.0.A	2.18e-280	KLF3_HUMAN.H11MO.0.B	1.27e-264
E2F6_HUMAN.H11MO.0.A	1.62e-1871	E2F7_HUMAN.H11MO.0.B	1.02e-342	TBX21_HUMAN.H11MO.0.A	1.65e-993	KLF1_HUMAN.H11MO.0.A	7.4e-57	IRF8_HUMAN.H11MO.0.B	0	MEF2D_HUMAN.H11MO.0.A	2.41e-260	ETV4_HUMAN.H11MO.0.B	5.27e-384	MEF2A_HUMAN.H11MO.0.A	2.32e-903	PRDM6_HUMAN.H11MO.0.C	7.4e-280	JUNB_HUMAN.H11MO.0.A	5.03e-264
ETS2_HUMAN.H11MO.0.B	9.50e-1869	ELK1_HUMAN.H11MO.0.B	9.57e-341	KLF3_HUMAN.H11MO.0.B	1.76e-981	ZN467_HUMAN.H11MO.0.C	4.88e-56	SPIB_HUMAN.H11MO.0.A	0	ZN394_HUMAN.H11MO.0.C	7.62e-254	THA_HUMAN.H11MO.0.C	2.33e-379	FOXJ3_HUMAN.H11MO.0.A	1.01e-897	KLF15_HUMAN.H11MO.0.A	8.84e-280	ELF3_HUMAN.H11MO.0.A	7.78e-254
FOXJ3_HUMAN.H11MO.0.A	1.41e-1836	PRDM6_HUMAN.H11MO.0.C	1.10e-335	ETV2_HUMAN.H11MO.0.B	1.45e-978	WT1_HUMAN.H11MO.0.C	8.95e-56	ETS2_HUMAN.H11MO.0.B	0	ELF5_HUMAN.H11MO.0.A	1.84e-244	EGR1_HUMAN.H11MO.0.A	1.39e-377	ETV4_HUMAN.H11MO.0.B	9.36e-863	FEV_HUMAN.H11MO.0.B	1.83e-279	ZN263_HUMAN.H11MO.0.A	2.28e-253
FOXP1_HUMAN.H11MO.0.A	3.39e-1806	PATZ1_HUMAN.H11MO.0.C	6.54e-331	ELF3_HUMAN.H11MO.0.A	9.48e-906	TAF1_HUMAN.H11MO.0.A	3.06e-55	PATZ1_HUMAN.H11MO.0.C	0	ETV4_HUMAN.H11MO.0.B	1.34e-234	SMAD3_HUMAN.H11MO.0.B	6.57e-365	E2F6_HUMAN.H11MO.0.A	3.57e-860	JUN_HUMAN.H11MO.0.A	3.38e-278	FOXP1_HUMAN.H11MO.0.A	1.74e-237
FLI1_HUMAN.H11MO.0.A	4.24e-1794	EGR1_HUMAN.H11MO.0.A	4.97e-319	ELF2_HUMAN.H11MO.0.C	3.62e-903	ELK4_HUMAN.H11MO.0.A	4.85e-55	E2F4_HUMAN.H11MO.0.A	0	E2F6_HUMAN.H11MO.0.A	5.55e-231	SPI1_HUMAN.H11MO.0.A	1.55e-359	MEF2B_HUMAN.H11MO.0.A	5.58e-847	WT1_HUMAN.H11MO.0.C	4.55e-276	ZN281_HUMAN.H11MO.0.A	3.01e-237
THA_HUMAN.H11MO.0.C	2.06e-1687	SP4_HUMAN.H11MO.0.A	1.51e-311	KLF5_HUMAN.H11MO.0.A	5.92e-887	PRDM1_HUMAN.H11MO.0.A	5.15e-53	TFDP1_HUMAN.H11MO.0.C	2.35e-320	Z324A_HUMAN.H11MO.0.C	3.71e-226	MEF2A_HUMAN.H11MO.0.A	2.41e-338	MEF2C_HUMAN.H11MO.0.A	2.77e-840	FOSL2_HUMAN.H11MO.0.A	3.52e-269	KLF5_HUMAN.H11MO.0.A	2.18e-228
IRF4_HUMAN.H11MO.0.A	1.63e-1681	RUNX3_HUMAN.H11MO.0.A	3.63e-306	MEF2B_HUMAN.H11MO.0.A	6.01e-887	ZN341_HUMAN.H11MO.0.C	1.89e-52	ZN281_HUMAN.H11MO.0.A	1.81e-319	FOXJ2_HUMAN.H11MO.0.C	1.15e-223	ZFP82_HUMAN.H11MO.0.C	5.15e-337	ELF5_HUMAN.H11MO.0.A	4.69e-823	FOSB_HUMAN.H11MO.0.A	1.16e-265	SPI1_HUMAN.H11MO.0.A	1.06e-224
ERG_HUMAN.H11MO.0.A	1.82e-1642	BATF3_HUMAN.H11MO.0.B	1.02e-303	ZN394_HUMAN.H11MO.0.C	1.76e-884	KLF4_HUMAN.H11MO.0.A	5.34e-50	IRF4_HUMAN.H11MO.0.A	7.88e-314	SP3_HUMAN.H11MO.0.B	4.81e-223	ETS1_HUMAN.H11MO.0.A	4.02e-336	SMAD3_HUMAN.H11MO.0.B	4.60e-822	BATF_HUMAN.H11MO.0.A	1.47e-262	SP3_HUMAN.H11MO.0.B	6.57e-223
E2F3_HUMAN.H11MO.0.A	1.65e-1606	KLF6_HUMAN.H11MO.0.A	3.58e-302	NFAC1_HUMAN.H11MO.0.B	1.08e-875	SP3_HUMAN.H11MO.0.B	2.4e-49	VEZF1_HUMAN.H11MO.0.C	7.52e-301	IRF4_HUMAN.H11MO.0.A	1.46e-222	IKZF1_HUMAN.H11MO.0.C	1.43e-335	SP3_HUMAN.H11MO.0.B	1.20e-808	NFAC1_HUMAN.H11MO.0.B	1.99e-262	LYL1_HUMAN.H11MO.0.A	4.22e-222
Z324A_HUMAN.H11MO.0.C	5.06e-1606	LYL1_HUMAN.H11MO.0.A	4.32e-300	FOXP1_HUMAN.H11MO.0.A	2.20e-851	PATZ1_HUMAN.H11MO.0.C	1.71e-48	NRF1_HUMAN.H11MO.0.A	8.31e-291	IKZF1_HUMAN.H11MO.0.C	7.14e-220	TBX21_HUMAN.H11MO.0.A	1.10e-332	SPI1_HUMAN.H11MO.0.A	3.16e-806	FOS_HUMAN.H11MO.0.A	2.32e-260	ELF2_HUMAN.H11MO.0.C	5.48e-221
KLF3_HUMAN.H11MO.0.B	4.95e-1559	NFAC1_HUMAN.H11MO.0.B	1.25e-295	MEF2D_HUMAN.H11MO.0.A	2.66e-846	NFKB2_HUMAN.H11MO.0.B	2.73e-48	STAT2_HUMAN.H11MO.0.A	3.12e-279	THA_HUMAN.H11MO.0.C	4.09e-219	SP3_HUMAN.H11MO.0.B	3.44e-329	ZN394_HUMAN.H11MO.0.C	4.31e-795	FOXP1_HUMAN.H11MO.0.A	1.87e-259	KLF1_HUMAN.H11MO.0.A	2.54e-218
NFAC1_HUMAN.H11MO.0.B	1.01e-1546	FOXP1_HUMAN.H11MO.0.A	6.77e-286	MEF2A_HUMAN.H11MO.0.A	1.22e-842	ZN281_HUMAN.H11MO.0.A	1.8e-47	IRF1_HUMAN.H11MO.0.A	7.44e-268	MEF2A_HUMAN.H11MO.0.A	2.44e-218	ELF5_HUMAN.H11MO.0.A	1.28e-326	IKZF1_HUMAN.H11MO.0.C	1.52e-778	FOSL1_HUMAN.H11MO.0.A	1.18e-258	TAF1_HUMAN.H11MO.0.A	7.07e-218
OSR2_HUMAN.H11MO.0.C	1.49e-1525	ZN263_HUMAN.H11MO.0.A	7.74e-276	KLF1_HUMAN.H11MO.0.A	3.34e-832	FOS_HUMAN.H11MO.0.A	4.76e-44	IRF3_HUMAN.H11MO.0.B	2.83e-266	ETS1_HUMAN.H11MO.0.A	2.94e-216	RARA_HUMAN.H11MO.0.A	5.51e-326	ETV2_HUMAN.H11MO.0.B	9.34e-769	JUNB_HUMAN.H11MO.0.A	1.62e-257	PRDM6_HUMAN.H11MO.0.C	1.7e-216
BACH1_HUMAN.H11MO.0.A	1.04e-1517	TBX21_HUMAN.H11MO.0.A	3.1e-268	SP3_HUMAN.H11MO.0.B	4.71e-828	KLF12_HUMAN.H11MO.0.C	8.35e-44	ZN467_HUMAN.H11MO.0.C	1.56e-261	TBX3_HUMAN.H11MO.0.C	4.36e-214	PRDM1_HUMAN.H11MO.0.A	5.80e-325	ETS1_HUMAN.H11MO.0.A	4.08e-768	LYL1_HUMAN.H11MO.0.A	1.52e-252	FEV_HUMAN.H11MO.0.B	4.45e-210
SPI1_HUMAN.H11MO.0.A	3.34e-1454	MEF2B_HUMAN.H11MO.0.A	2e-263	SP1_HUMAN.H11MO.0.A	5.47e-815	FOSL2_HUMAN.H11MO.0.A	3.01e-43	IRF2_HUMAN.H11MO.0.A	7e-259	MEF2B_HUMAN.H11MO.0.A	2.08e-207	MEF2B_HUMAN.H11MO.0.A	2.40e-317	E2F3_HUMAN.H11MO.0.A	2.39e-738	SP4_HUMAN.H11MO.0.A	5.23e-251	STAT2_HUMAN.H11MO.0.A	4.12e-206
ZN394_HUMAN.H11MO.0.C	2.54e-1410	MEF2C_HUMAN.H11MO.0.A	6.79e-259	SPIB_HUMAN.H11MO.0.A	2.03e-804	FOSL1_HUMAN.H11MO.0.A	4.74e-43	ZN341_HUMAN.H11MO.0.C	3.69e-250	E2F3_HUMAN.H11MO.0.A	3.67e-206	ANDR_HUMAN.H11MO.0.A	5.65e-313	ELF3_HUMAN.H11MO.0.A	7.88e-691	BATF3_HUMAN.H11MO.0.B	1.12e-246	CTCF_HUMAN.H11MO.0.A	5.08e-201
KLF5_HUMAN.H11MO.0.A	6.07e-1399	ZN770_HUMAN.H11MO.0.C	1.42e-258	ANDR_HUMAN.H11MO.0.A	3.11e-804	SALL4_HUMAN.H11MO.0.B	3.25e-42	ZN263_HUMAN.H11MO.0.A	1.36e-225	OSR2_HUMAN.H11MO.0.C	5.36e-205	E2F6_HUMAN.H11MO.0.A	0	PRDM1_HUMAN.H11MO.0.A	2.44e-650	E2F7_HUMAN.H11MO.0.B	2.62e-245	FOXO1_HUMAN.H11MO.0.A	1.31e-200
SALL4_HUMAN.H11MO.0.B	4.02e-1396	KLF3_HUMAN.H11MO.0.B	6.42e-256	MEF2C_HUMAN.H11MO.0.A	1.08e-796	JUNB_HUMAN.H11MO.0.A	4.52e-42	E2F6_HUMAN.H11MO.0.A	1.59e-180	KLF3_HUMAN.H11MO.0.B	5.37e-203	MEF2C_HUMAN.H11MO.0.A	3.24e-306	KLF3_HUMAN.H11MO.0.B	1.25e-628	ZN281_HUMAN.H11MO.0.A	1e-244	FOXK1_HUMAN.H11MO.0.A	1.82e-197
ELF5_HUMAN.H11MO.0.A	6.95e-1391	BATF_HUMAN.H11MO.0.A	5.61e-255	SP2_HUMAN.H11MO.0.A	8.18e-793	TBX21_HUMAN.H11MO.0.A	1.16e-41	PRDM1_HUMAN.H11MO.0.A	3.73e-175	ANDR_HUMAN.H11MO.0.A	4.24e-202	ETV2_HUMAN.H11MO.0.B	6.01e-303	Z324A_HUMAN.H11MO.0.C	8.96e-626	TAF1_HUMAN.H11MO.0.A	3.21e-244	EHF_HUMAN.H11MO.0.B	1.26e-190
ETS1_HUMAN.H11MO.0.A	2.30e-1357	MEF2A_HUMAN.H11MO.0.A	2.16e-254	ELF1_HUMAN.H11MO.0.A	8.48e-793	JUN_HUMAN.H11MO.0.A	1.8e-40	ZSC22_HUMAN.H11MO.0.C	5.61e-171	SALL4_HUMAN.H11MO.0.B	6.68e-189	OSR2_HUMAN.H11MO.0.C	1.37e-302	THA_HUMAN.H11MO.0.C	3.34e-624	PATZ1_HUMAN.H11MO.0.C	1.73e-239	NFKB1_HUMAN.H11MO.0.A	6.78e-188
ETV4_HUMAN.H11MO.0.B	2.59e-1357	JUN_HUMAN.H11MO.0.A	2.67e-248	ZN281_HUMAN.H11MO.0.A	2.24e-747	IRF7_HUMAN.H11MO.0.C	2.56e-40	ATF3_HUMAN.H11MO.0.A	4.2e-170	MEF2C_HUMAN.H11MO.0.A	4.72e-188	FOXJ2_HUMAN.H11MO.0.C	2.69e-302	SPIB_HUMAN.H11MO.0.A	9.58e-610	JUND_HUMAN.H11MO.0.A	5.02e-239	SALL4_HUMAN.H11MO.0.B	1.85e-187
ZN554_HUMAN.H11MO.0.C	3.60e-1344	FOSL2_HUMAN.H11MO.0.A	3.57e-248	Z354A_HUMAN.H11MO.0.C	1.02e-741	FOSB_HUMAN.H11MO.0.A	8.76e-40	E2F1_HUMAN.H11MO.0.A	3.48e-161	ETV2_HUMAN.H11MO.0.B	2.14e-186	FOXO1_HUMAN.H11MO.0.A	1.6e-287	OSR2_HUMAN.H11MO.0.C	4.38e-608	MEF2A_HUMAN.H11MO.0.A	1.36e-238	TFDP1_HUMAN.H11MO.0.C	1.62e-186
RARA_HUMAN.H11MO.0.A	5.86e-1325	KLF5_HUMAN.H11MO.0.A	1.39e-244	FEV_HUMAN.H11MO.0.B	1.31e-728	ZN263_HUMAN.H11MO.0.A	1.6e-39	SALL4_HUMAN.H11MO.0.B	5.52e-161	KLF5_HUMAN.H11MO.0.A	1.6e-185	E2F3_HUMAN.H11MO.0.A	7.15e-278	SALL4_HUMAN.H11MO.0.B	1.64e-606	IRF7_HUMAN.H11MO.0.C	4.96e-238	ELF1_HUMAN.H11MO.0.A	5.85e-186
ETV2_HUMAN.H11MO.0.B	3.89e-1279	FOSL1_HUMAN.H11MO.0.A	3.46e-244	SMAD3_HUMAN.H11MO.0.B	3.07e-728	KLF9_HUMAN.H11MO.0.C	2.23e-38	E2F3_HUMAN.H11MO.0.A	1.09e-153	RARA_HUMAN.H11MO.0.A	8.38e-183	ELF3_HUMAN.H11MO.0.A	2.35e-275	ANDR_HUMAN.H11MO.0.A	6.63e-596	NFKB1_HUMAN.H11MO.0.A	1.18e-235	E2F6_HUMAN.H11MO.0.A	2.76e-184
RXRB_HUMAN.H11MO.0.C	1.45e-1259	MEF2D_HUMAN.H11MO.0.A	7.95e-239	ZFP82_HUMAN.H11MO.0.C	1.58e-726	PRDM6_HUMAN.H11MO.0.C	6.7e-38	ZN143_HUMAN.H11MO.0.A	9.69e-141	SPI1_HUMAN.H11MO.0.A	4.19e-181	KLF3_HUMAN.H11MO.0.B	2.31e-271	ELF2_HUMAN.H11MO.0.C	1.40e-588	MEF2C_HUMAN.H11MO.0.A	2.89e-233	SP2_HUMAN.H11MO.0.A	3.4e-177
ANDR_HUMAN.H11MO.0.A	1.35e-1174	SP3_HUMAN.H11MO.0.B	1.29e-233	KLF4_HUMAN.H11MO.0.A	2.81e-725	RUNX2_HUMAN.H11MO.0.A	8.5e-38	ATF1_HUMAN.H11MO.0.B	1.09e-139	RXRA_HUMAN.H11MO.0.A	2.72e-173	SPIB_HUMAN.H11MO.0.A	7.11e-263	KLF5_HUMAN.H11MO.0.A	1.49e-582	MEF2D_HUMAN.H11MO.0.A	4e-227	KLF4_HUMAN.H11MO.0.A	1.24e-175
TBX3_HUMAN.H11MO.0.C	1.09e-1172	FOSB_HUMAN.H11MO.0.A	4e-233	PRDM1_HUMAN.H11MO.0.A	2.61e-713	E2F3_HUMAN.H11MO.0.A	1.22e-36	THA11_HUMAN.H11MO.0.B	1.72e-137	ELF3_HUMAN.H11MO.0.A	3.71e-170	FOXK1_HUMAN.H11MO.0.A	1.01e-256	TBX3_HUMAN.H11MO.0.C	2.14e-573	MEF2B_HUMAN.H11MO.0.A	2.07e-223	IRF1_HUMAN.H11MO.0.A	4.9e-172
SPIB_HUMAN.H11MO.0.A	7.05e-1140	JUND_HUMAN.H11MO.0.A	4e-232	KLF12_HUMAN.H11MO.0.C	2.49e-703	JUND_HUMAN.H11MO.0.A	3.87e-36	HIF1A_HUMAN.H11MO.0.C	1.76e-134	FOXK1_HUMAN.H11MO.0.A	1.17e-169	RXRB_HUMAN.H11MO.0.C	1.06e-255	BACH1_HUMAN.H11MO.0.A	2.53e-540	ZN263_HUMAN.H11MO.0.A	6.59e-223	TBX21_HUMAN.H11MO.0.A	2.57e-171
PRDM1_HUMAN.H11MO.0.A	4.94e-1134	JUNB_HUMAN.H11MO.0.A	4.41e-229	EHF_HUMAN.H11MO.0.B	1.01e-702	SP2_HUMAN.H11MO.0.A	5.9e-36	NFYB_HUMAN.H11MO.0.A	1.99e-132	BACH1_HUMAN.H11MO.0.A	2.76e-168	TBX3_HUMAN.H11MO.0.C	1.72e-252	FOXO1_HUMAN.H11MO.0.A	5.22e-539	KLF6_HUMAN.H11MO.0.A	2.06e-217	NFE2_HUMAN.H11MO.0.A	6.9e-171
ELF3_HUMAN.H11MO.0.A	5.39e-1131	FOS_HUMAN.H11MO.0.A	2e-224	E2F6_HUMAN.H11MO.0.A	4.85e-700	NFKB1_HUMAN.H11MO.0.A	1.17e-35	ZNF76_HUMAN.H11MO.0.C	1.7e-130	KLF4_HUMAN.H11MO.0.A	4.42e-165	SP1_HUMAN.H11MO.0.A	7.08e-251	FOXK1_HUMAN.H11MO.0.A	6.09e-534	TF65_HUMAN.H11MO.0.A	4.52e-207	E2F3_HUMAN.H11MO.0.A	9.25e-168
SMAD2_HUMAN.H11MO.0.A	8.08e-1121	IRF9_HUMAN.H11MO.0.C	4.13e-223	CTCF_HUMAN.H11MO.0.A	2.16e-698	E2F6_HUMAN.H11MO.0.A	1.89e-34	CREB1_HUMAN.H11MO.0.A	1.15e-128	FOXO1_HUMAN.H11MO.0.A	2.13e-161	KLF5_HUMAN.H11MO.0.A	1e-250	ZFP82_HUMAN.H11MO.0.C	2.61e-532	ZN770_HUMAN.H11MO.0.C	8.6e-206	ZSC22_HUMAN.H11MO.0.C	2.57e-165
RXRA_HUMAN.H11MO.0.A	2.80e-1062	ZN281_HUMAN.H11MO.0.A	9.76e-222	GABPA_HUMAN.H11MO.0.A	1.13e-673	TFDP1_HUMAN.H11MO.0.C	2.47e-34	TYY1_HUMAN.H11MO.0.A	8.54e-128	SRY_HUMAN.H11MO.0.B	7.81e-161	SALL4_HUMAN.H11MO.0.B	1.95e-241	ZN281_HUMAN.H11MO.0.A	1.35e-519	NFKB2_HUMAN.H11MO.0.B	1.93e-192	E2F1_HUMAN.H11MO.0.A	4.66e-163
ZFP82_HUMAN.H11MO.0.C	4.97e-1062	SP2_HUMAN.H11MO.0.A	1.37e-221	E2F3_HUMAN.H11MO.0.A	4.07e-657	ZSC22_HUMAN.H11MO.0.C	2.74e-34	IRF7_HUMAN.H11MO.0.C	9.13e-122	PRDM1_HUMAN.H11MO.0.A	2.11e-158	ZN281_HUMAN.H11MO.0.A	1.98e-240	RXRA_HUMAN.H11MO.0.A	3.12e-507	ZSC22_HUMAN.H11MO.0.C	3.76e-190	NF2L2_HUMAN.H11MO.0.A	7.76e-163
SRY_HUMAN.H11MO.0.B	1.59e-1030	ZFP28_HUMAN.H11MO.0.C	4.08e-221	OSR2_HUMAN.H11MO.0.C	5.24e-650	MEF2C_HUMAN.H11MO.0.A	3.88e-31	NFAC1_HUMAN.H11MO.0.B	3.07e-118	SRBP2_HUMAN.H11MO.0.B	8.02e-158	BACH1_HUMAN.H11MO.0.A	1.65e-230	TFDP1_HUMAN.H11MO.0.C	2.30e-486	KLF5_HUMAN.H11MO.0.A	6.28e-188	GABPA_HUMAN.H11MO.0.A	2.28e-159
E2F4_HUMAN.H11MO.0.A	4.59e-1018	NFKB1_HUMAN.H11MO.0.A	7.85e-216	SALL4_HUMAN.H11MO.0.B	3.20e-642	REL_HUMAN.H11MO.0.B	1.22e-30	NFYA_HUMAN.H11MO.0.A	1.44e-113	ELF2_HUMAN.H11MO.0.C	3.15e-157	Z324A_HUMAN.H11MO.0.C	2.57e-229	SMAD2_HUMAN.H11MO.0.A	1.31e-485	KLF3_HUMAN.H11MO.0.B	1.03e-176	ETV1_HUMAN.H11MO.0.A	2.28e-157
ELF2_HUMAN.H11MO.0.C	1.10e-1000	PEBB_HUMAN.H11MO.0.C	5.6e-214	TFDP1_HUMAN.H11MO.0.C	2.20e-637	RUNX1_HUMAN.H11MO.0.A	1.32e-30	PRDM6_HUMAN.H11MO.0.C	2.38e-111	SP1_HUMAN.H11MO.0.A	2.73e-156	Z354A_HUMAN.H11MO.0.C	8.52e-227	RARA_HUMAN.H11MO.0.A	4.18e-482	SP3_HUMAN.H11MO.0.B	2.15e-176	BACH2_HUMAN.H11MO.0.A	1.37e-155
SRBP1_HUMAN.H11MO.0.A	3.58e-990	FOXK1_HUMAN.H11MO.0.A	1.94e-212	FOXJ2_HUMAN.H11MO.0.C	7.19e-623	SP1_HUMAN.H11MO.0.A	7.33e-30	NFYC_HUMAN.H11MO.0.A	2.12e-110	ZN281_HUMAN.H11MO.0.A	1.92e-154	SRY_HUMAN.H11MO.0.B	3.26e-225	EHF_HUMAN.H11MO.0.B	6.03e-474	FOXO1_HUMAN.H11MO.0.A	2.6e-176	IRF8_HUMAN.H11MO.0.B	8.64e-150
SRBP2_HUMAN.H11MO.0.B	1.05e-978	FOXO1_HUMAN.H11MO.0.A	5.4e-208	E2F4_HUMAN.H11MO.0.A	6.29e-601	MEF2A_HUMAN.H11MO.0.A	7.55e-30	USF1_HUMAN.H11MO.0.A	5.82e-110	ZFP82_HUMAN.H11MO.0.C	4.95e-153	TFDP1_HUMAN.H11MO.0.C	4.13e-224	IRF7_HUMAN.H11MO.0.C	2.90e-473	SALL4_HUMAN.H11MO.0.B	1.86e-169	ZN770_HUMAN.H11MO.0.C	2.15e-149
TFDP1_HUMAN.H11MO.0.C	5.37e-976	ZSC22_HUMAN.H11MO.0.C	3.69e-207	LYL1_HUMAN.H11MO.0.A	4.34e-569	MEF2B_HUMAN.H11MO.0.A	1.25e-29	USF2_HUMAN.H11MO.0.A	1.66e-109	KLF1_HUMAN.H11MO.0.A	2.97e-150	RXRA_HUMAN.H11MO.0.A	3.95e-218	FOXJ2_HUMAN.H11MO.0.C	6.45e-467	ELK4_HUMAN.H11MO.0.A	6.61e-166	KLF12_HUMAN.H11MO.0.C	5.25e-148
FOSB_HUMAN.H11MO.0.A	3.26e-960	SALL4_HUMAN.H11MO.0.B	2.06e-206	KLF9_HUMAN.H11MO.0.C	4.49e-560	FOXO1_HUMAN.H11MO.0.A	1.75e-29	FOXP1_HUMAN.H11MO.0.A	2.55e-102	RXRB_HUMAN.H11MO.0.C	7.66e-150	ELF2_HUMAN.H11MO.0.C	9.48e-216	ZN554_HUMAN.H11MO.0.C	1.19e-453	ITF2_HUMAN.H11MO.0.C	1.55e-163	SMAD3_HUMAN.H11MO.0.B	1.01e-144
ZN281_HUMAN.H11MO.0.A	2.62e-932	E2F6_HUMAN.H11MO.0.A	2.35e-206	FOXK1_HUMAN.H11MO.0.A	5.11e-552	E2F4_HUMAN.H11MO.0.A	2.57e-29	TBX21_HUMAN.H11MO.0.A	2.77e-100	SRBP1_HUMAN.H11MO.0.A	6.34e-146	THB_HUMAN.H11MO.0.C	4.29e-214	ELF1_HUMAN.H11MO.0.A	1.79e-444	ZFP28_HUMAN.H11MO.0.C	6.34e-159	IRF4_HUMAN.H11MO.0.A	6.92e-140
THB_HUMAN.H11MO.0.C	2.10e-923	CTCF_HUMAN.H11MO.0.A	1.66e-204	FOXO1_HUMAN.H11MO.0.A	1.82e-547	FOXP1_HUMAN.H11MO.0.A	4.4e-29	MITF_HUMAN.H11MO.0.A	7.49e-99	TFDP1_HUMAN.H11MO.0.C	1.92e-138	IRF7_HUMAN.H11MO.0.C	2.52e-213	E2F4_HUMAN.H11MO.0.A	8.72e-433	E2F6_HUMAN.H11MO.0.A	8.45e-158	SPIB_HUMAN.H11MO.0.A	7.27e-139
ZEB1_HUMAN.H11MO.0.A	4.24e-892	E2F3_HUMAN.H11MO.0.A	1.13e-201	IKZF1_HUMAN.H11MO.0.C	1.05e-535	NFAC1_HUMAN.H11MO.0.B	7.85e-29	TFEB_HUMAN.H11MO.0.C	7.09e-96	Z354A_HUMAN.H11MO.0.C	3.09e-136	GATA3_HUMAN.H11MO.0.A	1.28e-211	SRBP2_HUMAN.H11MO.0.B	1.94e-424	TFE2_HUMAN.H11MO.0.A	1.5e-157	SUH_HUMAN.H11MO.0.A	9.48e-135
FOXJ2_HUMAN.H11MO.0.C	1.83e-879	KLF1_HUMAN.H11MO.0.A	2.71e-196	TBX3_HUMAN.H11MO.0.C	6.10e-531	MEF2D_HUMAN.H11MO.0.A	2.1e-28	NFKB1_HUMAN.H11MO.0.A	5.66e-92	THB_HUMAN.H11MO.0.C	8.03e-136	SMAD2_HUMAN.H11MO.0.A	7.73e-202	RXRB_HUMAN.H11MO.0.C	2.32e-423	MYOD1_HUMAN.H11MO.0.A	1.87e-156	E2F4_HUMAN.H11MO.0.A	2.45e-133
IRF7_HUMAN.H11MO.0.C	1.20e-838	SMAD3_HUMAN.H11MO.0.B	5.78e-195	IRF7_HUMAN.H11MO.0.C	1.23e-517	FOXK1_HUMAN.H11MO.0.A	2.28e-27	FOXK1_HUMAN.H11MO.0.A	1.23e-91	E2F4_HUMAN.H11MO.0.A	4.63e-133	KLF4_HUMAN.H11MO.0.A	5.3e-199	GATA3_HUMAN.H11MO.0.A	1.48e-413	SUH_HUMAN.H11MO.0.A	3.43e-155	SP1_HUMAN.H11MO.0.A	3.17e-132
KLF1_HUMAN.H11MO.0.A	3.25e-833	GATA3_HUMAN.H11MO.0.A	1.63e-190	SRY_HUMAN.H11MO.0.B	3.98e-511	RUNX3_HUMAN.H11MO.0.A	5.98e-27	FOXI1_HUMAN.H11MO.0.B	2.2e-91	SPIB_HUMAN.H11MO.0.A	4.58e-132	LYL1_HUMAN.H11MO.0.A	6.79e-194	FEV_HUMAN.H11MO.0.B	7.83e-412	SMAD3_HUMAN.H11MO.0.B	3.44e-154	CTCFL_HUMAN.H11MO.0.A	7.27e-129
ZNF76_HUMAN.H11MO.0.C	4.30e-816	ZN394_HUMAN.H11MO.0.C	9.09e-186	RXRA_HUMAN.H11MO.0.A	5.58e-503	USF2_HUMAN.H11MO.0.A	5.57e-26	ZN770_HUMAN.H11MO.0.C	2.65e-91	IRF7_HUMAN.H11MO.0.C	8.83e-132	ZEB1_HUMAN.H11MO.0.A	1.14e-189	Z354A_HUMAN.H11MO.0.C	1.15e-410	KLF1_HUMAN.H11MO.0.A	1.6e-152	PRDM1_HUMAN.H11MO.0.A	2.09e-125
KLF4_HUMAN.H11MO.0.A	4.98e-807	TFDP1_HUMAN.H11MO.0.C	1.07e-178	ETV1_HUMAN.H11MO.0.A	1.23e-471	SRBP2_HUMAN.H11MO.0.B	5.86e-26	FOXO1_HUMAN.H11MO.0.A	3.05e-89	ZN554_HUMAN.H11MO.0.C	1.15e-130	EHF_HUMAN.H11MO.0.B	9.43e-182	LYL1_HUMAN.H11MO.0.A	9.58e-409	ASCL1_HUMAN.H11MO.0.A	2.63e-152	ZN394_HUMAN.H11MO.0.C	3.53e-121
ZN322_HUMAN.H11MO.0.B	3.70e-805	ELK4_HUMAN.H11MO.0.A	1.39e-165	RUNX2_HUMAN.H11MO.0.A	8.66e-466	SUH_HUMAN.H11MO.0.A	6.11e-26	TFE3_HUMAN.H11MO.0.B	6.73e-87	ZN322_HUMAN.H11MO.0.B	7.04e-129	ZN554_HUMAN.H11MO.0.C	5.12e-177	KLF1_HUMAN.H11MO.0.A	1.53e-393	PTF1A_HUMAN.H11MO.0.B	8.2e-152	RXRA_HUMAN.H11MO.0.A	3.18e-119
FEV_HUMAN.H11MO.0.B	3.97e-795	ZFP82_HUMAN.H11MO.0.C	2.17e-159	CTCFL_HUMAN.H11MO.0.A	1.03e-464	LYL1_HUMAN.H11MO.0.A	6.28e-26	ATF2_HUMAN.H11MO.0.B	8.1e-86	FEV_HUMAN.H11MO.0.B	7.8e-123	ELF1_HUMAN.H11MO.0.A	3.46e-174	SRY_HUMAN.H11MO.0.B	1.41e-392	FOXK1_HUMAN.H11MO.0.A	2.91e-150	RUNX2_HUMAN.H11MO.0.A	7.41e-113
EHF_HUMAN.H11MO.0.B	1.72e-792	PTF1A_HUMAN.H11MO.0.B	8.25e-150	GATA3_HUMAN.H11MO.0.A	4.60e-462	RELB_HUMAN.H11MO.0.C	2.86e-25	PO2F2_HUMAN.H11MO.0.A	5.07e-85	LYL1_HUMAN.H11MO.0.A	1.38e-117	SRBP2_HUMAN.H11MO.0.B	3.88e-173	ZN322_HUMAN.H11MO.0.B	6.96e-384	E2F3_HUMAN.H11MO.0.A	4.29e-150	SRBP2_HUMAN.H11MO.0.B	3.82e-112
FOXK1_HUMAN.H11MO.0.A	1.82e-791	ITF2_HUMAN.H11MO.0.C	6.31e-147	SOX2_HUMAN.H11MO.0.A	1.04e-437	ZN770_HUMAN.H11MO.0.C	6.26e-25	REL_HUMAN.H11MO.0.B	5.87e-85	GATA3_HUMAN.H11MO.0.A	2.57e-117	KLF1_HUMAN.H11MO.0.A	2.25e-172	SRBP1_HUMAN.H11MO.0.A	2.12e-379	MYF6_HUMAN.H11MO.0.C	5.59e-147	KLF9_HUMAN.H11MO.0.C	2.87e-108
SP1_HUMAN.H11MO.0.A	6.78e-786	Z354A_HUMAN.H11MO.0.C	8.53e-147	NFKB1_HUMAN.H11MO.0.A	8.79e-430	ATF3_HUMAN.H11MO.0.A	4.39e-24	IRF9_HUMAN.H11MO.0.C	1.07e-82	RUNX2_HUMAN.H11MO.0.A	4.87e-117	NFKB1_HUMAN.H11MO.0.A	1.34e-171	GABPA_HUMAN.H11MO.0.A	9.53e-377	SP2_HUMAN.H11MO.0.A	1.14e-145	IRF2_HUMAN.H11MO.0.A	1.45e-107
FOXO1_HUMAN.H11MO.0.A	5.49e-779	FOXJ3_HUMAN.H11MO.0.A	6.49e-144	E2F1_HUMAN.H11MO.0.A	2.68e-422	USF1_HUMAN.H11MO.0.A	1.1e-22	MEF2D_HUMAN.H11MO.0.A	8.3e-82	SMAD2_HUMAN.H11MO.0.A	1.18e-116	SOX4_HUMAN.H11MO.0.B	1.03e-166	KLF4_HUMAN.H11MO.0.A	9.98e-364	RXRA_HUMAN.H11MO.0.A	6.98e-145	ELK1_HUMAN.H11MO.0.B	3.21e-106
RUNX2_HUMAN.H11MO.0.A	1.15e-758	ANDR_HUMAN.H11MO.0.A	1.3e-143	SOX4_HUMAN.H11MO.0.B	8.03e-422	PEBB_HUMAN.H11MO.0.C	3.37e-22	MEF2C_HUMAN.H11MO.0.A	2.75e-81	EHF_HUMAN.H11MO.0.B	1.82e-116	SOX2_HUMAN.H11MO.0.A	4.77e-162	RUNX2_HUMAN.H11MO.0.A	6.90e-362	TFDP1_HUMAN.H11MO.0.C	9.1e-145	BACH1_HUMAN.H11MO.0.A	7.56e-106
FOS_HUMAN.H11MO.0.A	3.28e-758	RXRA_HUMAN.H11MO.0.A	7.84e-142	SUH_HUMAN.H11MO.0.A	6.32e-410	ZFP28_HUMAN.H11MO.0.C	7.16e-22	BATF3_HUMAN.H11MO.0.B	5.03e-81	ZNF76_HUMAN.H11MO.0.C	6.43e-116	FEV_HUMAN.H11MO.0.B	8.89e-160	MAX_HUMAN.H11MO.0.A	3.76e-350	REL_HUMAN.H11MO.0.B	1.2e-142	FOXP2_HUMAN.H11MO.0.C	8.59e-106
ZSC31_HUMAN.H11MO.0.C	9.40e-757	MAX_HUMAN.H11MO.0.A	5.79e-140	SRBP2_HUMAN.H11MO.0.B	4.09e-406	IRF9_HUMAN.H11MO.0.C	7.83e-22	TF65_HUMAN.H11MO.0.A	6.93e-79	ELF1_HUMAN.H11MO.0.A	1.71e-112	E2F4_HUMAN.H11MO.0.A	7.44e-159	SP1_HUMAN.H11MO.0.A	9.66e-346	ZN394_HUMAN.H11MO.0.C	2.56e-140	FOXO3_HUMAN.H11MO.0.B	1.23e-104
ITF2_HUMAN.H11MO.0.C	5.06e-756	SUH_HUMAN.H11MO.0.A	9.38e-140	THA_HUMAN.H11MO.0.C	1.01e-403	HIF1A_HUMAN.H11MO.0.C	2.91e-21	MEF2B_HUMAN.H11MO.0.A	1.48e-78	SUH_HUMAN.H11MO.0.A	4.22e-109	ZN768_HUMAN.H11MO.0.C	9.53e-159	SOX4_HUMAN.H11MO.0.B	2.12e-345	KLF4_HUMAN.H11MO.0.A	5.05e-137	FOXM1_HUMAN.H11MO.0.A	1.48e-104
MAF_HUMAN.H11MO.0.A	4.72e-748	SRBP2_HUMAN.H11MO.0.B	6.58e-137	RUNX1_HUMAN.H11MO.0.A	9.14e-372	ATF1_HUMAN.H11MO.0.B	3.09e-21	ZN418_HUMAN.H11MO.0.C	4.08e-77	ZSC31_HUMAN.H11MO.0.C	9.48e-106	E2F1_HUMAN.H11MO.0.A	2.23e-158	ITF2_HUMAN.H11MO.0.C	5.25e-340	BHA15_HUMAN.H11MO.0.B	1.68e-136	SOX4_HUMAN.H11MO.0.B	1.89e-104
GATA3_HUMAN.H11MO.0.A	2.09e-743	PO2F2_HUMAN.H11MO.0.A	2.23e-133	ELK1_HUMAN.H11MO.0.B	7.08e-368	MITF_HUMAN.H11MO.0.A	6.2e-21	MEF2A_HUMAN.H11MO.0.A	6.59e-77	E2F1_HUMAN.H11MO.0.A	2.8e-104	LEF1_HUMAN.H11MO.0.A	7.98e-158	ZSC31_HUMAN.H11MO.0.C	9.66e-337	HTF4_HUMAN.H11MO.0.A	1.23e-135	OLIG2_HUMAN.H11MO.0.B	2.15e-100
SMCA5_HUMAN.H11MO.0.C	5.23e-740	HTF4_HUMAN.H11MO.0.A	2.22e-132	SRBP1_HUMAN.H11MO.0.A	2.30e-363	E2F1_HUMAN.H11MO.0.A	6.67e-20	NFKB2_HUMAN.H11MO.0.B	1.15e-74	ZEB1_HUMAN.H11MO.0.A	7.63e-104	RUNX2_HUMAN.H11MO.0.A	1.14e-157	FOSB_HUMAN.H11MO.0.A	6.23e-336	GATA3_HUMAN.H11MO.0.A	1.01e-133	NFAC4_HUMAN.H11MO.0.C	2.8e-99
ELF1_HUMAN.H11MO.0.A	7.90e-740	KLF4_HUMAN.H11MO.0.A	1.05e-131	ITF2_HUMAN.H11MO.0.C	8.83e-344	MAX_HUMAN.H11MO.0.A	1.09e-19	LYL1_HUMAN.H11MO.0.A	1.53e-74	KLF12_HUMAN.H11MO.0.C	3.83e-103	SRBP1_HUMAN.H11MO.0.A	1.47e-153	E2F1_HUMAN.H11MO.0.A	1.33e-331	MYOG_HUMAN.H11MO.0.B	1.18e-133	PTF1A_HUMAN.H11MO.0.B	2.81e-96
Z354A_HUMAN.H11MO.0.C	2.71e-728	KLF12_HUMAN.H11MO.0.C	3.2e-131	BATF3_HUMAN.H11MO.0.B	2.07e-342	GATA3_HUMAN.H11MO.0.A	1.64e-19	RUNX1_HUMAN.H11MO.0.A	3.85e-74	COT1_HUMAN.H11MO.0.C	2.03e-102	ZN322_HUMAN.H11MO.0.B	2.24e-149	ZEB1_HUMAN.H11MO.0.A	2.96e-328	ATF3_HUMAN.H11MO.0.A	4.66e-130	FOXJ2_HUMAN.H11MO.0.C	7.01e-90
MAX_HUMAN.H11MO.0.A	4.30e-724	E2F1_HUMAN.H11MO.0.A	1e-130	JUN_HUMAN.H11MO.0.A	2.04e-337	Z354A_HUMAN.H11MO.0.C	5.19e-19	ZFP42_HUMAN.H11MO.0.A	1.04e-72	THAP1_HUMAN.H11MO.0.C	2.13e-95	MAX_HUMAN.H11MO.0.A	8.85e-149	NFKB1_HUMAN.H11MO.0.A	1.77e-324	FOXJ3_HUMAN.H11MO.0.A	1.3e-126	RUNX1_HUMAN.H11MO.0.A	6.69e-86
NR1D1_HUMAN.H11MO.0.B	8.37e-699	TFE2_HUMAN.H11MO.0.A	1.76e-128	FOSL2_HUMAN.H11MO.0.A	2.54e-337	BMAL1_HUMAN.H11MO.0.A	1.43e-18	SUH_HUMAN.H11MO.0.A	6.7e-71	NFKB1_HUMAN.H11MO.0.A	6.43e-94	NR1D1_HUMAN.H11MO.0.B	8e-142	THB_HUMAN.H11MO.0.C	1.54e-304	ATOH1_HUMAN.H11MO.0.B	3.59e-122	ZFP82_HUMAN.H11MO.0.C	5.55e-85
SMAD4_HUMAN.H11MO.0.B	1.78e-697	LEF1_HUMAN.H11MO.0.A	6.22e-128	FOS_HUMAN.H11MO.0.A	3.22e-336	SMAD3_HUMAN.H11MO.0.B	1.91e-18	FOSL1_HUMAN.H11MO.0.A	3.68e-68	MAX_HUMAN.H11MO.0.A	8.17e-94	GABPA_HUMAN.H11MO.0.A	3.58e-136	NR1D1_HUMAN.H11MO.0.B	1.65e-302	TBX3_HUMAN.H11MO.0.C	8.82e-122	MEF2A_HUMAN.H11MO.0.A	2.51e-84
MXI1_HUMAN.H11MO.0.A	1.50e-672	MXI1_HUMAN.H11MO.0.A	1.23e-126	FOSL1_HUMAN.H11MO.0.A	1.46e-333	ZN394_HUMAN.H11MO.0.C	3.15e-18	RUNX2_HUMAN.H11MO.0.A	4.32e-68	KLF9_HUMAN.H11MO.0.C	1.21e-91	ITF2_HUMAN.H11MO.0.C	1.55e-134	ZNF76_HUMAN.H11MO.0.C	1.38e-297	LEF1_HUMAN.H11MO.0.A	4.7e-121	NFAC2_HUMAN.H11MO.0.B	8.96e-84
GABPA_HUMAN.H11MO.0.A	3.54e-665	OLIG2_HUMAN.H11MO.0.B	4.98e-126	LEF1_HUMAN.H11MO.0.A	3.87e-320	NF2L1_HUMAN.H11MO.0.C	7.99e-18	ZFP28_HUMAN.H11MO.0.C	9.62e-68	ITF2_HUMAN.H11MO.0.C	4.52e-90	HTF4_HUMAN.H11MO.0.A	1.18e-132	SUH_HUMAN.H11MO.0.A	3.64e-297	KLF12_HUMAN.H11MO.0.C	6.14e-118	IRF7_HUMAN.H11MO.0.C	2.01e-82
MAFF_HUMAN.H11MO.0.B	8.02e-635	HIF1A_HUMAN.H11MO.0.C	7.32e-125	Z324A_HUMAN.H11MO.0.C	6.87e-318	FOXJ3_HUMAN.H11MO.0.A	7.1e-17	MECP2_HUMAN.H11MO.0.C	3.24e-67	SOX4_HUMAN.H11MO.0.B	3.9e-89	BMAL1_HUMAN.H11MO.0.A	3.6e-128	ZN768_HUMAN.H11MO.0.C	3.14e-295	IRF9_HUMAN.H11MO.0.C	8.39e-118	MEF2C_HUMAN.H11MO.0.A	1.37e-80
LYL1_HUMAN.H11MO.0.A	6.69e-626	TF65_HUMAN.H11MO.0.A	9.51e-124	NRF1_HUMAN.H11MO.0.A	1.11e-315	LEF1_HUMAN.H11MO.0.A	9.26e-17	FOXM1_HUMAN.H11MO.0.A	3.66e-66	HTF4_HUMAN.H11MO.0.A	5.36e-89	ZSC31_HUMAN.H11MO.0.C	7.98e-127	MXI1_HUMAN.H11MO.0.A	1.01e-292	ZFP82_HUMAN.H11MO.0.C	3.29e-116	SOX2_HUMAN.H11MO.0.A	7.2e-80
E2F1_HUMAN.H11MO.0.A	3.58e-598	NFKB2_HUMAN.H11MO.0.B	4.47e-123	BACH1_HUMAN.H11MO.0.A	2.06e-312	RXRA_HUMAN.H11MO.0.A	1.12e-16	JUN_HUMAN.H11MO.0.A	1.38e-65	BMAL1_HUMAN.H11MO.0.A	7.97e-88	SMCA5_HUMAN.H11MO.0.C	8.05e-126	SMAD4_HUMAN.H11MO.0.B	6.26e-292	OLIG2_HUMAN.H11MO.0.B	2.58e-115	BHA15_HUMAN.H11MO.0.B	1.05e-79
BMAL1_HUMAN.H11MO.0.A	6.13e-595	E2F4_HUMAN.H11MO.0.A	2.57e-122	FOSB_HUMAN.H11MO.0.A	3.74e-311	TFE3_HUMAN.H11MO.0.B	1.97e-16	FOSB_HUMAN.H11MO.0.A	9.04e-65	MAF_HUMAN.H11MO.0.A	1.11e-87	ASCL1_HUMAN.H11MO.0.A	2.53e-125	COT1_HUMAN.H11MO.0.C	1.29e-291	ATF1_HUMAN.H11MO.0.B	2.95e-114	ITF2_HUMAN.H11MO.0.C	1.04e-78
COT1_HUMAN.H11MO.0.C	4.56e-592	ZN418_HUMAN.H11MO.0.C	6.37e-122	JUND_HUMAN.H11MO.0.A	2.17e-302	BACH2_HUMAN.H11MO.0.A	3.19e-16	FOSL2_HUMAN.H11MO.0.A	1.3e-63	SMAD4_HUMAN.H11MO.0.B	1.47e-87	SUH_HUMAN.H11MO.0.A	3.15e-125	ETV1_HUMAN.H11MO.0.A	1.46e-289	NF2L1_HUMAN.H11MO.0.C	1.39e-109	FOXA1_HUMAN.H11MO.0.A	5.18e-77
HTF4_HUMAN.H11MO.0.A	7.74e-579	ASCL1_HUMAN.H11MO.0.A	3.72e-121	ASCL1_HUMAN.H11MO.0.A	7.56e-299	ZFP82_HUMAN.H11MO.0.C	4e-16	NFAC4_HUMAN.H11MO.0.C	2.2e-63	NR1D1_HUMAN.H11MO.0.B	1.45e-85	MXI1_HUMAN.H11MO.0.A	1.61e-122	MAF_HUMAN.H11MO.0.A	1.66e-288	SP1_HUMAN.H11MO.0.A	1.25e-101	ATOH1_HUMAN.H11MO.0.B	1.03e-71
KLF12_HUMAN.H11MO.0.C	5.93e-563	CTCFL_HUMAN.H11MO.0.A	7.63e-120	JUNB_HUMAN.H11MO.0.A	4.49e-296	BATF3_HUMAN.H11MO.0.B	4.43e-16	ATF6A_HUMAN.H11MO.0.B	2.34e-63	FOSB_HUMAN.H11MO.0.A	7.23e-85	MAF_HUMAN.H11MO.0.A	2.71e-118	HTF4_HUMAN.H11MO.0.A	4.11e-288	NF2L2_HUMAN.H11MO.0.A	2.02e-97	MAFK_HUMAN.H11MO.0.A	2.99e-71
THAP1_HUMAN.H11MO.0.C	1.22e-549	BHA15_HUMAN.H11MO.0.B	8.3e-120	SMAD2_HUMAN.H11MO.0.A	8.12e-296	CREB1_HUMAN.H11MO.0.A	6.24e-16	FOS_HUMAN.H11MO.0.A	3.71e-62	OZF_HUMAN.H11MO.0.C	5.84e-84	SMAD4_HUMAN.H11MO.0.B	3.94e-116	SOX2_HUMAN.H11MO.0.A	1.56e-284	CREB1_HUMAN.H11MO.0.A	2.51e-97	ANDR_HUMAN.H11MO.0.A	1.49e-68
SNAI2_HUMAN.H11MO.0.A	5.06e-546	MYOD1_HUMAN.H11MO.0.A	5.69e-119	RUNX3_HUMAN.H11MO.0.A	2e-295	PO2F2_HUMAN.H11MO.0.A	2.02e-15	JUND_HUMAN.H11MO.0.A	7.72e-62	ASCL1_HUMAN.H11MO.0.A	2.41e-82	KLF12_HUMAN.H11MO.0.C	4.8e-111	SMCA5_HUMAN.H11MO.0.C	1.51e-273	MAX_HUMAN.H11MO.0.A	2.79e-97	NDF2_HUMAN.H11MO.0.B	8.84e-66
SOX4_HUMAN.H11MO.0.B	2.67e-543	SP1_HUMAN.H11MO.0.A	1.96e-116	RARA_HUMAN.H11MO.0.A	3.21e-287	ATF2_HUMAN.H11MO.0.B	2.59e-15	ZN394_HUMAN.H11MO.0.C	4.39e-61	GABPA_HUMAN.H11MO.0.A	1.87e-81	COT1_HUMAN.H11MO.0.C	2.29e-109	BMAL1_HUMAN.H11MO.0.A	1.45e-270	NFE2_HUMAN.H11MO.0.A	7.22e-97	NF2L1_HUMAN.H11MO.0.C	6.56e-65
TFE2_HUMAN.H11MO.0.A	2.80e-523	FOXM1_HUMAN.H11MO.0.A	2.36e-114	HTF4_HUMAN.H11MO.0.A	3.21e-285	SOX4_HUMAN.H11MO.0.B	1.19e-14	JUNB_HUMAN.H11MO.0.A	1.19e-60	MAFF_HUMAN.H11MO.0.B	1.79e-80	ETV1_HUMAN.H11MO.0.A	7.28e-108	FOS_HUMAN.H11MO.0.A	6.01e-270	BACH2_HUMAN.H11MO.0.A	3.28e-95	STAT4_HUMAN.H11MO.0.A	9.77e-65
BATF3_HUMAN.H11MO.0.B	1.34e-515	ZN121_HUMAN.H11MO.0.C	2.5e-111	RXRB_HUMAN.H11MO.0.C	9.55e-280	PTF1A_HUMAN.H11MO.0.B	1.4e-14	GATA3_HUMAN.H11MO.0.A	2.14e-60	SOX2_HUMAN.H11MO.0.A	4.59e-79	ZNF76_HUMAN.H11MO.0.C	1.81e-107	ASCL1_HUMAN.H11MO.0.A	3.32e-249	ZN121_HUMAN.H11MO.0.C	5.19e-95	STA5A_HUMAN.H11MO.0.A	9.82e-65
BHE40_HUMAN.H11MO.0.A	1.58e-501	MYF6_HUMAN.H11MO.0.C	1.48e-110	MAX_HUMAN.H11MO.0.A	2.08e-278	MZF1_HUMAN.H11MO.0.B	2.26e-13	CREM_HUMAN.H11MO.0.C	5.85e-57	ZN260_HUMAN.H11MO.0.C	4.28e-75	CLOCK_HUMAN.H11MO.0.C	5.74e-107	KLF12_HUMAN.H11MO.0.C	5.21e-247	E2F4_HUMAN.H11MO.0.A	2.51e-94	FOXA2_HUMAN.H11MO.0.A	4.86e-64
ASCL1_HUMAN.H11MO.0.A	3.89e-494	FOXJ2_HUMAN.H11MO.0.C	7.57e-107	PTF1A_HUMAN.H11MO.0.B	7.52e-274	NFE2_HUMAN.H11MO.0.A	2.51e-13	RUNX3_HUMAN.H11MO.0.A	5.53e-55	PTF1A_HUMAN.H11MO.0.B	3.53e-73	PTF1A_HUMAN.H11MO.0.B	5.4e-105	TFE2_HUMAN.H11MO.0.A	5.3e-241	HIF1A_HUMAN.H11MO.0.C	4.58e-94	MAFF_HUMAN.H11MO.0.B	6.56e-64
ZBTB6_HUMAN.H11MO.0.C	7.79e-489	REL_HUMAN.H11MO.0.B	2.23e-106	ZN768_HUMAN.H11MO.0.C	9.16e-274	ITF2_HUMAN.H11MO.0.C	3.09e-13	ZFP82_HUMAN.H11MO.0.C	6.26e-54	MXI1_HUMAN.H11MO.0.A	1.33e-69	THAP1_HUMAN.H11MO.0.C	5.27e-102	LEF1_HUMAN.H11MO.0.A	1.06e-238	NDF1_HUMAN.H11MO.0.A	9.14e-93	MEF2B_HUMAN.H11MO.0.A	1.44e-63
ETV1_HUMAN.H11MO.0.A	2.32e-477	TBX3_HUMAN.H11MO.0.C	7.77e-104	FOXM1_HUMAN.H11MO.0.A	1.45e-270	NF2L2_HUMAN.H11MO.0.A	3.85e-13	TBP_HUMAN.H11MO.0.A	5.14e-51	SMCA5_HUMAN.H11MO.0.C	2.18e-69	MAFF_HUMAN.H11MO.0.B	1.26e-100	BATF3_HUMAN.H11MO.0.B	1.17e-238	SRBP1_HUMAN.H11MO.0.A	2e-92	MEF2D_HUMAN.H11MO.0.A	2.56e-63
RUNX1_HUMAN.H11MO.0.A	1.28e-473	ATOH1_HUMAN.H11MO.0.B	1.71e-97	ZN143_HUMAN.H11MO.0.A	2.69e-262	FOXM1_HUMAN.H11MO.0.A	6.09e-13	BMAL1_HUMAN.H11MO.0.A	6.74e-51	FOS_HUMAN.H11MO.0.A	1.18e-65	MYOD1_HUMAN.H11MO.0.A	4.08e-99	PTF1A_HUMAN.H11MO.0.B	2e-236	SOX2_HUMAN.H11MO.0.A	7.46e-92	MAFB_HUMAN.H11MO.0.B	2.18e-61
JUN_HUMAN.H11MO.0.A	5.87e-468	ZN768_HUMAN.H11MO.0.C	2.93e-96	MXI1_HUMAN.H11MO.0.A	3.88e-261	SOX2_HUMAN.H11MO.0.A	1.52e-12	BATF_HUMAN.H11MO.0.A	1.09e-49	ETV1_HUMAN.H11MO.0.A	9.32e-65	TFE2_HUMAN.H11MO.0.A	9.91e-93	THAP1_HUMAN.H11MO.0.C	3.45e-223	OSR2_HUMAN.H11MO.0.C	2.82e-91	RUNX3_HUMAN.H11MO.0.A	3.21e-61
ZN768_HUMAN.H11MO.0.C	5.54e-467	MYC_HUMAN.H11MO.0.A	3.61e-95	ZEB1_HUMAN.H11MO.0.A	1.86e-254	MYC_HUMAN.H11MO.0.A	2.14e-12	ZIM3_HUMAN.H11MO.0.C	2.04e-49	LEF1_HUMAN.H11MO.0.A	1.68e-63	OZF_HUMAN.H11MO.0.C	3.34e-92	MAFF_HUMAN.H11MO.0.B	3.33e-220	E2F1_HUMAN.H11MO.0.A	8.1e-91	COT1_HUMAN.H11MO.0.C	5.13e-61
NFKB1_HUMAN.H11MO.0.A	7.62e-464	OSR2_HUMAN.H11MO.0.C	4.2e-95	THAP1_HUMAN.H11MO.0.C	3.47e-250	BHA15_HUMAN.H11MO.0.B	2.61e-12	PEBB_HUMAN.H11MO.0.C	5.31e-49	ZNF8_HUMAN.H11MO.0.C	1.76e-63	ZN260_HUMAN.H11MO.0.C	4.03e-92	CLOCK_HUMAN.H11MO.0.C	8.32e-216	ATF2_HUMAN.H11MO.0.B	2.31e-89	OSR2_HUMAN.H11MO.0.C	2.22e-57
CLOCK_HUMAN.H11MO.0.C	8.24e-458	KLF9_HUMAN.H11MO.0.C	4.78e-94	THA11_HUMAN.H11MO.0.B	2.36e-247	TBX3_HUMAN.H11MO.0.C	3.73e-12	SOX2_HUMAN.H11MO.0.A	5.78e-49	MYOD1_HUMAN.H11MO.0.A	1.84e-63	FOXO4_HUMAN.H11MO.0.C	6.58e-89	OLIG2_HUMAN.H11MO.0.B	5.47e-211	KLF9_HUMAN.H11MO.0.C	2.65e-89	TBX3_HUMAN.H11MO.0.C	1.54e-56
SNAI1_HUMAN.H11MO.0.C	8.56e-457	MYOG_HUMAN.H11MO.0.B	5.6e-91	ZN322_HUMAN.H11MO.0.B	3.32e-245	BHE40_HUMAN.H11MO.0.A	4.55e-12	MYCN_HUMAN.H11MO.0.A	1.28e-48	TFE2_HUMAN.H11MO.0.A	2.8e-63	MYCN_HUMAN.H11MO.0.A	2.81e-88	RUNX1_HUMAN.H11MO.0.A	7.38e-207	SOX4_HUMAN.H11MO.0.B	1.54e-87	HTF4_HUMAN.H11MO.0.A	4.83e-56
SOX2_HUMAN.H11MO.0.A	1.70e-452	PAX5_HUMAN.H11MO.0.A	1.12e-90	ZN350_HUMAN.H11MO.0.C	6.46e-242	ANDR_HUMAN.H11MO.0.A	1.16e-11	SIX2_HUMAN.H11MO.0.A	2.16e-48	CLOCK_HUMAN.H11MO.0.C	1.63e-62	FOSB_HUMAN.H11MO.0.A	4.23e-88	SNAI2_HUMAN.H11MO.0.A	5.09e-200	MITF_HUMAN.H11MO.0.A	3.77e-87	STA5B_HUMAN.H11MO.0.A	3.26e-55
COT2_HUMAN.H11MO.0.A	4.55e-441	MYCN_HUMAN.H11MO.0.A	1e-89	ATF3_HUMAN.H11MO.0.A	8.36e-241	MXI1_HUMAN.H11MO.0.A	2.15e-11	MZF1_HUMAN.H11MO.0.B	4.47e-48	ATF2_HUMAN.H11MO.0.B	4.03e-61	BHE40_HUMAN.H11MO.0.A	2.69e-84	BHE40_HUMAN.H11MO.0.A	1.18e-199	ZN418_HUMAN.H11MO.0.C	1.37e-86	FOXJ3_HUMAN.H11MO.0.A	9.64e-55
ATF2_HUMAN.H11MO.0.B	1.15e-409	SOX2_HUMAN.H11MO.0.A	1.34e-89	TFE2_HUMAN.H11MO.0.A	5.51e-240	OSR2_HUMAN.H11MO.0.C	2.35e-11	ANDR_HUMAN.H11MO.0.A	2.5e-47	ZNF18_HUMAN.H11MO.0.C	1.96e-59	OLIG2_HUMAN.H11MO.0.B	2.12e-79	MYOD1_HUMAN.H11MO.0.A	1.76e-196	PO2F2_HUMAN.H11MO.0.A	1.79e-85	LEF1_HUMAN.H11MO.0.A	1.32e-53
SUH_HUMAN.H11MO.0.A	2.22e-406	SOX4_HUMAN.H11MO.0.B	4.14e-87	FOXA1_HUMAN.H11MO.0.A	5.56e-237	BACH1_HUMAN.H11MO.0.A	2.88e-11	BHE40_HUMAN.H11MO.0.A	9.38e-47	FOXM1_HUMAN.H11MO.0.A	2.58e-59	KLF9_HUMAN.H11MO.0.C	2.87e-79	JUN_HUMAN.H11MO.0.A	4.77e-196	SRBP2_HUMAN.H11MO.0.B	2.36e-85	MAX_HUMAN.H11MO.0.A	3.49e-53
PTF1A_HUMAN.H11MO.0.B	5.17e-398	MZF1_HUMAN.H11MO.0.B	4.57e-87	ZN418_HUMAN.H11MO.0.C	4.55e-234	MYCN_HUMAN.H11MO.0.A	3.16e-11	RXRA_HUMAN.H11MO.0.A	1.15e-46	ZN768_HUMAN.H11MO.0.C	9.05e-59	SNAI2_HUMAN.H11MO.0.A	1.1e-78	SNAI1_HUMAN.H11MO.0.C	5.3e-196	TFAP4_HUMAN.H11MO.0.A	1.16e-84	ELK4_HUMAN.H11MO.0.A	1.18e-52
MYCN_HUMAN.H11MO.0.A	2.21e-388	BACH2_HUMAN.H11MO.0.A	1e-85	ZN554_HUMAN.H11MO.0.C	1.89e-226	BATF_HUMAN.H11MO.0.A	5.49e-11	NF2L1_HUMAN.H11MO.0.C	6.98e-46	ZBTB6_HUMAN.H11MO.0.C	9.69e-59	ZBTB6_HUMAN.H11MO.0.C	1.1e-78	ZN418_HUMAN.H11MO.0.C	1.15e-192	MZF1_HUMAN.H11MO.0.B	1.69e-83	NDF1_HUMAN.H11MO.0.A	1.71e-52
MITF_HUMAN.H11MO.0.A	5.06e-376	ZIM3_HUMAN.H11MO.0.C	3.77e-84	PEBB_HUMAN.H11MO.0.C	5.14e-225	FOXJ2_HUMAN.H11MO.0.C	7.15e-11	CTCFL_HUMAN.H11MO.0.A	3.58e-44	BATF3_HUMAN.H11MO.0.B	2.93e-57	BATF3_HUMAN.H11MO.0.B	2.64e-78	MYCN_HUMAN.H11MO.0.A	8.25e-192	ANDR_HUMAN.H11MO.0.A	5.88e-83	STAT1_HUMAN.H11MO.0.A	7.28e-52
RUNX3_HUMAN.H11MO.0.A	3.78e-359	NF2L2_HUMAN.H11MO.0.A	4.04e-84	ZNF76_HUMAN.H11MO.0.C	1.45e-223	ZN121_HUMAN.H11MO.0.C	8.69e-11	STAT4_HUMAN.H11MO.0.A	4.85e-44	BHE40_HUMAN.H11MO.0.A	3.78e-57	ZN418_HUMAN.H11MO.0.C	4.08e-77	ZBTB6_HUMAN.H11MO.0.C	1.21e-189	COT1_HUMAN.H11MO.0.C	8.07e-83	ZN418_HUMAN.H11MO.0.C	1.32e-51
MYOD1_HUMAN.H11MO.0.A	1.41e-358	NFE2_HUMAN.H11MO.0.A	4.26e-82	THB_HUMAN.H11MO.0.C	2.12e-222	CLOCK_HUMAN.H11MO.0.C	1.16e-10	SOX4_HUMAN.H11MO.0.B	5.34e-44	JUN_HUMAN.H11MO.0.A	6.83e-54	SNAI1_HUMAN.H11MO.0.C	1.26e-76	ELK1_HUMAN.H11MO.0.B	6.49e-189	MXI1_HUMAN.H11MO.0.A	2.98e-81	STAT3_HUMAN.H11MO.0.A	1.16e-49
LEF1_HUMAN.H11MO.0.A	8.97e-357	NDF1_HUMAN.H11MO.0.A	4.23e-79	COT1_HUMAN.H11MO.0.C	1.36e-221	SRBP1_HUMAN.H11MO.0.A	3.95e-10	OSR2_HUMAN.H11MO.0.C	6.05e-44	MYC_HUMAN.H11MO.0.A	6.3e-51	ATF2_HUMAN.H11MO.0.B	2.09e-76	MYC_HUMAN.H11MO.0.A	3.3e-182	USF1_HUMAN.H11MO.0.A	1.21e-80	MYC_HUMAN.H11MO.0.A	1.79e-49
MYF6_HUMAN.H11MO.0.C	9.46e-349	NDF2_HUMAN.H11MO.0.B	3.33e-77	ATF2_HUMAN.H11MO.0.B	1.72e-221	ATOH1_HUMAN.H11MO.0.B	4.21e-10	FOXP2_HUMAN.H11MO.0.C	8.3e-44	FOXO4_HUMAN.H11MO.0.C	2.65e-49	FOXM1_HUMAN.H11MO.0.A	3.41e-76	FOXM1_HUMAN.H11MO.0.A	1.38e-181	BMAL1_HUMAN.H11MO.0.A	1.92e-78	IKZF1_HUMAN.H11MO.0.C	2.06e-49
ZNF18_HUMAN.H11MO.0.C	3.37e-325	NF2L1_HUMAN.H11MO.0.C	2.6e-71	MYOD1_HUMAN.H11MO.0.A	2.3e-214	MYF6_HUMAN.H11MO.0.C	8.68e-10	EPAS1_HUMAN.H11MO.0.B	2.39e-43	SNAI1_HUMAN.H11MO.0.C	8e-48	FOS_HUMAN.H11MO.0.A	6.15e-74	ATF2_HUMAN.H11MO.0.B	2.09e-179	TFE3_HUMAN.H11MO.0.B	2.06e-76	ATF2_HUMAN.H11MO.0.B	1.01e-48
GFI1_HUMAN.H11MO.0.C	7.65e-321	SRY_HUMAN.H11MO.0.B	5.3e-71	OLIG2_HUMAN.H11MO.0.B	7.41e-210	EPAS1_HUMAN.H11MO.0.B	1.4e-09	CTCF_HUMAN.H11MO.0.A	4.15e-43	MYCN_HUMAN.H11MO.0.A	1.36e-47	MYF6_HUMAN.H11MO.0.C	1.9e-71	MYF6_HUMAN.H11MO.0.C	4.3e-173	NDF2_HUMAN.H11MO.0.B	3.11e-76	SMCA1_HUMAN.H11MO.0.C	1.26e-48
MYC_HUMAN.H11MO.0.A	3.78e-314	NR1D1_HUMAN.H11MO.0.B	1.27e-69	NR1D1_HUMAN.H11MO.0.B	1.25e-208	TFE2_HUMAN.H11MO.0.A	2.7e-09	NFAC2_HUMAN.H11MO.0.B	4.36e-43	MYF6_HUMAN.H11MO.0.C	1.87e-45	ZNF8_HUMAN.H11MO.0.C	1.44e-67	BHA15_HUMAN.H11MO.0.B	8.07e-162	USF2_HUMAN.H11MO.0.A	1.53e-75	MYOD1_HUMAN.H11MO.0.A	1.92e-48
ELK1_HUMAN.H11MO.0.B	0	FOXP2_HUMAN.H11MO.0.C	4.05e-68	ELK4_HUMAN.H11MO.0.A	1.64e-207	ASCL1_HUMAN.H11MO.0.A	2.72e-09	FOXO3_HUMAN.H11MO.0.B	1e-42	ZN335_HUMAN.H11MO.0.A	2.48e-45	ZNF18_HUMAN.H11MO.0.C	1.69e-67	KLF9_HUMAN.H11MO.0.C	3.62e-151	RELB_HUMAN.H11MO.0.C	1.73e-75	FOXA3_HUMAN.H11MO.0.B	4.23e-48
JUND_HUMAN.H11MO.0.A	0	COT1_HUMAN.H11MO.0.C	8.15e-68	MYF6_HUMAN.H11MO.0.C	8.32e-206	FOXA2_HUMAN.H11MO.0.A	3.97e-09	LEF1_HUMAN.H11MO.0.A	3.07e-42	OLIG2_HUMAN.H11MO.0.B	3.08e-45	FOXA1_HUMAN.H11MO.0.A	5.57e-67	MITF_HUMAN.H11MO.0.A	1.76e-148	FOXP2_HUMAN.H11MO.0.C	1.14e-74	NR1D1_HUMAN.H11MO.0.B	5.38e-48
OZF_HUMAN.H11MO.0.C	1.63e-298	ATF2_HUMAN.H11MO.0.B	2.98e-67	BMAL1_HUMAN.H11MO.0.A	1.47e-205	ZN418_HUMAN.H11MO.0.C	4.12e-09	MXI1_HUMAN.H11MO.0.A	9.78e-42	ZN418_HUMAN.H11MO.0.C	1.57e-44	ZKSC1_HUMAN.H11MO.0.B	4.17e-66	RUNX3_HUMAN.H11MO.0.A	2.49e-146	ZBT18_HUMAN.H11MO.0.C	6.06e-72	Z324A_HUMAN.H11MO.0.C	8.91e-48
HIF1A_HUMAN.H11MO.0.C	4.29e-298	BMAL1_HUMAN.H11MO.0.A	2.37e-66	BHA15_HUMAN.H11MO.0.B	5.44e-202	COT1_HUMAN.H11MO.0.C	5.61e-09	Z354A_HUMAN.H11MO.0.C	2.93e-41	SNAI2_HUMAN.H11MO.0.A	1.89e-44	RUNX1_HUMAN.H11MO.0.A	2.54e-65	HIF1A_HUMAN.H11MO.0.C	2.92e-146	NR1D1_HUMAN.H11MO.0.B	7.5e-72	ZFP28_HUMAN.H11MO.0.C	3.11e-47
ZN335_HUMAN.H11MO.0.A	3.93e-291	FOXO3_HUMAN.H11MO.0.B	3.33e-65	BATF_HUMAN.H11MO.0.A	7.52e-202	TBP_HUMAN.H11MO.0.A	7.37e-09	ZN350_HUMAN.H11MO.0.C	3.52e-41	BHA15_HUMAN.H11MO.0.B	2.55e-44	MYC_HUMAN.H11MO.0.A	1.87e-63	ZFX_HUMAN.H11MO.0.A	5.68e-145	FOXO3_HUMAN.H11MO.0.B	7.43e-71	PEBB_HUMAN.H11MO.0.C	4.47e-47
ZN260_HUMAN.H11MO.0.C	6.55e-287	ZN350_HUMAN.H11MO.0.C	4.92e-65	FOXO4_HUMAN.H11MO.0.C	1.96e-193	ZN768_HUMAN.H11MO.0.C	2.07e-08	SMAD3_HUMAN.H11MO.0.B	2.92e-39	RUNX1_HUMAN.H11MO.0.A	3.09e-44	ZN335_HUMAN.H11MO.0.A	3.76e-62	FOXP2_HUMAN.H11MO.0.C	3.53e-143	FOXJ2_HUMAN.H11MO.0.C	5.43e-69	SMAD2_HUMAN.H11MO.0.A	7.32e-45
OLIG2_HUMAN.H11MO.0.B	1.28e-285	BACH1_HUMAN.H11MO.0.A	1.12e-62	ZBTB6_HUMAN.H11MO.0.C	4.75e-190	FOXA1_HUMAN.H11MO.0.A	2.21e-08	MAX_HUMAN.H11MO.0.A	3.99e-39	MITF_HUMAN.H11MO.0.A	1.44e-43	BHA15_HUMAN.H11MO.0.B	9.32e-62	ZIM3_HUMAN.H11MO.0.C	1.57e-138	CLOCK_HUMAN.H11MO.0.C	8.02e-67	NFIC_HUMAN.H11MO.0.A	1.84e-44
ZN418_HUMAN.H11MO.0.C	3.63e-281	SIX2_HUMAN.H11MO.0.A	8.19e-60	IRF9_HUMAN.H11MO.0.C	6.45e-184	PAX5_HUMAN.H11MO.0.A	2.82e-08	NANOG_HUMAN.H11MO.0.A	7.57e-38	FOXA1_HUMAN.H11MO.0.A	2.33e-41	JUN_HUMAN.H11MO.0.A	8.85e-60	JUND_HUMAN.H11MO.0.A	1.12e-132	PAX5_HUMAN.H11MO.0.A	2.54e-66	MZF1_HUMAN.H11MO.0.B	1.12e-43
BACH2_HUMAN.H11MO.0.A	1.41e-265	SMAD2_HUMAN.H11MO.0.A	8.13e-59	ZSC31_HUMAN.H11MO.0.C	3.84e-183	FOXO3_HUMAN.H11MO.0.B	6.35e-08	CLOCK_HUMAN.H11MO.0.C	1.24e-36	ZBT18_HUMAN.H11MO.0.C	9.6e-41	ELK1_HUMAN.H11MO.0.B	3.63e-59	COT2_HUMAN.H11MO.0.A	1.42e-132	BACH1_HUMAN.H11MO.0.A	4e-66	MXI1_HUMAN.H11MO.0.A	1.37e-43
ATF3_HUMAN.H11MO.0.A	5.27e-262	ZBT18_HUMAN.H11MO.0.C	1.66e-56	FOXP2_HUMAN.H11MO.0.C	3.77e-181	STAT4_HUMAN.H11MO.0.A	1.46e-07	FOXJ2_HUMAN.H11MO.0.C	4.51e-36	ELK1_HUMAN.H11MO.0.B	1.35e-40	NKX25_HUMAN.H11MO.0.B	3.72e-56	ZNF18_HUMAN.H11MO.0.C	2.3e-132	Z354A_HUMAN.H11MO.0.C	1.6e-65	ZN350_HUMAN.H11MO.0.C	1.49e-43
BHA15_HUMAN.H11MO.0.B	3.85e-258	TWST1_HUMAN.H11MO.0.A	4.37e-51	USF2_HUMAN.H11MO.0.A	1.24e-179	NFAC3_HUMAN.H11MO.0.B	1.66e-07	PO5F1_HUMAN.H11MO.0.A	1.75e-35	FOSL2_HUMAN.H11MO.0.A	5.59e-40	PO2F2_HUMAN.H11MO.0.A	6.86e-55	ZN335_HUMAN.H11MO.0.A	5.17e-131	FOXM1_HUMAN.H11MO.0.A	1.78e-65	NFAC3_HUMAN.H11MO.0.B	7.2e-43
TFE3_HUMAN.H11MO.0.B	6.21e-256	USF2_HUMAN.H11MO.0.A	5.52e-51	HNF1A_HUMAN.H11MO.0.C	7.67e-178	ZN350_HUMAN.H11MO.0.C	2.5e-07	KAISO_HUMAN.H11MO.0.A	1.08e-34	FOSL1_HUMAN.H11MO.0.A	7.42e-40	ZN436_HUMAN.H11MO.0.C	5.52e-53	ATOH1_HUMAN.H11MO.0.B	1.76e-124	SMAD2_HUMAN.H11MO.0.A	6.71e-63	TFAP4_HUMAN.H11MO.0.A	2.66e-42
ZFX_HUMAN.H11MO.0.A	1.29e-248	ZSC31_HUMAN.H11MO.0.C	4.7e-50	MYCN_HUMAN.H11MO.0.A	2.89e-176	FOXP2_HUMAN.H11MO.0.C	4.06e-07	RFX1_HUMAN.H11MO.0.B	1.33e-34	JUND_HUMAN.H11MO.0.A	1.32e-39	MYOG_HUMAN.H11MO.0.B	8.27e-53	OZF_HUMAN.H11MO.0.C	5.72e-122	MYC_HUMAN.H11MO.0.A	2.3e-62	SRY_HUMAN.H11MO.0.B	1.59e-41
KLF9_HUMAN.H11MO.0.C	1.55e-244	Z324A_HUMAN.H11MO.0.C	6.35e-50	MAF_HUMAN.H11MO.0.A	8.86e-176	HNF1B_HUMAN.H11MO.0.A	4.35e-07	PO2F1_HUMAN.H11MO.0.C	3.24e-34	ZFX_HUMAN.H11MO.0.A	5.33e-39	JUND_HUMAN.H11MO.0.A	1.02e-51	IRF9_HUMAN.H11MO.0.C	6.32e-122	BHE40_HUMAN.H11MO.0.A	1.39e-60	FEZF1_HUMAN.H11MO.0.C	5.37e-41
PO2F2_HUMAN.H11MO.0.A	4.27e-244	RELB_HUMAN.H11MO.0.C	1.1e-49	MITF_HUMAN.H11MO.0.A	1.29e-173	OLIG2_HUMAN.H11MO.0.B	4.47e-07	ARNT_HUMAN.H11MO.0.B	3.37e-34	ZIM3_HUMAN.H11MO.0.C	9.26e-38	COT2_HUMAN.H11MO.0.A	4.15e-50	FOXA1_HUMAN.H11MO.0.A	6.35e-122	ZIM3_HUMAN.H11MO.0.C	1.61e-59	MYCN_HUMAN.H11MO.0.A	1.03e-40
ESR2_HUMAN.H11MO.0.A	7.52e-242	SMCA1_HUMAN.H11MO.0.C	2.03e-49	USF1_HUMAN.H11MO.0.A	3.03e-173	NFAC2_HUMAN.H11MO.0.B	6.87e-07	MYC_HUMAN.H11MO.0.A	6.99e-34	FOXP2_HUMAN.H11MO.0.C	1.08e-37	RUNX3_HUMAN.H11MO.0.A	2.54e-49	MYOG_HUMAN.H11MO.0.B	1.95e-121	MYCN_HUMAN.H11MO.0.A	8.74e-59	ATF1_HUMAN.H11MO.0.B	1.69e-40
ZNF8_HUMAN.H11MO.0.C	1.48e-241	BHE40_HUMAN.H11MO.0.A	3.37e-49	FOXO3_HUMAN.H11MO.0.B	6.28e-167	TFEB_HUMAN.H11MO.0.C	7.2e-07	PTF1A_HUMAN.H11MO.0.B	7.05e-34	BACH2_HUMAN.H11MO.0.A	3.81e-37	FOSL2_HUMAN.H11MO.0.A	7.97e-49	SMCA1_HUMAN.H11MO.0.C	6.37e-120	TFEB_HUMAN.H11MO.0.C	3.69e-57	ZSC31_HUMAN.H11MO.0.C	2.96e-40
IRF9_HUMAN.H11MO.0.C	3.13e-238	FOXA1_HUMAN.H11MO.0.A	5.38e-49	ZIM3_HUMAN.H11MO.0.C	1.14e-166	MYOD1_HUMAN.H11MO.0.A	1.14e-06	SRY_HUMAN.H11MO.0.B	4.43e-33	MYOG_HUMAN.H11MO.0.B	6.19e-37	FOSL1_HUMAN.H11MO.0.A	2.4e-48	FOSL2_HUMAN.H11MO.0.A	8.02e-120	ZN350_HUMAN.H11MO.0.C	5.27e-55	MYOG_HUMAN.H11MO.0.B	4.01e-40
FOSL1_HUMAN.H11MO.0.A	3.87e-236	ATF3_HUMAN.H11MO.0.A	1.5e-48	CLOCK_HUMAN.H11MO.0.C	2.61e-165	SMCA1_HUMAN.H11MO.0.C	1.22e-06	SRBP2_HUMAN.H11MO.0.B	7.98e-33	ZN320_HUMAN.H11MO.0.C	8.38e-37	MITF_HUMAN.H11MO.0.A	1.4e-47	FOSL1_HUMAN.H11MO.0.A	1.08e-119	SNAI1_HUMAN.H11MO.0.C	1.45e-54	Z354A_HUMAN.H11MO.0.C	2.86e-39
ZN257_HUMAN.H11MO.0.C	3.65e-235	FEZF1_HUMAN.H11MO.0.C	2.46e-48	TYY1_HUMAN.H11MO.0.A	9.76e-153	NFYB_HUMAN.H11MO.0.A	2.01e-06	RFX2_HUMAN.H11MO.0.A	8.23e-33	SMCA1_HUMAN.H11MO.0.C	2.69e-35	FOXP2_HUMAN.H11MO.0.C	7.36e-47	FOXO4_HUMAN.H11MO.0.C	2.25e-118	EPAS1_HUMAN.H11MO.0.B	3.55e-54	ASCL1_HUMAN.H11MO.0.A	5.36e-39
FOXM1_HUMAN.H11MO.0.A	2.11e-231	SNAI2_HUMAN.H11MO.0.A	2.57e-48	SMCA1_HUMAN.H11MO.0.C	9.6e-150	MAFF_HUMAN.H11MO.0.B	2.33e-06	NFAC3_HUMAN.H11MO.0.B	1.72e-32	JUNB_HUMAN.H11MO.0.A	4.96e-35	SMCA1_HUMAN.H11MO.0.C	4.53e-46	ZBT18_HUMAN.H11MO.0.C	2.2e-117	SNAI2_HUMAN.H11MO.0.A	2.5e-51	SRBP1_HUMAN.H11MO.0.A	2.95e-38
FOXO4_HUMAN.H11MO.0.C	1.78e-230	CLOCK_HUMAN.H11MO.0.C	1.21e-47	MYC_HUMAN.H11MO.0.A	3.77e-148	CREM_HUMAN.H11MO.0.C	2.49e-06	NFE2_HUMAN.H11MO.0.A	1.71e-31	ZKSC1_HUMAN.H11MO.0.B	1.74e-33	NRF1_HUMAN.H11MO.0.A	9.69e-46	EPAS1_HUMAN.H11MO.0.B	3.49e-114	ARNT_HUMAN.H11MO.0.B	1.95e-48	MYF6_HUMAN.H11MO.0.C	4.21e-37
RFX1_HUMAN.H11MO.0.B	3.95e-229	PO2F1_HUMAN.H11MO.0.C	2.77e-46	TFE3_HUMAN.H11MO.0.B	3.54e-146	HNF1A_HUMAN.H11MO.0.C	2.6e-06	TBX3_HUMAN.H11MO.0.C	2.9e-31	RUNX3_HUMAN.H11MO.0.A	8.27e-32	ZBT18_HUMAN.H11MO.0.C	1.22e-45	ATF3_HUMAN.H11MO.0.A	1.76e-110	SMCA1_HUMAN.H11MO.0.C	6.28e-47	TFE2_HUMAN.H11MO.0.A	6.4e-37
FOSL2_HUMAN.H11MO.0.A	6.46e-229	SNAI1_HUMAN.H11MO.0.C	1.23e-45	ATF1_HUMAN.H11MO.0.B	6.15e-146	MAFB_HUMAN.H11MO.0.B	3.55e-06	NF2L2_HUMAN.H11MO.0.A	5.12e-30	GFI1_HUMAN.H11MO.0.C	1.13e-31	PIT1_HUMAN.H11MO.0.C	3.46e-45	ZN260_HUMAN.H11MO.0.C	3.71e-110	ZSC31_HUMAN.H11MO.0.C	6.92e-46	HIF1A_HUMAN.H11MO.0.C	1.8e-36
ZBT18_HUMAN.H11MO.0.C	4.3e-228	NANOG_HUMAN.H11MO.0.A	2.71e-44	MYOG_HUMAN.H11MO.0.B	1.19e-144	NFAC4_HUMAN.H11MO.0.C	5.14e-06	THAP1_HUMAN.H11MO.0.C	1.48e-28	TFE3_HUMAN.H11MO.0.B	1.29e-29	MZF1_HUMAN.H11MO.0.B	1.08e-44	ZKSC1_HUMAN.H11MO.0.B	6.56e-108	FEZF1_HUMAN.H11MO.0.C	2.15e-45	MAF_HUMAN.H11MO.0.A	3.13e-36
RARG_HUMAN.H11MO.0.B	5.88e-225	SRBP1_HUMAN.H11MO.0.A	4.69e-44	MZF1_HUMAN.H11MO.0.B	4.55e-143	NR1D1_HUMAN.H11MO.0.B	5.29e-06	SOX3_HUMAN.H11MO.0.B	4.03e-28	ATF3_HUMAN.H11MO.0.A	2.86e-29	JUNB_HUMAN.H11MO.0.A	1.83e-43	TFE3_HUMAN.H11MO.0.B	5.19e-106	ZN768_HUMAN.H11MO.0.C	2.53e-45	ZN335_HUMAN.H11MO.0.A	8.1e-34
PEBB_HUMAN.H11MO.0.C	1.02e-218	EPAS1_HUMAN.H11MO.0.B	1.19e-42	NKX61_HUMAN.H11MO.0.B	4.54e-142	ARNT_HUMAN.H11MO.0.B	5.88e-06	FOXJ3_HUMAN.H11MO.0.A	2.9e-27	IRF9_HUMAN.H11MO.0.C	4e-29	ZIM3_HUMAN.H11MO.0.C	9.31e-42	PEBB_HUMAN.H11MO.0.C	2.46e-104	CREM_HUMAN.H11MO.0.C	3.11e-44	CREB1_HUMAN.H11MO.0.A	9.17e-32
EPAS1_HUMAN.H11MO.0.B	9.6e-210	TFAP4_HUMAN.H11MO.0.A	2.08e-42	PIT1_HUMAN.H11MO.0.C	3.57e-141	NDF2_HUMAN.H11MO.0.B	6.84e-06	RELB_HUMAN.H11MO.0.C	3.27e-26	USF2_HUMAN.H11MO.0.A	1.57e-27	USF2_HUMAN.H11MO.0.A	2.71e-41	ZNF8_HUMAN.H11MO.0.C	2.88e-104	HEN1_HUMAN.H11MO.0.C	9.19e-44	BMAL1_HUMAN.H11MO.0.A	6.59e-31
USF2_HUMAN.H11MO.0.A	1.28e-208	NFAC4_HUMAN.H11MO.0.C	3.72e-42	SNAI2_HUMAN.H11MO.0.A	1.27e-140	HXA10_HUMAN.H11MO.0.C	9.93e-06	HNF1A_HUMAN.H11MO.0.C	3.95e-26	ZN140_HUMAN.H11MO.0.C	3.08e-27	ZFX_HUMAN.H11MO.0.A	3.59e-41	ARNT_HUMAN.H11MO.0.B	4.27e-104	Z324A_HUMAN.H11MO.0.C	6.69e-43	MAFG_HUMAN.H11MO.0.A	1.05e-29
ARNT_HUMAN.H11MO.0.B	1.47e-208	USF1_HUMAN.H11MO.0.A	3.43e-41	SNAI1_HUMAN.H11MO.0.C	1.02e-139	Z324A_HUMAN.H11MO.0.C	1.1e-05	BACH2_HUMAN.H11MO.0.A	4.88e-26	COT2_HUMAN.H11MO.0.A	1.34e-26	ERR1_HUMAN.H11MO.0.A	4.14e-41	RARG_HUMAN.H11MO.0.B	2.76e-102	RFX2_HUMAN.H11MO.0.A	2.81e-42	TGIF1_HUMAN.H11MO.0.A	6.08e-29
SMCA1_HUMAN.H11MO.0.C	2.17e-202	ZN322_HUMAN.H11MO.0.B	6.34e-40	PO2F2_HUMAN.H11MO.0.A	2.36e-133	MYOG_HUMAN.H11MO.0.B	1.36e-05	SIX1_HUMAN.H11MO.0.A	1.56e-25	MZF1_HUMAN.H11MO.0.B	1.84e-26	FOXO3_HUMAN.H11MO.0.B	8.56e-41	NFAC4_HUMAN.H11MO.0.C	2.26e-101	SRY_HUMAN.H11MO.0.B	1.09e-41	USF2_HUMAN.H11MO.0.A	1.25e-28
ZN449_HUMAN.H11MO.0.C	2.55e-199	ATF1_HUMAN.H11MO.0.B	8.24e-40	TFEB_HUMAN.H11MO.0.C	1.38e-132	ZN816_HUMAN.H11MO.0.C	1.4e-05	HXB13_HUMAN.H11MO.0.A	5.22e-25	ATOH1_HUMAN.H11MO.0.B	1.26e-25	IRF9_HUMAN.H11MO.0.C	1.75e-39	ZN436_HUMAN.H11MO.0.C	2.29e-101	BRAC_HUMAN.H11MO.0.A	4.37e-41	SOX3_HUMAN.H11MO.0.B	3.15e-28
FOXA1_HUMAN.H11MO.0.A	9.02e-197	CREB1_HUMAN.H11MO.0.A	3.42e-39	BACH2_HUMAN.H11MO.0.A	6.31e-127	HTF4_HUMAN.H11MO.0.A	1.56e-05	IKZF1_HUMAN.H11MO.0.C	1.27e-24	ZN436_HUMAN.H11MO.0.C	1.59e-25	ATOH1_HUMAN.H11MO.0.B	8.51e-39	FOXO3_HUMAN.H11MO.0.B	4.51e-101	IKZF1_HUMAN.H11MO.0.C	5.93e-41	ATF3_HUMAN.H11MO.0.A	3.71e-28
MAFB_HUMAN.H11MO.0.B	1.92e-189	MAFF_HUMAN.H11MO.0.B	1.82e-38	RFX2_HUMAN.H11MO.0.A	5.37e-126	ZSC31_HUMAN.H11MO.0.C	2.36e-05	ITF2_HUMAN.H11MO.0.C	2.92e-24	PPARG_HUMAN.H11MO.0.A	4.02e-25	NDF2_HUMAN.H11MO.0.B	1.07e-38	USF2_HUMAN.H11MO.0.A	9.18e-100	NRF1_HUMAN.H11MO.0.A	9.64e-41	ZNF76_HUMAN.H11MO.0.C	9.08e-28
AHR_HUMAN.H11MO.0.B	7.12e-189	TBP_HUMAN.H11MO.0.A	4.4e-38	CREB1_HUMAN.H11MO.0.A	1.64e-124	NFYC_HUMAN.H11MO.0.A	2.74e-05	SMCA1_HUMAN.H11MO.0.C	3.57e-24	USF1_HUMAN.H11MO.0.A	5.92e-25	BACH2_HUMAN.H11MO.0.A	1.48e-37	JUNB_HUMAN.H11MO.0.A	1.5e-96	NFAC4_HUMAN.H11MO.0.C	1.63e-40	EPAS1_HUMAN.H11MO.0.B	1.69e-27
FOXP2_HUMAN.H11MO.0.C	1.34e-184	PIT1_HUMAN.H11MO.0.C	6.13e-38	BHE40_HUMAN.H11MO.0.A	4.5e-124	ZIM3_HUMAN.H11MO.0.C	3.26e-05	FOXA1_HUMAN.H11MO.0.A	4.9e-24	RFX1_HUMAN.H11MO.0.B	1.68e-24	NFAC4_HUMAN.H11MO.0.C	2.07e-36	NDF2_HUMAN.H11MO.0.B	6.02e-95	TWST1_HUMAN.H11MO.0.A	9.18e-40	NR4A1_HUMAN.H11MO.0.A	2.69e-27
MYOG_HUMAN.H11MO.0.B	3.98e-183	HEN1_HUMAN.H11MO.0.C	1.52e-37	HXA10_HUMAN.H11MO.0.C	1.73e-122	NFYA_HUMAN.H11MO.0.A	5e-05	STAT1_HUMAN.H11MO.0.A	1.04e-22	NKX25_HUMAN.H11MO.0.B	2.83e-24	ATF3_HUMAN.H11MO.0.A	3.08e-36	BACH2_HUMAN.H11MO.0.A	2.46e-93	FOXA1_HUMAN.H11MO.0.A	1.3e-38	ZN563_HUMAN.H11MO.0.C	9.2e-27
JUNB_HUMAN.H11MO.0.A	1.62e-182	MITF_HUMAN.H11MO.0.A	3.13e-36	NR2E3_HUMAN.H11MO.0.C	1.16e-121	TWST1_HUMAN.H11MO.0.A	8.4e-05	OLIG2_HUMAN.H11MO.0.B	2.1e-22	ZIC1_HUMAN.H11MO.0.B	3.71e-24	RFX1_HUMAN.H11MO.0.B	2.58e-35	RFX1_HUMAN.H11MO.0.B	2.52e-92	MAFB_HUMAN.H11MO.0.B	2.97e-38	PPARG_HUMAN.H11MO.0.A	1.69e-26
ZIM3_HUMAN.H11MO.0.C	3.44e-181	THAP1_HUMAN.H11MO.0.C	6.21e-36	NKX25_HUMAN.H11MO.0.B	2.36e-117	MAF_HUMAN.H11MO.0.A	9.56e-05	TWST1_HUMAN.H11MO.0.A	2.29e-22	FOXO3_HUMAN.H11MO.0.B	1.29e-23	PEBB_HUMAN.H11MO.0.C	6.87e-35	ELK4_HUMAN.H11MO.0.A	5.38e-87	MAFF_HUMAN.H11MO.0.B	2.29e-37	ZBT18_HUMAN.H11MO.0.C	1.72e-26
RORA_HUMAN.H11MO.0.C	1.38e-177	ARNT_HUMAN.H11MO.0.B	9.36e-36	FOXA2_HUMAN.H11MO.0.A	6.6e-117	FEZF1_HUMAN.H11MO.0.C	0.000115	RFX3_HUMAN.H11MO.0.B	2.71e-22	P73_HUMAN.H11MO.0.A	2.61e-23	HEN1_HUMAN.H11MO.0.C	1.89e-33	PO2F2_HUMAN.H11MO.0.A	8.7e-84	PPARG_HUMAN.H11MO.0.A	5.97e-36	FOXO4_HUMAN.H11MO.0.C	5.34e-26
ZN143_HUMAN.H11MO.0.A	9.81e-176	ZN335_HUMAN.H11MO.0.A	9.14e-35	ZBT14_HUMAN.H11MO.0.C	7.87e-116	ZBT18_HUMAN.H11MO.0.C	0.000185	BHA15_HUMAN.H11MO.0.B	5.03e-22	NDF2_HUMAN.H11MO.0.B	1.59e-22	ZIC1_HUMAN.H11MO.0.B	5.71e-33	NKX25_HUMAN.H11MO.0.B	1.51e-82	COE1_HUMAN.H11MO.0.A	1.01e-34	EVI1_HUMAN.H11MO.0.B	9.2e-26
ZN436_HUMAN.H11MO.0.C	2.45e-172	STAT4_HUMAN.H11MO.0.A	4.23e-34	SMAD4_HUMAN.H11MO.0.B	1.7e-115	NKX61_HUMAN.H11MO.0.B	0.000277	PRGR_HUMAN.H11MO.0.A	7.01e-22	HIF1A_HUMAN.H11MO.0.C	1.72e-22	ZN816_HUMAN.H11MO.0.C	7.91e-33	GFI1_HUMAN.H11MO.0.C	3.13e-80	ZN816_HUMAN.H11MO.0.C	2.11e-34	SIX2_HUMAN.H11MO.0.A	3.46e-25
TEAD1_HUMAN.H11MO.0.A	4.43e-170	ZN563_HUMAN.H11MO.0.C	8.4e-32	NANOG_HUMAN.H11MO.0.A	2.42e-114	SRY_HUMAN.H11MO.0.B	0.00146	MYF6_HUMAN.H11MO.0.C	1.98e-21	ERR1_HUMAN.H11MO.0.A	3.92e-22	ARNT_HUMAN.H11MO.0.B	7.98e-33	NDF1_HUMAN.H11MO.0.A	1.79e-77	ATF6A_HUMAN.H11MO.0.B	2.25e-34	MITF_HUMAN.H11MO.0.A	3.76e-25
ZIC1_HUMAN.H11MO.0.B	1.05e-167	HXB13_HUMAN.H11MO.0.A	1.11e-29	MAFF_HUMAN.H11MO.0.B	2.75e-114	NDF1_HUMAN.H11MO.0.A	0.00159	FEZF1_HUMAN.H11MO.0.C	2.65e-21	BRAC_HUMAN.H11MO.0.A	2.7e-21	NFE2_HUMAN.H11MO.0.A	3.99e-32	NFE2_HUMAN.H11MO.0.A	5.74e-77	RFX5_HUMAN.H11MO.0.A	5.9e-34	STAT6_HUMAN.H11MO.0.B	1.3e-24
ZKSC1_HUMAN.H11MO.0.B	4.03e-165	FOXA2_HUMAN.H11MO.0.A	1.21e-29	HNF1B_HUMAN.H11MO.0.A	2.79e-112	SRF_HUMAN.H11MO.0.A	0.00163	PO3F1_HUMAN.H11MO.0.C	3.27e-21	HEN1_HUMAN.H11MO.0.C	3.97e-21	RARG_HUMAN.H11MO.0.B	4.78e-32	ESR2_HUMAN.H11MO.0.A	9.98e-74	STAT4_HUMAN.H11MO.0.A	8.66e-33	BCL6_HUMAN.H11MO.0.A	1.2e-22
ATOH1_HUMAN.H11MO.0.B	3.18e-164	ZN436_HUMAN.H11MO.0.C	1.22e-28	RFX1_HUMAN.H11MO.0.B	1.2e-110	COE1_HUMAN.H11MO.0.A	0.00174	ZN768_HUMAN.H11MO.0.C	4.47e-21	PEBB_HUMAN.H11MO.0.C	5.46e-21	ZN563_HUMAN.H11MO.0.C	1.73e-31	MAFB_HUMAN.H11MO.0.B	1.02e-72	ZNF76_HUMAN.H11MO.0.C	2.61e-32	ZIM3_HUMAN.H11MO.0.C	3.01e-22
NKX25_HUMAN.H11MO.0.B	4.6e-162	ZNF76_HUMAN.H11MO.0.C	1.56e-28	NFE2_HUMAN.H11MO.0.A	8.92e-106	SMAD2_HUMAN.H11MO.0.A	0.00208	STAT3_HUMAN.H11MO.0.A	2.67e-20	TF65_HUMAN.H11MO.0.A	1.11e-20	ZN140_HUMAN.H11MO.0.C	3.21e-30	ZN257_HUMAN.H11MO.0.C	5.04e-72	ZIC1_HUMAN.H11MO.0.B	2.95e-32	ZN816_HUMAN.H11MO.0.C	3.04e-22
NR1H3_HUMAN.H11MO.0.B	3.22e-159	BRAC_HUMAN.H11MO.0.A	4.47e-28	NFYB_HUMAN.H11MO.0.A	2.08e-104	MAFK_HUMAN.H11MO.0.A	0.00235	MYOD1_HUMAN.H11MO.0.A	3.92e-20	ELK4_HUMAN.H11MO.0.A	2.39e-20	TFE3_HUMAN.H11MO.0.B	2.94e-29	ERR1_HUMAN.H11MO.0.A	1.13e-71	RFX3_HUMAN.H11MO.0.B	4.69e-32	FOXC1_HUMAN.H11MO.0.C	4.59e-22
P73_HUMAN.H11MO.0.A	1e-156	ZIC3_HUMAN.H11MO.0.B	1.61e-27	ZBT18_HUMAN.H11MO.0.C	1.75e-103	STAT1_HUMAN.H11MO.0.A	0.00286	MAFF_HUMAN.H11MO.0.B	5.27e-20	NFE2_HUMAN.H11MO.0.A	4.94e-19	ZN350_HUMAN.H11MO.0.C	1e-28	ZN350_HUMAN.H11MO.0.C	1.38e-71	ZN143_HUMAN.H11MO.0.A	7.15e-32	RFX5_HUMAN.H11MO.0.A	2.77e-21
AP2B_HUMAN.H11MO.0.B	2.2e-153	TFE3_HUMAN.H11MO.0.B	4.93e-27	TBP_HUMAN.H11MO.0.A	4.9e-103	STAT6_HUMAN.H11MO.0.B	0.00433	SOX17_HUMAN.H11MO.0.C	1.24e-19	ZN563_HUMAN.H11MO.0.C	1.85e-18	ZBT14_HUMAN.H11MO.0.C	1.33e-28	USF1_HUMAN.H11MO.0.A	3.47e-69	RFX1_HUMAN.H11MO.0.B	3.78e-31	ARNT_HUMAN.H11MO.0.B	8.61e-21
USF1_HUMAN.H11MO.0.A	2.45e-153	ZIC1_HUMAN.H11MO.0.B	1.27e-26	NF2L2_HUMAN.H11MO.0.A	2.54e-101	FOXA3_HUMAN.H11MO.0.B	0.00552	NKX25_HUMAN.H11MO.0.B	1.45e-19	MAFB_HUMAN.H11MO.0.B	5.88e-18	HIF1A_HUMAN.H11MO.0.C	2.49e-28	FEZF1_HUMAN.H11MO.0.C	3.87e-69	SIX2_HUMAN.H11MO.0.A	1.13e-27	USF1_HUMAN.H11MO.0.A	2.45e-20
NR6A1_HUMAN.H11MO.0.B	1.02e-140	PO5F1_HUMAN.H11MO.0.A	2.01e-26	ZN335_HUMAN.H11MO.0.A	2.89e-100	ZN322_HUMAN.H11MO.0.B	0.00834	FOXA2_HUMAN.H11MO.0.A	5.54e-19	PIT1_HUMAN.H11MO.0.C	6.1e-18	CTCFL_HUMAN.H11MO.0.A	2.32e-27	MZF1_HUMAN.H11MO.0.B	1.71e-66	ZN335_HUMAN.H11MO.0.A	1.41e-27	THAP1_HUMAN.H11MO.0.C	2.48e-20
BRAC_HUMAN.H11MO.0.A	7.07e-140	MAFB_HUMAN.H11MO.0.B	3.54e-25	FOXA3_HUMAN.H11MO.0.B	1.73e-99	ZNF18_HUMAN.H11MO.0.C	0.0103	ASCL1_HUMAN.H11MO.0.A	1.15e-18	ZN816_HUMAN.H11MO.0.C	7.89e-18	FEZF1_HUMAN.H11MO.0.C	1.43e-26	ZIC1_HUMAN.H11MO.0.B	4.99e-65	ZNF18_HUMAN.H11MO.0.C	4.88e-27	NFIA_HUMAN.H11MO.0.C	8.85e-19
TEAD4_HUMAN.H11MO.0.A	8.21e-137	PO3F1_HUMAN.H11MO.0.C	5.43e-25	ZN436_HUMAN.H11MO.0.C	8.26e-99	RFX3_HUMAN.H11MO.0.B	0.0126	HXA10_HUMAN.H11MO.0.C	3.85e-18	TFEB_HUMAN.H11MO.0.C	8.59e-18	ELK4_HUMAN.H11MO.0.A	6.45e-26	RORA_HUMAN.H11MO.0.C	9.09e-65	NFAC2_HUMAN.H11MO.0.B	1.12e-26	ZN554_HUMAN.H11MO.0.C	9.76e-19
NFE2_HUMAN.H11MO.0.A	1.27e-136	NR2E3_HUMAN.H11MO.0.C	5.79e-24	ATOH1_HUMAN.H11MO.0.B	3.08e-97	RFX2_HUMAN.H11MO.0.A	0.0205	STA5B_HUMAN.H11MO.0.A	4.24e-18	RFX5_HUMAN.H11MO.0.A	1.35e-17	USF1_HUMAN.H11MO.0.A	9.41e-26	TF65_HUMAN.H11MO.0.A	1.64e-64	NKX25_HUMAN.H11MO.0.B	1.34e-26	PO2F1_HUMAN.H11MO.0.C	3.02e-18
PIT1_HUMAN.H11MO.0.C	1.84e-130	ZN816_HUMAN.H11MO.0.C	1.45e-23	HIF1A_HUMAN.H11MO.0.C	8.25e-97	PIT1_HUMAN.H11MO.0.C	0.0221	SRBP1_HUMAN.H11MO.0.A	4.4e-18	EPAS1_HUMAN.H11MO.0.B	2.69e-17	BRAC_HUMAN.H11MO.0.A	1.91e-25	NFAC2_HUMAN.H11MO.0.B	1.9e-63	THA11_HUMAN.H11MO.0.B	6.39e-26	TWST1_HUMAN.H11MO.0.A	3.98e-17
ZN140_HUMAN.H11MO.0.C	4.26e-126	RFX2_HUMAN.H11MO.0.A	3.29e-23	NFAC4_HUMAN.H11MO.0.C	3.41e-95	PO2F1_HUMAN.H11MO.0.C	0.0266	FOXA3_HUMAN.H11MO.0.B	8.25e-18	TEAD4_HUMAN.H11MO.0.A	1.95e-16	CTCF_HUMAN.H11MO.0.A	2.4e-24	P73_HUMAN.H11MO.0.A	8.32e-63	MAF_HUMAN.H11MO.0.A	6.91e-26	PRGR_HUMAN.H11MO.0.A	6.05e-17
NDF2_HUMAN.H11MO.0.B	1.06e-122	TFEB_HUMAN.H11MO.0.C	4.42e-23	ZKSC1_HUMAN.H11MO.0.B	1.07e-94	FOXI1_HUMAN.H11MO.0.B	0.0348	ZBT14_HUMAN.H11MO.0.C	4.02e-17	GFI1B_HUMAN.H11MO.0.A	2.57e-16	P73_HUMAN.H11MO.0.A	2.6e-24	RFX5_HUMAN.H11MO.0.A	3.92e-62	ZN322_HUMAN.H11MO.0.B	9.62e-26	CREM_HUMAN.H11MO.0.C	9.06e-17
PO3F2_HUMAN.H11MO.0.A	1.91e-120	MAFK_HUMAN.H11MO.0.A	4.15e-22	HEN1_HUMAN.H11MO.0.C	2.12e-93	NR2E3_HUMAN.H11MO.0.C	0.0398	NR2E3_HUMAN.H11MO.0.C	5.98e-17	ARNT_HUMAN.H11MO.0.B	3.4e-16	ZN320_HUMAN.H11MO.0.C	2.74e-23	BRAC_HUMAN.H11MO.0.A	6.23e-60	HNF1B_HUMAN.H11MO.0.A	2.42e-25	ZIC3_HUMAN.H11MO.0.B	3.33e-16
NR1I2_HUMAN.H11MO.0.C	4.71e-117	MAF_HUMAN.H11MO.0.A	8.17e-22	FEZF1_HUMAN.H11MO.0.C	2.82e-93	ZIC1_HUMAN.H11MO.0.B	0.052	TFE2_HUMAN.H11MO.0.A	7.79e-17	PO2F2_HUMAN.H11MO.0.A	1.61e-15	RORA_HUMAN.H11MO.0.C	6.76e-23	AHR_HUMAN.H11MO.0.B	3.6e-59	ZN563_HUMAN.H11MO.0.C	1.11e-24	BHE40_HUMAN.H11MO.0.A	3.63e-16
ELK4_HUMAN.H11MO.0.A	4.93e-117	HXA10_HUMAN.H11MO.0.C	1.04e-21	TF65_HUMAN.H11MO.0.A	6.51e-92	ZN335_HUMAN.H11MO.0.A	0.0647	STA5A_HUMAN.H11MO.0.A	4.11e-16	NF2L2_HUMAN.H11MO.0.A	4.01e-15	ZN257_HUMAN.H11MO.0.C	9.07e-23	PPARG_HUMAN.H11MO.0.A	9.87e-58	AHR_HUMAN.H11MO.0.B	2.06e-23	MYB_HUMAN.H11MO.0.A	3.92e-16
BATF_HUMAN.H11MO.0.A	2.89e-115	ZNF41_HUMAN.H11MO.0.C	3.66e-21	CREM_HUMAN.H11MO.0.C	9.37e-92	NRF1_HUMAN.H11MO.0.A	0.0653	PIT1_HUMAN.H11MO.0.C	4.26e-16	FOXA2_HUMAN.H11MO.0.A	6.5e-15	AP2B_HUMAN.H11MO.0.B	3.64e-22	AP2B_HUMAN.H11MO.0.B	1.11e-57	TBP_HUMAN.H11MO.0.A	3.55e-23	TFEB_HUMAN.H11MO.0.C	4.56e-16
ESR1_HUMAN.H11MO.0.A	7.27e-111	STAT1_HUMAN.H11MO.0.A	3.55e-20	NFYA_HUMAN.H11MO.0.A	1.97e-91	NANOG_HUMAN.H11MO.0.A	0.0739	PBX3_HUMAN.H11MO.0.A	2.23e-15	RARG_HUMAN.H11MO.0.B	6.65e-15	NDF1_HUMAN.H11MO.0.A	5.2e-22	ZN449_HUMAN.H11MO.0.C	3e-55	RXRB_HUMAN.H11MO.0.C	7.2e-23	ZIC1_HUMAN.H11MO.0.B	4.3e-15
FOXO3_HUMAN.H11MO.0.B	3.21e-109	RXRB_HUMAN.H11MO.0.C	1.06e-19	SMCA5_HUMAN.H11MO.0.C	2.16e-90	TFAP4_HUMAN.H11MO.0.A	0.0758	GFI1B_HUMAN.H11MO.0.A	3.94e-15	TEAD1_HUMAN.H11MO.0.A	7.32e-15	EPAS1_HUMAN.H11MO.0.B	9.47e-22	PIT1_HUMAN.H11MO.0.C	1.46e-54	THAP1_HUMAN.H11MO.0.C	9.96e-22	TFE3_HUMAN.H11MO.0.B	1.25e-14
MZF1_HUMAN.H11MO.0.B	9.11e-108	IKZF1_HUMAN.H11MO.0.C	1.6e-19	OZF_HUMAN.H11MO.0.C	6.34e-89	SIX2_HUMAN.H11MO.0.A	0.0775	MYOG_HUMAN.H11MO.0.B	4.14e-15	P53_HUMAN.H11MO.0.A	8.83e-15	GFI1_HUMAN.H11MO.0.C	3.49e-21	TEAD1_HUMAN.H11MO.0.A	1.07e-53	FOXA2_HUMAN.H11MO.0.A	1.31e-21	RARA_HUMAN.H11MO.0.A	1.3e-14
RFX5_HUMAN.H11MO.0.A	3.68e-107	PPARG_HUMAN.H11MO.0.A	6.55e-19	NFYC_HUMAN.H11MO.0.A	7.32e-89	CTCF_HUMAN.H11MO.0.A	0.0859	SMCA5_HUMAN.H11MO.0.C	5.77e-15	CTCFL_HUMAN.H11MO.0.A	1.12e-13	AHR_HUMAN.H11MO.0.B	7.65e-21	ZN563_HUMAN.H11MO.0.C	3.25e-53	MAFK_HUMAN.H11MO.0.A	1.44e-21	BATF3_HUMAN.H11MO.0.B	1.42e-14
NKX31_HUMAN.H11MO.0.C	9.78e-104	NR4A1_HUMAN.H11MO.0.A	3.33e-18	ZN563_HUMAN.H11MO.0.C	4.92e-84	ZN528_HUMAN.H11MO.0.C	0.0873	HNF1B_HUMAN.H11MO.0.A	6.38e-15	NFAC4_HUMAN.H11MO.0.C	2.28e-13	TEAD1_HUMAN.H11MO.0.A	1.12e-20	HEN1_HUMAN.H11MO.0.C	1.05e-51	PO2F1_HUMAN.H11MO.0.C	7.13e-21	ZFX_HUMAN.H11MO.0.A	2.81e-14
GFI1B_HUMAN.H11MO.0.A	1.87e-100	SOX3_HUMAN.H11MO.0.B	8.48e-18	ZNF18_HUMAN.H11MO.0.C	8.06e-84	ZNF76_HUMAN.H11MO.0.C	0.123	ATOH1_HUMAN.H11MO.0.B	1.13e-13	ZN264_HUMAN.H11MO.0.C	9.88e-13	PPARG_HUMAN.H11MO.0.A	1.16e-20	NF2L2_HUMAN.H11MO.0.A	1.41e-51	ZN554_HUMAN.H11MO.0.C	8.95e-21	IRF9_HUMAN.H11MO.0.C	3.71e-14
ERR1_HUMAN.H11MO.0.A	2.15e-100	CREM_HUMAN.H11MO.0.C	1.02e-17	ZFX_HUMAN.H11MO.0.A	8.82e-81	PRGR_HUMAN.H11MO.0.A	0.161	HTF4_HUMAN.H11MO.0.A	2.49e-13	ESR2_HUMAN.H11MO.0.A	2.17e-12	NFAC2_HUMAN.H11MO.0.B	2.02e-20	TFEB_HUMAN.H11MO.0.C	1.73e-50	STAT1_HUMAN.H11MO.0.A	9.82e-21	BATF_HUMAN.H11MO.0.A	3.96e-14
PAX6_HUMAN.H11MO.0.C	5.67e-100	GFI1B_HUMAN.H11MO.0.A	3.37e-17	NDF2_HUMAN.H11MO.0.B	1.02e-79	FOXC1_HUMAN.H11MO.0.C	0.245	ZNF41_HUMAN.H11MO.0.C	4.98e-13	TYY1_HUMAN.H11MO.0.A	5.35e-12	ESR2_HUMAN.H11MO.0.A	2.7e-20	ZN140_HUMAN.H11MO.0.C	5.73e-47	TGIF1_HUMAN.H11MO.0.A	2.36e-20	HEN1_HUMAN.H11MO.0.C	4.06e-14
GRHL2_HUMAN.H11MO.0.A	6.55e-96	ZNF18_HUMAN.H11MO.0.C	7.27e-17	ZN260_HUMAN.H11MO.0.C	1.1e-79	STA5B_HUMAN.H11MO.0.A	0.27	CDX1_HUMAN.H11MO.0.C	1.21e-12	TFAP4_HUMAN.H11MO.0.A	9.19e-12	FOXA2_HUMAN.H11MO.0.A	1.19e-19	NR1H3_HUMAN.H11MO.0.B	6.18e-47	GLI3_HUMAN.H11MO.0.B	7.92e-19	ATF6A_HUMAN.H11MO.0.B	3.21e-13
TFEB_HUMAN.H11MO.0.C	9.24e-94	RFX1_HUMAN.H11MO.0.B	9.92e-17	PO2F1_HUMAN.H11MO.0.C	1.45e-79	ZN143_HUMAN.H11MO.0.A	0.291	NKX61_HUMAN.H11MO.0.B	1.68e-12	ZN143_HUMAN.H11MO.0.A	1.03e-11	MAFB_HUMAN.H11MO.0.B	1.5e-19	ZN320_HUMAN.H11MO.0.C	4.87e-46	NFAC3_HUMAN.H11MO.0.B	3.08e-18	CLOCK_HUMAN.H11MO.0.C	6.65e-13
HINFP_HUMAN.H11MO.0.C	1.16e-93	SMCA5_HUMAN.H11MO.0.C	1.91e-16	ERR1_HUMAN.H11MO.0.A	2.22e-77	HEN1_HUMAN.H11MO.0.C	0.297	BRAC_HUMAN.H11MO.0.A	2.99e-12	ZN449_HUMAN.H11MO.0.C	1.51e-11	MBD2_HUMAN.H11MO.0.B	3.45e-18	ZN143_HUMAN.H11MO.0.A	5.33e-45	RORG_HUMAN.H11MO.0.C	1.96e-17	RORG_HUMAN.H11MO.0.C	7.03e-13
NFIC_HUMAN.H11MO.0.A	1.57e-90	RFX3_HUMAN.H11MO.0.B	3.44e-16	SIX2_HUMAN.H11MO.0.A	7.47e-77	GATA6_HUMAN.H11MO.0.A	0.318	NDF1_HUMAN.H11MO.0.A	7.23e-12	NDF1_HUMAN.H11MO.0.A	7.8e-11	NF2L2_HUMAN.H11MO.0.A	3.49e-18	ZN816_HUMAN.H11MO.0.C	5.94e-45	SMAD4_HUMAN.H11MO.0.B	2.37e-17	ZN322_HUMAN.H11MO.0.B	1.18e-12
NDF1_HUMAN.H11MO.0.A	2.16e-90	ERR1_HUMAN.H11MO.0.A	5.53e-16	TWST1_HUMAN.H11MO.0.A	1.19e-76	ZN554_HUMAN.H11MO.0.C	0.328	RFX5_HUMAN.H11MO.0.A	2.67e-11	P63_HUMAN.H11MO.0.A	8.85e-11	PO2F1_HUMAN.H11MO.0.C	1.11e-17	TEAD4_HUMAN.H11MO.0.A	4.53e-43	CTCF_HUMAN.H11MO.0.A	4.2e-17	GLI3_HUMAN.H11MO.0.B	2.36e-12
NFAC4_HUMAN.H11MO.0.C	8.75e-90	TGIF1_HUMAN.H11MO.0.A	1.01e-15	HXB13_HUMAN.H11MO.0.A	3.41e-73	SOX3_HUMAN.H11MO.0.B	0.818	BACH1_HUMAN.H11MO.0.A	4.22e-11	ATF6A_HUMAN.H11MO.0.B	1.41e-10	TEAD4_HUMAN.H11MO.0.A	6.88e-17	FOXA2_HUMAN.H11MO.0.A	7.82e-43	HNF1A_HUMAN.H11MO.0.C	7.42e-17	PO2F2_HUMAN.H11MO.0.A	2.87e-12
ZN563_HUMAN.H11MO.0.C	4.36e-86	ZN554_HUMAN.H11MO.0.C	1.34e-15	ZNF8_HUMAN.H11MO.0.C	7.38e-72	PO5F1_HUMAN.H11MO.0.A	0.87	MAFB_HUMAN.H11MO.0.B	4.8e-11	RORA_HUMAN.H11MO.0.C	2.48e-10	ZN143_HUMAN.H11MO.0.A	9.22e-17	GFI1B_HUMAN.H11MO.0.A	2.28e-42	FOXO4_HUMAN.H11MO.0.C	1.86e-16	RARG_HUMAN.H11MO.0.B	4.81e-12
CTCFL_HUMAN.H11MO.0.A	1.42e-85	ZKSC1_HUMAN.H11MO.0.B	1.35e-15	FOXC1_HUMAN.H11MO.0.C	1.28e-70	HXA9_HUMAN.H11MO.0.B	0.927	PKNX1_HUMAN.H11MO.0.B	3.25e-10	CREM_HUMAN.H11MO.0.C	5.32e-10	TF65_HUMAN.H11MO.0.A	1.9e-16	NR6A1_HUMAN.H11MO.0.B	1.09e-41	SOX3_HUMAN.H11MO.0.B	2.16e-16	RFX2_HUMAN.H11MO.0.A	4.83e-12
PPARG_HUMAN.H11MO.0.A	1.91e-81	HNF1A_HUMAN.H11MO.0.C	2.11e-15	RFX3_HUMAN.H11MO.0.B	5.24e-68	RXRB_HUMAN.H11MO.0.C	1.14	ZFX_HUMAN.H11MO.0.A	1.16e-09	CTCF_HUMAN.H11MO.0.A	1.35e-08	TFAP4_HUMAN.H11MO.0.A	5.74e-16	BATF_HUMAN.H11MO.0.A	1.03e-38	MYB_HUMAN.H11MO.0.A	2.33e-16	TBP_HUMAN.H11MO.0.A	4.91e-12
ZN816_HUMAN.H11MO.0.C	1.26e-80	ZFX_HUMAN.H11MO.0.A	4.4e-15	ZN816_HUMAN.H11MO.0.C	2.4e-67	ZNF41_HUMAN.H11MO.0.C	1.22	RORG_HUMAN.H11MO.0.C	3.17e-09	NR1H3_HUMAN.H11MO.0.B	3.25e-08	TBP_HUMAN.H11MO.0.A	1.31e-15	TBP_HUMAN.H11MO.0.A	1.11e-38	TYY1_HUMAN.H11MO.0.A	3.3e-16	HXA10_HUMAN.H11MO.0.C	6.49e-12
TF65_HUMAN.H11MO.0.A	2.48e-78	ZN708_HUMAN.H11MO.0.C	7.24e-15	SOX3_HUMAN.H11MO.0.B	1.24e-61	NKX25_HUMAN.H11MO.0.B	1.77	ZN335_HUMAN.H11MO.0.A	5.75e-09	RFX2_HUMAN.H11MO.0.A	4.33e-07	P53_HUMAN.H11MO.0.A	5.81e-15	ZN708_HUMAN.H11MO.0.C	1.4e-38	SMCA5_HUMAN.H11MO.0.C	1.06e-15	ZNF41_HUMAN.H11MO.0.C	7.4e-11
NF2L2_HUMAN.H11MO.0.A	8.13e-78	ZEB1_HUMAN.H11MO.0.A	1.73e-14	NFAC2_HUMAN.H11MO.0.B	1.12e-60	THA11_HUMAN.H11MO.0.B	2.09	NR1D1_HUMAN.H11MO.0.B	9.21e-09	SOX3_HUMAN.H11MO.0.B	1.31e-06	NR1H3_HUMAN.H11MO.0.B	1.4e-13	TFAP4_HUMAN.H11MO.0.A	1.02e-37	FOXA3_HUMAN.H11MO.0.B	1.24e-13	ZN768_HUMAN.H11MO.0.C	2.02e-10
NFKB2_HUMAN.H11MO.0.B	2.13e-77	SIX1_HUMAN.H11MO.0.A	3.62e-14	ZIC1_HUMAN.H11MO.0.B	3.5e-60	IKZF1_HUMAN.H11MO.0.C	2.24	ZN816_HUMAN.H11MO.0.C	1.08e-08	NR6A1_HUMAN.H11MO.0.B	1.77e-06	THA11_HUMAN.H11MO.0.B	2.05e-13	CTCF_HUMAN.H11MO.0.A	2.94e-37	HXA10_HUMAN.H11MO.0.C	1.47e-12	REL_HUMAN.H11MO.0.B	8.57e-10
ZN350_HUMAN.H11MO.0.C	4.45e-75	SMAD4_HUMAN.H11MO.0.B	1.25e-13	NF2L1_HUMAN.H11MO.0.C	1.99e-59	THAP1_HUMAN.H11MO.0.C	2.3	ZN528_HUMAN.H11MO.0.C	1.14e-08	FEZF1_HUMAN.H11MO.0.C	1.77e-06	GFI1B_HUMAN.H11MO.0.A	2.75e-13	SOX3_HUMAN.H11MO.0.B	1.32e-36	STA5B_HUMAN.H11MO.0.A	1.65e-12	SIX1_HUMAN.H11MO.0.A	2.83e-09
HEN1_HUMAN.H11MO.0.C	6.63e-66	RORG_HUMAN.H11MO.0.C	2.19e-13	ZFP42_HUMAN.H11MO.0.A	8.2e-54	ATF6A_HUMAN.H11MO.0.B	2.8	ARI5B_HUMAN.H11MO.0.C	1.65e-08	VDR_HUMAN.H11MO.0.A	2.84e-06	TFEB_HUMAN.H11MO.0.C	3.53e-13	TGIF1_HUMAN.H11MO.0.A	2.74e-35	NFYC_HUMAN.H11MO.0.A	2.38e-12	BRAC_HUMAN.H11MO.0.A	6.13e-09
ZN274_HUMAN.H11MO.0.A	1.01e-65	GLI3_HUMAN.H11MO.0.B	2.48e-13	NDF1_HUMAN.H11MO.0.A	2.37e-53	PPARG_HUMAN.H11MO.0.A	2.95	TFAP4_HUMAN.H11MO.0.A	2.45e-08	AP2B_HUMAN.H11MO.0.B	3.51e-06	ZNF41_HUMAN.H11MO.0.C	5.8e-13	NFIC_HUMAN.H11MO.0.A	3.78e-34	CTCFL_HUMAN.H11MO.0.A	3.57e-12	ZBTB6_HUMAN.H11MO.0.C	8e-09
PO2F1_HUMAN.H11MO.0.C	1.75e-63	STA5B_HUMAN.H11MO.0.A	2.88e-13	BRAC_HUMAN.H11MO.0.A	6.36e-53	ZN563_HUMAN.H11MO.0.C	3.33	GATA6_HUMAN.H11MO.0.A	4.35e-08	TWST1_HUMAN.H11MO.0.A	3.6e-06	FOXC1_HUMAN.H11MO.0.C	2.22e-12	NR2E3_HUMAN.H11MO.0.C	1.6e-32	NANOG_HUMAN.H11MO.0.A	8.8e-12	NKX25_HUMAN.H11MO.0.B	1e-08
GLI3_HUMAN.H11MO.0.B	4.35e-62	RFX5_HUMAN.H11MO.0.A	7.34e-13	COT2_HUMAN.H11MO.0.A	2.67e-52	GATA1_HUMAN.H11MO.0.A	4.58	STAT6_HUMAN.H11MO.0.B	7.16e-08	AHR_HUMAN.H11MO.0.B	5.59e-06	ZIC3_HUMAN.H11MO.0.B	2.29e-12	NFKB2_HUMAN.H11MO.0.B	3.72e-30	STAT6_HUMAN.H11MO.0.B	9.81e-12	RXRB_HUMAN.H11MO.0.C	1.8e-08
TBP_HUMAN.H11MO.0.A	1.38e-60	FOXA3_HUMAN.H11MO.0.B	1.51e-12	ZNF41_HUMAN.H11MO.0.C	5.6e-49	CEBPG_HUMAN.H11MO.0.B	4.72	HXB4_HUMAN.H11MO.0.B	7.44e-08	OVOL1_HUMAN.H11MO.0.C	9.02e-06	NFIC_HUMAN.H11MO.0.A	4.23e-12	ESR1_HUMAN.H11MO.0.A	9.2e-30	RARA_HUMAN.H11MO.0.A	1.85e-11	AP2B_HUMAN.H11MO.0.B	4.52e-08
SIX2_HUMAN.H11MO.0.A	2.71e-60	NFAC2_HUMAN.H11MO.0.B	1.79e-12	MBD2_HUMAN.H11MO.0.B	8.01e-49	ZFX_HUMAN.H11MO.0.A	4.97	EVX2_HUMAN.H11MO.0.A	1.25e-07	FOXQ1_HUMAN.H11MO.0.C	1.91e-05	RFX5_HUMAN.H11MO.0.A	9.73e-12	ATF1_HUMAN.H11MO.0.B	5.1e-29	ZEB1_HUMAN.H11MO.0.A	2e-11	RFX1_HUMAN.H11MO.0.B	5.61e-08
NFAC2_HUMAN.H11MO.0.B	3.18e-58	NKX61_HUMAN.H11MO.0.B	3.04e-12	GFI1_HUMAN.H11MO.0.C	4.67e-48	P63_HUMAN.H11MO.0.A	6.19	FOXC1_HUMAN.H11MO.0.C	2.19e-07	TBP_HUMAN.H11MO.0.A	2.32e-05	HSF1_HUMAN.H11MO.0.A	1.34e-11	ZNF41_HUMAN.H11MO.0.C	9.22e-28	ZBTB6_HUMAN.H11MO.0.C	1.15e-10	ZN708_HUMAN.H11MO.0.C	9.58e-08
ZN320_HUMAN.H11MO.0.C	2.25e-57	STA5A_HUMAN.H11MO.0.A	3.73e-12	GFI1B_HUMAN.H11MO.0.A	3.59e-47	STAT3_HUMAN.H11MO.0.A	6.53	LHX2_HUMAN.H11MO.0.A	2.73e-07	FOXC1_HUMAN.H11MO.0.C	2.5e-05	FOXA3_HUMAN.H11MO.0.B	8.78e-11	SIX2_HUMAN.H11MO.0.A	2.1e-27	NFYB_HUMAN.H11MO.0.A	1.54e-10	SMAD4_HUMAN.H11MO.0.B	1.51e-07
FOXA2_HUMAN.H11MO.0.A	7.95e-57	COE1_HUMAN.H11MO.0.A	4.04e-12	HXA9_HUMAN.H11MO.0.B	7.45e-47	GATA2_HUMAN.H11MO.0.A	7.38	ALX1_HUMAN.H11MO.0.B	3.27e-07	PO3F2_HUMAN.H11MO.0.A	2.7e-05	ZN264_HUMAN.H11MO.0.C	2.13e-10	ZIC3_HUMAN.H11MO.0.B	6.16e-27	ZFX_HUMAN.H11MO.0.A	3.13e-10	FOXQ1_HUMAN.H11MO.0.C	2.17e-06
THA11_HUMAN.H11MO.0.B	4e-52	HNF1B_HUMAN.H11MO.0.A	8.62e-12	NFKB2_HUMAN.H11MO.0.B	4.1e-46	STA5A_HUMAN.H11MO.0.A	7.82	HEN1_HUMAN.H11MO.0.C	3.77e-07	NR1I2_HUMAN.H11MO.0.C	3.99e-05	ZN449_HUMAN.H11MO.0.C	2.55e-10	GLI3_HUMAN.H11MO.0.B	2.28e-24	NR2E3_HUMAN.H11MO.0.C	4.11e-10	KLF8_HUMAN.H11MO.0.C	5.12e-06
ZN264_HUMAN.H11MO.0.C	1.53e-51	ZN528_HUMAN.H11MO.0.C	3.11e-10	ATF6A_HUMAN.H11MO.0.B	2.84e-44	AP2B_HUMAN.H11MO.0.B	9.11	NR4A1_HUMAN.H11MO.0.A	8.69e-07	NFAC2_HUMAN.H11MO.0.B	4.14e-05	STAT1_HUMAN.H11MO.0.A	1.45e-09	HSF1_HUMAN.H11MO.0.A	7.53e-24	ZN708_HUMAN.H11MO.0.C	5.69e-10	PAX5_HUMAN.H11MO.0.A	5.27e-06
FEZF1_HUMAN.H11MO.0.C	3.36e-51	ZBTB6_HUMAN.H11MO.0.C	1.24e-09	TFAP4_HUMAN.H11MO.0.A	4.72e-43	ZKSC1_HUMAN.H11MO.0.B	9.66	PBX2_HUMAN.H11MO.0.C	9.04e-07	ZN350_HUMAN.H11MO.0.C	7.31e-05	ATF6A_HUMAN.H11MO.0.B	1.6e-09	PO3F2_HUMAN.H11MO.0.A	2.39e-23	STA5A_HUMAN.H11MO.0.A	3.76e-09	HSF1_HUMAN.H11MO.0.A	1.7e-05
TFAP4_HUMAN.H11MO.0.A	9.88e-51	OVOL1_HUMAN.H11MO.0.C	1.27e-09	MECP2_HUMAN.H11MO.0.C	8.48e-41			SMAD2_HUMAN.H11MO.0.A	4.1e-06	NFIC_HUMAN.H11MO.0.A	0.000107	SOX3_HUMAN.H11MO.0.B	1.76e-09	PRGR_HUMAN.H11MO.0.A	4.81e-23	ZIC3_HUMAN.H11MO.0.B	4.18e-09	RFX3_HUMAN.H11MO.0.B	2.83e-05
ZNF41_HUMAN.H11MO.0.C	2.33e-50	NFYC_HUMAN.H11MO.0.A	5.34e-09	NFAC3_HUMAN.H11MO.0.B	3.51e-40			SRF_HUMAN.H11MO.0.A	9.27e-06	ZN257_HUMAN.H11MO.0.C	0.000133	BATF_HUMAN.H11MO.0.A	1.86e-09	PO2F1_HUMAN.H11MO.0.C	1.21e-22	AP2B_HUMAN.H11MO.0.B	8.99e-09	THA11_HUMAN.H11MO.0.B	3.47e-05
TWST1_HUMAN.H11MO.0.A	4.82e-49	PRGR_HUMAN.H11MO.0.A	6.37e-09	ALX1_HUMAN.H11MO.0.B	3.73e-39			OVOL1_HUMAN.H11MO.0.C	1.88e-05	ZN250_HUMAN.H11MO.0.C	0.000175	ZN250_HUMAN.H11MO.0.C	3.49e-09	ZN264_HUMAN.H11MO.0.C	2.4e-22	ZNF41_HUMAN.H11MO.0.C	1.05e-08	GCR_HUMAN.H11MO.0.A	6.14e-05
NR2E3_HUMAN.H11MO.0.C	4.94e-49	STAT3_HUMAN.H11MO.0.A	8.47e-09	PO5F1_HUMAN.H11MO.0.A	5.35e-39			FOXO4_HUMAN.H11MO.0.C	4.4e-05	ZN708_HUMAN.H11MO.0.C	0.000214	SIX2_HUMAN.H11MO.0.A	3.67e-09	ATF6A_HUMAN.H11MO.0.B	2.49e-22	ZN436_HUMAN.H11MO.0.C	1.11e-08	HNF1A_HUMAN.H11MO.0.C	9.57e-05
HXA13_HUMAN.H11MO.0.C	7.4e-49	NKX25_HUMAN.H11MO.0.B	2.07e-08	ARI5B_HUMAN.H11MO.0.C	2.31e-37			ZBTB6_HUMAN.H11MO.0.C	5.24e-05	NRF1_HUMAN.H11MO.0.A	0.00035	TGIF1_HUMAN.H11MO.0.A	3.81e-09	STAT1_HUMAN.H11MO.0.A	5.62e-22	PIT1_HUMAN.H11MO.0.C	2.04e-08	PIT1_HUMAN.H11MO.0.C	0.000117
NKX21_HUMAN.H11MO.0.A	1.45e-48	STAT6_HUMAN.H11MO.0.B	2.12e-08	ZNF85_HUMAN.H11MO.0.C	1.18e-36			ZBT18_HUMAN.H11MO.0.C	8.45e-05	ATF1_HUMAN.H11MO.0.B	0.000403	CREM_HUMAN.H11MO.0.C	1.54e-08	ZN274_HUMAN.H11MO.0.A	6.12e-22	RARG_HUMAN.H11MO.0.B	2.96e-08	HXB13_HUMAN.H11MO.0.A	0.000376
CTCF_HUMAN.H11MO.0.A	3.92e-48	AP2B_HUMAN.H11MO.0.B	2.43e-08	FOXQ1_HUMAN.H11MO.0.C	1.21e-36			PO3F2_HUMAN.H11MO.0.A	0.000106	NR1H4_HUMAN.H11MO.0.B	0.000425	HXA10_HUMAN.H11MO.0.C	2.51e-08	HXA10_HUMAN.H11MO.0.C	6.19e-22	STAT3_HUMAN.H11MO.0.A	3.4e-08	PBX3_HUMAN.H11MO.0.A	0.000483
P53_HUMAN.H11MO.0.A	2.39e-46	RARA_HUMAN.H11MO.0.A	3.52e-08	REL_HUMAN.H11MO.0.B	1.46e-36			HXA13_HUMAN.H11MO.0.C	0.000139	ZN274_HUMAN.H11MO.0.A	0.000572	NR1H4_HUMAN.H11MO.0.B	2.29e-07	P53_HUMAN.H11MO.0.A	1.36e-20	ZN320_HUMAN.H11MO.0.C	3.42e-08	NRF1_HUMAN.H11MO.0.A	0.000897
TYY1_HUMAN.H11MO.0.A	2.01e-42	NFYB_HUMAN.H11MO.0.A	4.27e-08	MAFB_HUMAN.H11MO.0.B	5.48e-36			HXA9_HUMAN.H11MO.0.B	0.00014	ZN331_HUMAN.H11MO.0.C	0.000712	RFX2_HUMAN.H11MO.0.A	2.36e-07	STF1_HUMAN.H11MO.0.B	2.69e-20	NR4A1_HUMAN.H11MO.0.A	4.27e-08	ZN143_HUMAN.H11MO.0.A	0.000912
ZIC3_HUMAN.H11MO.0.B	2.66e-42	ZN274_HUMAN.H11MO.0.A	1.67e-07	LHX3_HUMAN.H11MO.0.C	3.56e-35			ZIC1_HUMAN.H11MO.0.B	0.00015	PO2F1_HUMAN.H11MO.0.C	0.00118	TWST1_HUMAN.H11MO.0.A	2.77e-07	TWST1_HUMAN.H11MO.0.A	4.65e-20	ZN140_HUMAN.H11MO.0.C	5.13e-08	PPARA_HUMAN.H11MO.0.B	0.00111
ZN708_HUMAN.H11MO.0.C	2.4e-40	FOXO4_HUMAN.H11MO.0.C	1.96e-07	STA5B_HUMAN.H11MO.0.A	6.09e-35			ZN274_HUMAN.H11MO.0.A	0.000153	HSF1_HUMAN.H11MO.0.A	0.00234	STF1_HUMAN.H11MO.0.B	4.08e-07	STA5B_HUMAN.H11MO.0.A	1.33e-19	OVOL1_HUMAN.H11MO.0.C	5.35e-08	TEAD4_HUMAN.H11MO.0.A	0.00178
HSF1_HUMAN.H11MO.0.A	1.84e-39	THA11_HUMAN.H11MO.0.B	2.18e-07	PPARG_HUMAN.H11MO.0.A	3.37e-34			MAF_HUMAN.H11MO.0.A	0.000177	REL_HUMAN.H11MO.0.B	0.00291	ESR1_HUMAN.H11MO.0.A	4.98e-07	REL_HUMAN.H11MO.0.B	1.33e-18	NFYA_HUMAN.H11MO.0.A	5.45e-08	HLF_HUMAN.H11MO.0.C	0.00271
NR2C1_HUMAN.H11MO.0.C	4.21e-39	ZN320_HUMAN.H11MO.0.C	3.43e-07	PRGR_HUMAN.H11MO.0.A	6.23e-34			GATA2_HUMAN.H11MO.0.A	0.000347	STAT1_HUMAN.H11MO.0.A	0.00317	PO3F2_HUMAN.H11MO.0.A	6.14e-07	NFAC3_HUMAN.H11MO.0.B	1.64e-18	TCF7_HUMAN.H11MO.0.A	6.48e-08	NR4A2_HUMAN.H11MO.0.C	0.00516
TGIF1_HUMAN.H11MO.0.A	1.02e-37	NFYA_HUMAN.H11MO.0.A	8.24e-07	EPAS1_HUMAN.H11MO.0.B	9.65e-34			COT1_HUMAN.H11MO.0.C	0.000373	NFKB2_HUMAN.H11MO.0.B	0.00634	FOXQ1_HUMAN.H11MO.0.C	8.78e-07	TYY1_HUMAN.H11MO.0.A	3.04e-18	FOXC1_HUMAN.H11MO.0.C	7.69e-08	AHR_HUMAN.H11MO.0.B	0.00588
SOX3_HUMAN.H11MO.0.B	3.39e-37	GATA4_HUMAN.H11MO.0.A	1.15e-06	RFX5_HUMAN.H11MO.0.A	2.44e-33			RXRB_HUMAN.H11MO.0.C	0.000547	ZBT14_HUMAN.H11MO.0.C	0.00681	ZN708_HUMAN.H11MO.0.C	1.45e-06	CTCFL_HUMAN.H11MO.0.A	3.85e-18	GFI1B_HUMAN.H11MO.0.A	8.93e-08	ZN257_HUMAN.H11MO.0.C	0.00619
ATF6A_HUMAN.H11MO.0.B	2.68e-36	OZF_HUMAN.H11MO.0.C	1.52e-06	STAT1_HUMAN.H11MO.0.A	1.11e-32			HLF_HUMAN.H11MO.0.C	0.000573	BATF_HUMAN.H11MO.0.A	0.00774	NR6A1_HUMAN.H11MO.0.B	2.65e-06	FOXA3_HUMAN.H11MO.0.B	1.22e-17	OZF_HUMAN.H11MO.0.C	1.61e-07	TEAD1_HUMAN.H11MO.0.A	0.00626
CREM_HUMAN.H11MO.0.C	2.72e-36	ZN143_HUMAN.H11MO.0.A	1.59e-06	CDX1_HUMAN.H11MO.0.C	1.18e-31			GLI3_HUMAN.H11MO.0.B	0.00074	STA5B_HUMAN.H11MO.0.A	0.0125	REL_HUMAN.H11MO.0.B	4.53e-06	NR1I2_HUMAN.H11MO.0.C	2.24e-17	MAFG_HUMAN.H11MO.0.A	6.98e-07	ZN528_HUMAN.H11MO.0.C	0.00833
FOXC1_HUMAN.H11MO.0.C	6.16e-36	THB_HUMAN.H11MO.0.C	1.76e-06	AP2B_HUMAN.H11MO.0.B	9.23e-31			SOX5_HUMAN.H11MO.0.C	0.000829	STAT3_HUMAN.H11MO.0.A	0.0156	MECP2_HUMAN.H11MO.0.C	1.45e-05	NKX31_HUMAN.H11MO.0.C	2.21e-16	PO5F1_HUMAN.H11MO.0.A	6.92e-06	ZNF18_HUMAN.H11MO.0.C	0.016
STAT1_HUMAN.H11MO.0.A	9.28e-34	PO3F2_HUMAN.H11MO.0.A	3.25e-06	COE1_HUMAN.H11MO.0.A	6.19e-30			PBX1_HUMAN.H11MO.0.A	0.00116	STF1_HUMAN.H11MO.0.B	0.0199	AP2C_HUMAN.H11MO.0.A	1.91e-05	FOXC1_HUMAN.H11MO.0.C	2.24e-16	ZKSC1_HUMAN.H11MO.0.B	9.92e-06	EVX2_HUMAN.H11MO.0.A	0.0298
ZN250_HUMAN.H11MO.0.C	2.47e-32	RARG_HUMAN.H11MO.0.B	4.41e-06	FOXI1_HUMAN.H11MO.0.B	1.71e-29			HSF1_HUMAN.H11MO.0.A	0.00119	NANOG_HUMAN.H11MO.0.A	0.0266	GATA2_HUMAN.H11MO.0.A	2.12e-05	CREM_HUMAN.H11MO.0.C	7.04e-16	MECP2_HUMAN.H11MO.0.C	0.000107	SMCA5_HUMAN.H11MO.0.C	0.0331
CEBPB_HUMAN.H11MO.0.A	3.28e-31	ZN260_HUMAN.H11MO.0.C	1.03e-05	STAT4_HUMAN.H11MO.0.A	2.17e-29			GATA4_HUMAN.H11MO.0.A	0.00145	RFX3_HUMAN.H11MO.0.B	0.0328	NFKB2_HUMAN.H11MO.0.B	3.58e-05	STA5A_HUMAN.H11MO.0.A	7.65e-16	ZFP42_HUMAN.H11MO.0.A	0.000112	SOX9_HUMAN.H11MO.0.B	0.0379
RFX2_HUMAN.H11MO.0.A	4.05e-31	ATF6A_HUMAN.H11MO.0.B	3.13e-05	STAT3_HUMAN.H11MO.0.A	1.54e-28			ZNF85_HUMAN.H11MO.0.C	0.00158	FOXA3_HUMAN.H11MO.0.B	0.0342	HNF1A_HUMAN.H11MO.0.C	4.54e-05	P63_HUMAN.H11MO.0.A	1.32e-15	ZBT14_HUMAN.H11MO.0.C	0.000131	ZFP42_HUMAN.H11MO.0.A	0.045
ATF1_HUMAN.H11MO.0.B	5.71e-31	EVX2_HUMAN.H11MO.0.A	4.03e-05	ZN320_HUMAN.H11MO.0.C	3.4e-28			GFI1_HUMAN.H11MO.0.C	0.00182	GLI3_HUMAN.H11MO.0.B	0.0392	NR2E3_HUMAN.H11MO.0.C	5.3e-05	STAT4_HUMAN.H11MO.0.A	3.77e-15	THB_HUMAN.H11MO.0.C	0.000157	MEIS2_HUMAN.H11MO.0.B	0.0485
NANOG_HUMAN.H11MO.0.A	1.44e-29	HXA13_HUMAN.H11MO.0.C	8.69e-05	ZN140_HUMAN.H11MO.0.C	3.71e-28			DBP_HUMAN.H11MO.0.B	0.00309	STA5A_HUMAN.H11MO.0.A	0.0422	TYY1_HUMAN.H11MO.0.A	0.000153	NR5A2_HUMAN.H11MO.0.B	4.49e-15	FOXQ1_HUMAN.H11MO.0.C	0.000185	RORA_HUMAN.H11MO.0.C	0.059
P63_HUMAN.H11MO.0.A	1.99e-29	FOXC1_HUMAN.H11MO.0.C	9.89e-05	ARNT_HUMAN.H11MO.0.B	4.79e-28			HXC9_HUMAN.H11MO.0.C	0.00556	PRGR_HUMAN.H11MO.0.A	0.0458	RFX3_HUMAN.H11MO.0.B	0.000163	CREB1_HUMAN.H11MO.0.A	1.23e-14	ERR1_HUMAN.H11MO.0.A	0.000239	ZN320_HUMAN.H11MO.0.C	0.0769
STA5B_HUMAN.H11MO.0.A	4.22e-28	HSF1_HUMAN.H11MO.0.A	0.000122	EVX2_HUMAN.H11MO.0.A	7.47e-28			NDF2_HUMAN.H11MO.0.B	0.00625	CREB1_HUMAN.H11MO.0.A	0.07	KAISO_HUMAN.H11MO.0.A	0.000169	MTF1_HUMAN.H11MO.0.C	1.21e-13	COT2_HUMAN.H11MO.0.A	0.000376	HNF1B_HUMAN.H11MO.0.A	0.0898
STF1_HUMAN.H11MO.0.B	8.04e-27	NRF1_HUMAN.H11MO.0.A	0.000191	HXA13_HUMAN.H11MO.0.C	2.51e-27			ZN436_HUMAN.H11MO.0.C	0.0172	ZNF41_HUMAN.H11MO.0.C	0.126	P63_HUMAN.H11MO.0.A	0.00019	RFX2_HUMAN.H11MO.0.A	3.44e-13	PO3F1_HUMAN.H11MO.0.C	0.0026	CEBPG_HUMAN.H11MO.0.B	0.131
NR5A2_HUMAN.H11MO.0.B	6.7e-26	NFAC3_HUMAN.H11MO.0.B	0.000233	RELB_HUMAN.H11MO.0.C	2.89e-27			TGIF1_HUMAN.H11MO.0.A	0.0223	HXA10_HUMAN.H11MO.0.C	0.14	PRGR_HUMAN.H11MO.0.A	0.000347	STAT3_HUMAN.H11MO.0.A	3.45e-13	ATF4_HUMAN.H11MO.0.A	0.0028	ZN436_HUMAN.H11MO.0.C	0.198
REL_HUMAN.H11MO.0.B	1.15e-24	KLF8_HUMAN.H11MO.0.C	0.000837	RARG_HUMAN.H11MO.0.B	1.21e-26			FOXH1_HUMAN.H11MO.0.A	0.0248	ESR1_HUMAN.H11MO.0.A	0.171	NFAC3_HUMAN.H11MO.0.B	0.000693	OVOL1_HUMAN.H11MO.0.C	3.72e-13	AP2C_HUMAN.H11MO.0.A	0.00292	OVOL1_HUMAN.H11MO.0.C	0.2
MTF1_HUMAN.H11MO.0.C	1.57e-24	ZN140_HUMAN.H11MO.0.C	0.000908	OVOL1_HUMAN.H11MO.0.C	1.52e-26			MAFK_HUMAN.H11MO.0.A	0.0289	ZN136_HUMAN.H11MO.0.C	0.172	REST_HUMAN.H11MO.0.A	0.000761	NANOG_HUMAN.H11MO.0.A	5.15e-13	ZN260_HUMAN.H11MO.0.C	0.00301	NANOG_HUMAN.H11MO.0.A	0.213
HXA10_HUMAN.H11MO.0.C	3.67e-22	GATA2_HUMAN.H11MO.0.A	0.000909	ZIC3_HUMAN.H11MO.0.B	7.39e-26			CEBPE_HUMAN.H11MO.0.A	0.0296	MAFK_HUMAN.H11MO.0.A	0.246	NR5A2_HUMAN.H11MO.0.B	0.00111	HNF1A_HUMAN.H11MO.0.C	3.41e-12	ZNF8_HUMAN.H11MO.0.C	0.0033	ZN274_HUMAN.H11MO.0.A	0.262
RFX3_HUMAN.H11MO.0.B	1.15e-21	MECP2_HUMAN.H11MO.0.C	0.000926	STA5A_HUMAN.H11MO.0.A	8.65e-26			ZSC31_HUMAN.H11MO.0.C	0.043	STAT4_HUMAN.H11MO.0.A	0.456	ZN136_HUMAN.H11MO.0.C	0.0017	HXA13_HUMAN.H11MO.0.C	3.9e-12	THA_HUMAN.H11MO.0.C	0.018	COT2_HUMAN.H11MO.0.A	0.421
STA5A_HUMAN.H11MO.0.A	5.55e-21	MAFG_HUMAN.H11MO.0.A	0.00106	EVI1_HUMAN.H11MO.0.B	2.17e-25			CEBPG_HUMAN.H11MO.0.B	0.082	STAT6_HUMAN.H11MO.0.B	0.641	PBX3_HUMAN.H11MO.0.A	0.0017	PAX6_HUMAN.H11MO.0.C	3.06e-11	SIX1_HUMAN.H11MO.0.A	0.0183	HXA13_HUMAN.H11MO.0.C	0.432
FOXQ1_HUMAN.H11MO.0.C	1.55e-19	ZBT14_HUMAN.H11MO.0.C	0.00125	HSF1_HUMAN.H11MO.0.A	3.72e-22			TCF7_HUMAN.H11MO.0.A	0.118	PO5F1_HUMAN.H11MO.0.A	0.678	STA5B_HUMAN.H11MO.0.A	0.00209	FOXQ1_HUMAN.H11MO.0.C	3.34e-11	ZN528_HUMAN.H11MO.0.C	0.0219	ATF4_HUMAN.H11MO.0.A	0.571
HSF2_HUMAN.H11MO.0.A	1.77e-18	ERR2_HUMAN.H11MO.0.A	0.00345	GATA2_HUMAN.H11MO.0.A	2.28e-21			ZN563_HUMAN.H11MO.0.C	0.146	NR5A2_HUMAN.H11MO.0.B	0.751	NANOG_HUMAN.H11MO.0.A	0.00211	ZFP42_HUMAN.H11MO.0.A	7.24e-10	P63_HUMAN.H11MO.0.A	0.0242	ZN331_HUMAN.H11MO.0.C	0.87
MECP2_HUMAN.H11MO.0.C	3.03e-18	AP2C_HUMAN.H11MO.0.A	0.00519	ZN708_HUMAN.H11MO.0.C	2.97e-21			ZNF18_HUMAN.H11MO.0.C	0.164	TGIF1_HUMAN.H11MO.0.A	0.911	KLF8_HUMAN.H11MO.0.C	0.00214	HXB13_HUMAN.H11MO.0.A	1.82e-09	RORA_HUMAN.H11MO.0.C	0.0442	AP2C_HUMAN.H11MO.0.A	1.01
ZN329_HUMAN.H11MO.0.C	4.13e-17	THA_HUMAN.H11MO.0.C	0.0124	TGIF1_HUMAN.H11MO.0.A	2.86e-19			P63_HUMAN.H11MO.0.A	0.167	SIX2_HUMAN.H11MO.0.A	1.23	ATF1_HUMAN.H11MO.0.B	0.00226	ZN250_HUMAN.H11MO.0.C	5.44e-09	SRF_HUMAN.H11MO.0.A	0.048	THB_HUMAN.H11MO.0.C	1.13
STAT3_HUMAN.H11MO.0.A	7.15e-17	GATA6_HUMAN.H11MO.0.A	0.0157	SIX1_HUMAN.H11MO.0.A	1.21e-18			ZN708_HUMAN.H11MO.0.C	0.182	NR2E3_HUMAN.H11MO.0.C	1.74	CREB1_HUMAN.H11MO.0.A	0.00255	ZN528_HUMAN.H11MO.0.C	3.18e-08	AP2A_HUMAN.H11MO.0.A	0.0562	ZBT14_HUMAN.H11MO.0.C	1.28
HNF1A_HUMAN.H11MO.0.C	1.04e-16	AHR_HUMAN.H11MO.0.B	0.0189	PO3F2_HUMAN.H11MO.0.A	3.85e-18			GATA1_HUMAN.H11MO.0.A	0.308	GRHL2_HUMAN.H11MO.0.A	1.76	STAT3_HUMAN.H11MO.0.A	0.0058	THA11_HUMAN.H11MO.0.B	5.55e-08	HSF2_HUMAN.H11MO.0.A	0.148	PBX1_HUMAN.H11MO.0.A	1.46
ZN136_HUMAN.H11MO.0.C	2.52e-15	ZNF8_HUMAN.H11MO.0.C	0.0322	KAISO_HUMAN.H11MO.0.A	6.64e-18			TF7L1_HUMAN.H11MO.0.B	0.332	RELB_HUMAN.H11MO.0.C	2.36	STAT4_HUMAN.H11MO.0.A	0.00683	MECP2_HUMAN.H11MO.0.C	2.79e-07	PPARA_HUMAN.H11MO.0.B	0.206	NKX61_HUMAN.H11MO.0.B	1.65
NFAC3_HUMAN.H11MO.0.B	6.46e-15	CDX1_HUMAN.H11MO.0.C	0.0346	PO3F1_HUMAN.H11MO.0.C	1.37e-17			MAFG_HUMAN.H11MO.0.A	0.43	ZN586_HUMAN.H11MO.0.C	3.29	ZN274_HUMAN.H11MO.0.A	0.0101	AP2C_HUMAN.H11MO.0.A	7.02e-07	PBX3_HUMAN.H11MO.0.A	0.311	NR5A2_HUMAN.H11MO.0.B	2.51
CREB1_HUMAN.H11MO.0.A	1.59e-14	NFIC_HUMAN.H11MO.0.A	0.0608	MAFK_HUMAN.H11MO.0.A	3.56e-17			MEIS1_HUMAN.H11MO.0.A	0.442	THA11_HUMAN.H11MO.0.B	3.32	STA5A_HUMAN.H11MO.0.A	0.0137	ERR2_HUMAN.H11MO.0.A	9.55e-07	CEBPG_HUMAN.H11MO.0.B	0.366	ZN449_HUMAN.H11MO.0.C	2.62
HXB13_HUMAN.H11MO.0.A	2.58e-12	SRF_HUMAN.H11MO.0.A	0.105	GATA6_HUMAN.H11MO.0.A	6.11e-17			KLF8_HUMAN.H11MO.0.C	0.552	ZFP42_HUMAN.H11MO.0.A	4.11	OVOL1_HUMAN.H11MO.0.C	0.0241	REST_HUMAN.H11MO.0.A	3.61e-06	GATA4_HUMAN.H11MO.0.A	0.375	STF1_HUMAN.H11MO.0.B	3.51
ZN528_HUMAN.H11MO.0.C	2.89e-12	ZFP42_HUMAN.H11MO.0.A	0.198	ZN264_HUMAN.H11MO.0.C	1.63e-16			COE1_HUMAN.H11MO.0.A	1.29	GATA6_HUMAN.H11MO.0.A	5.01	NKX61_HUMAN.H11MO.0.B	0.0405	GATA2_HUMAN.H11MO.0.A	5.7e-06	KLF8_HUMAN.H11MO.0.C	0.431	NR1H3_HUMAN.H11MO.0.B	3.65
PRGR_HUMAN.H11MO.0.A	6.52e-12	FOXI1_HUMAN.H11MO.0.B	0.236	NR1H3_HUMAN.H11MO.0.B	6.17e-16			ZN382_HUMAN.H11MO.0.C	1.43	ZN490_HUMAN.H11MO.0.C	5.73	NKX31_HUMAN.H11MO.0.C	0.0471	ZN136_HUMAN.H11MO.0.C	1.02e-05	PRGR_HUMAN.H11MO.0.A	0.441	ZNF85_HUMAN.H11MO.0.C	4.14
SOX17_HUMAN.H11MO.0.C	2.32e-11	FOXH1_HUMAN.H11MO.0.A	0.264	KLF8_HUMAN.H11MO.0.C	8.85e-16			ZN322_HUMAN.H11MO.0.B	1.64	ZN582_HUMAN.H11MO.0.C	6.8	MTF1_HUMAN.H11MO.0.C	0.0495	ZN680_HUMAN.H11MO.0.C	2.1e-05	ZN331_HUMAN.H11MO.0.C	0.563	NR2E3_HUMAN.H11MO.0.C	8.8
STAT4_HUMAN.H11MO.0.A	8.12e-11	NR5A2_HUMAN.H11MO.0.B	0.865	STF1_HUMAN.H11MO.0.B	2.96e-15			NR2C2_HUMAN.H11MO.0.B	1.8	ZN329_HUMAN.H11MO.0.C	6.95	ZN331_HUMAN.H11MO.0.C	0.0639	RELB_HUMAN.H11MO.0.C	2.26e-05	HXB13_HUMAN.H11MO.0.A	0.584
ZN586_HUMAN.H11MO.0.C	3.52e-10	BCL6_HUMAN.H11MO.0.A	1.47	ZN274_HUMAN.H11MO.0.A	2.38e-14			SNAI2_HUMAN.H11MO.0.A	2.3	HINFP_HUMAN.H11MO.0.C	7.51	ZN502_HUMAN.H11MO.0.C	0.255	STAT6_HUMAN.H11MO.0.B	2.94e-05	FOXH1_HUMAN.H11MO.0.A	0.722
PO5F1_HUMAN.H11MO.0.A	5.86e-10	STF1_HUMAN.H11MO.0.B	2.65	SOX17_HUMAN.H11MO.0.C	6.57e-14			Z324A_HUMAN.H11MO.0.C	3.93	PAX6_HUMAN.H11MO.0.C	7.75	LHX3_HUMAN.H11MO.0.C	0.745	HSF2_HUMAN.H11MO.0.A	3.74e-05	STF1_HUMAN.H11MO.0.B	1.02
ZFP42_HUMAN.H11MO.0.A	1.33e-09	REST_HUMAN.H11MO.0.A	3.96	NR5A2_HUMAN.H11MO.0.B	1.58e-13			P53_HUMAN.H11MO.0.A	5.25	MBD2_HUMAN.H11MO.0.B	9.03	ZN329_HUMAN.H11MO.0.C	0.777	NR2C1_HUMAN.H11MO.0.C	5.85e-05	ZN382_HUMAN.H11MO.0.C	1.03
ZN331_HUMAN.H11MO.0.C	2.52e-09	GATA1_HUMAN.H11MO.0.A	5.24	GATA4_HUMAN.H11MO.0.A	1.91e-13			ATF4_HUMAN.H11MO.0.A	5.8			ZN490_HUMAN.H11MO.0.C	0.816	ZBT14_HUMAN.H11MO.0.C	6.91e-05	ZN449_HUMAN.H11MO.0.C	1.12
CEBPA_HUMAN.H11MO.0.A	8.18e-09	GFI1_HUMAN.H11MO.0.C	6.03	NR6A1_HUMAN.H11MO.0.B	1.99e-13			MYB_HUMAN.H11MO.0.A	7.99			MAFK_HUMAN.H11MO.0.A	0.981	HNF1B_HUMAN.H11MO.0.A	9.72e-05	NFIC_HUMAN.H11MO.0.A	2.18
ZN134_HUMAN.H11MO.0.C	1.56e-08	FOXQ1_HUMAN.H11MO.0.C	6.1	GLI3_HUMAN.H11MO.0.B	3.88e-13							PBX1_HUMAN.H11MO.0.A	1.16	ZN331_HUMAN.H11MO.0.C	0.000108	ZN274_HUMAN.H11MO.0.A	2.53
KLF8_HUMAN.H11MO.0.C	1.68e-08			PBX3_HUMAN.H11MO.0.A	1.41e-12							STAT6_HUMAN.H11MO.0.B	1.3	ZNF85_HUMAN.H11MO.0.C	0.00019	REST_HUMAN.H11MO.0.A	3.26
FOXA3_HUMAN.H11MO.0.B	1.84e-08			RORG_HUMAN.H11MO.0.C	2.01e-11							GCR_HUMAN.H11MO.0.A	1.38	NRF1_HUMAN.H11MO.0.A	0.000234	HSF1_HUMAN.H11MO.0.A	4.01
REST_HUMAN.H11MO.0.A	2.39e-08			REST_HUMAN.H11MO.0.A	8.71e-09							ZN586_HUMAN.H11MO.0.C	1.65	SOX17_HUMAN.H11MO.0.C	0.000241	ZN586_HUMAN.H11MO.0.C	5.17
OVOL1_HUMAN.H11MO.0.C	5.23e-08			NR1H4_HUMAN.H11MO.0.B	1.31e-08							ZFP42_HUMAN.H11MO.0.A	1.92	GCR_HUMAN.H11MO.0.A	0.000259	ZN329_HUMAN.H11MO.0.C	5.69
ERR2_HUMAN.H11MO.0.A	1.08e-07			TEAD1_HUMAN.H11MO.0.A	2.26e-08							HSF2_HUMAN.H11MO.0.A	2.24	GRHL2_HUMAN.H11MO.0.A	0.000416	P73_HUMAN.H11MO.0.A	8.83
SIX1_HUMAN.H11MO.0.A	1.42e-07			GATA1_HUMAN.H11MO.0.A	7.16e-08							NR1I2_HUMAN.H11MO.0.C	4	GATA6_HUMAN.H11MO.0.A	0.000557
AP2C_HUMAN.H11MO.0.A	5.32e-07			TCF7_HUMAN.H11MO.0.A	2e-07							ZN680_HUMAN.H11MO.0.C	4.53	MAFK_HUMAN.H11MO.0.A	0.000792
STAT6_HUMAN.H11MO.0.B	5.15e-06			ZN257_HUMAN.H11MO.0.C	4.04e-07							ZN317_HUMAN.H11MO.0.C	6.29	KLF8_HUMAN.H11MO.0.C	0.00151
GATA6_HUMAN.H11MO.0.A	9.71e-06			STAT6_HUMAN.H11MO.0.B	4.72e-07									ZN329_HUMAN.H11MO.0.C	0.00614
GATA2_HUMAN.H11MO.0.A	1.64e-05			ZN331_HUMAN.H11MO.0.C	4.73e-07									SIX1_HUMAN.H11MO.0.A	0.00696
ZN680_HUMAN.H11MO.0.C	0.000179			P53_HUMAN.H11MO.0.A	5.14e-07									HINFP_HUMAN.H11MO.0.C	0.00834
ZN490_HUMAN.H11MO.0.C	0.00023			HLF_HUMAN.H11MO.0.C	1.76e-06									PO5F1_HUMAN.H11MO.0.A	0.187
RELB_HUMAN.H11MO.0.C	0.000634			NR4A1_HUMAN.H11MO.0.A	2.07e-06									AP2A_HUMAN.H11MO.0.A	0.397
ZN549_HUMAN.H11MO.0.C	0.000949			ZN329_HUMAN.H11MO.0.C	3.3e-06									SRF_HUMAN.H11MO.0.A	0.567
NKX61_HUMAN.H11MO.0.B	0.00158			ZN449_HUMAN.H11MO.0.C	1.11e-05									ZN549_HUMAN.H11MO.0.C	0.596
ZN502_HUMAN.H11MO.0.C	0.00342			ZN250_HUMAN.H11MO.0.C	1.25e-05									ZN586_HUMAN.H11MO.0.C	0.685
COE1_HUMAN.H11MO.0.A	0.00919			ZN528_HUMAN.H11MO.0.C	2.08e-05									MBD2_HUMAN.H11MO.0.B	1.29
MAFK_HUMAN.H11MO.0.A	0.0129			SRF_HUMAN.H11MO.0.A	7.41e-05									BCL6_HUMAN.H11MO.0.A	2.4
BCL6_HUMAN.H11MO.0.A	0.0246			SOX5_HUMAN.H11MO.0.C	8.03e-05									NR4A1_HUMAN.H11MO.0.A	3.04
NRF1_HUMAN.H11MO.0.A	0.0499			BCL6_HUMAN.H11MO.0.A	8.64e-05									RFX3_HUMAN.H11MO.0.B	4.83
NFYA_HUMAN.H11MO.0.A	0.0793			ERR2_HUMAN.H11MO.0.A	0.000472									GATA4_HUMAN.H11MO.0.A	5.92
HXA1_HUMAN.H11MO.0.C	0.0896			P73_HUMAN.H11MO.0.A	0.000519									ZN490_HUMAN.H11MO.0.C	6.03
HNF1B_HUMAN.H11MO.0.A	0.0944			NFIC_HUMAN.H11MO.0.A	0.0016									ZN317_HUMAN.H11MO.0.C	6.73
ZBT14_HUMAN.H11MO.0.C	0.148			RORA_HUMAN.H11MO.0.C	0.00473
ZN382_HUMAN.H11MO.0.C	0.255			MEIS1_HUMAN.H11MO.0.A	0.0107
PBX1_HUMAN.H11MO.0.A	0.444			AP2C_HUMAN.H11MO.0.A	0.0113
ZNF85_HUMAN.H11MO.0.C	1.67			GCR_HUMAN.H11MO.0.A	0.0128
MBD2_HUMAN.H11MO.0.B	8.13			P63_HUMAN.H11MO.0.A	0.0151
TAL1_HUMAN.H11MO.0.A	8.31			MAFG_HUMAN.H11MO.0.A	0.0583
CEBPD_HUMAN.H11MO.0.C	9.28			ZN502_HUMAN.H11MO.0.C	0.0728
				ZN136_HUMAN.H11MO.0.C	0.147
				AIRE_HUMAN.H11MO.0.C	0.304
				ZN680_HUMAN.H11MO.0.C	0.308
				HXB4_HUMAN.H11MO.0.B	0.707
				ZN586_HUMAN.H11MO.0.C	1.07
				PKNX1_HUMAN.H11MO.0.B	1.27
				TEAD4_HUMAN.H11MO.0.A	1.5

## Sheet: Liver
ChromHMM	ChromHMM_e-val	DNasePlusHistone	DNasePlusHistone_e-val	EncodeEnhancerlike	EncodeEnhancerlike_e-val	FANTOM	FANTOM_e-val	H3K27acMinusH3K4me3	H3K27acMinusH3K4me3_e-val	H3K27acPlusH3K4me1	H3K27acPlusH3K4me1_e-val	Villar15	Villar15_e-val
ZN770_HUMAN.H11MO.0.C	2.95e-7387	IRF3_HUMAN.H11MO.0.B	8.02e-2055	ZN770_HUMAN.H11MO.0.C	4.78e-4955	ZBT17_HUMAN.H11MO.0.A	9.91e-38	ZN770_HUMAN.H11MO.0.C	1.93e-8652	ZN770_HUMAN.H11MO.0.C	1.13e-4888	ZN770_HUMAN.H11MO.0.C	3.80e-5613
ZN121_HUMAN.H11MO.0.C	4.64e-6284	ETV5_HUMAN.H11MO.0.C	5.96e-2052	ZN121_HUMAN.H11MO.0.C	9.02e-3914	KLF6_HUMAN.H11MO.0.A	1.21e-34	ZN121_HUMAN.H11MO.0.C	9.23e-7281	ZN121_HUMAN.H11MO.0.C	1.39e-4075	ZN121_HUMAN.H11MO.0.C	1.43e-4726
PAX5_HUMAN.H11MO.0.A	2.63e-4669	BC11A_HUMAN.H11MO.0.A	9.62e-1982	IRF3_HUMAN.H11MO.0.B	1.26e-3886	ETV5_HUMAN.H11MO.0.C	4.34e-34	PAX5_HUMAN.H11MO.0.A	1.02e-5854	IRF3_HUMAN.H11MO.0.B	7.83e-3787	IRF3_HUMAN.H11MO.0.B	2.27e-3916
IRF3_HUMAN.H11MO.0.B	2.13e-4446	ETS2_HUMAN.H11MO.0.B	1.01e-1835	BC11A_HUMAN.H11MO.0.A	3.18e-3269	ERG_HUMAN.H11MO.0.A	2.95e-33	IRF3_HUMAN.H11MO.0.B	3.53e-5346	PAX5_HUMAN.H11MO.0.A	1.90e-3227	PAX5_HUMAN.H11MO.0.A	2.52e-3800
MAZ_HUMAN.H11MO.0.A	1.35e-3553	FLI1_HUMAN.H11MO.0.A	5.05e-1703	PAX5_HUMAN.H11MO.0.A	2.09e-3062	VEZF1_HUMAN.H11MO.0.C	7.93e-33	BC11A_HUMAN.H11MO.0.A	3.85e-4064	BC11A_HUMAN.H11MO.0.A	6.10e-3136	BC11A_HUMAN.H11MO.0.A	1.52e-2942
ZBT17_HUMAN.H11MO.0.A	7.33e-3240	ERG_HUMAN.H11MO.0.A	1.84e-1647	STAT2_HUMAN.H11MO.0.A	3.85e-2896	ETV2_HUMAN.H11MO.0.B	5.95e-32	MAZ_HUMAN.H11MO.0.A	3.41e-3753	STAT2_HUMAN.H11MO.0.A	2.99e-2741	STAT2_HUMAN.H11MO.0.A	1.67e-2801
BC11A_HUMAN.H11MO.0.A	6.81e-3205	MAZ_HUMAN.H11MO.0.A	3.08e-1645	IRF1_HUMAN.H11MO.0.A	2.35e-2884	MAZ_HUMAN.H11MO.0.A	1.86e-30	STAT2_HUMAN.H11MO.0.A	1.37e-3728	IRF1_HUMAN.H11MO.0.A	7.89e-2716	IRF1_HUMAN.H11MO.0.A	4.77e-2791
STAT2_HUMAN.H11MO.0.A	3.16e-3136	ETV4_HUMAN.H11MO.0.B	2.50e-1562	ETS2_HUMAN.H11MO.0.B	1.63e-2853	SP4_HUMAN.H11MO.0.A	2.46e-30	TAF1_HUMAN.H11MO.0.A	2.39e-3671	ETS2_HUMAN.H11MO.0.B	3.44e-2606	MAZ_HUMAN.H11MO.0.A	4.56e-2555
TAF1_HUMAN.H11MO.0.A	3.11e-3101	VEZF1_HUMAN.H11MO.0.C	4.70e-1558	ZBT17_HUMAN.H11MO.0.A	8.16e-2838	ETV4_HUMAN.H11MO.0.B	8.06e-30	ZBT17_HUMAN.H11MO.0.A	2.72e-3645	ZBT17_HUMAN.H11MO.0.A	1.91e-2466	ZBT17_HUMAN.H11MO.0.A	3.75e-2531
ZN263_HUMAN.H11MO.0.A	1.76e-3051	ZBT17_HUMAN.H11MO.0.A	4.23e-1538	VEZF1_HUMAN.H11MO.0.C	3.33e-2699	ETS1_HUMAN.H11MO.0.A	2.9e-29	IRF1_HUMAN.H11MO.0.A	5.56e-3627	MAZ_HUMAN.H11MO.0.A	6.81e-2435	PRDM6_HUMAN.H11MO.0.C	1.36e-2465
ZSC22_HUMAN.H11MO.0.C	4.68e-3040	STAT2_HUMAN.H11MO.0.A	1.83e-1520	MAZ_HUMAN.H11MO.0.A	1.30e-2623	EGR1_HUMAN.H11MO.0.A	6.98e-28	PRDM6_HUMAN.H11MO.0.C	1.78e-3491	PRDM6_HUMAN.H11MO.0.C	3.04e-2358	TAF1_HUMAN.H11MO.0.A	2.05e-2395
IRF1_HUMAN.H11MO.0.A	3.87e-2966	ZN770_HUMAN.H11MO.0.C	1.26e-1517	ETV5_HUMAN.H11MO.0.C	3.98e-2599	FLI1_HUMAN.H11MO.0.A	1.58e-27	ETS2_HUMAN.H11MO.0.B	4.53e-3472	VEZF1_HUMAN.H11MO.0.C	8.21e-2358	ETS2_HUMAN.H11MO.0.B	2.22e-2366
ZN341_HUMAN.H11MO.0.C	1.16e-2774	ELF5_HUMAN.H11MO.0.A	1.25e-1452	ZN467_HUMAN.H11MO.0.C	3.34e-2421	ZN467_HUMAN.H11MO.0.C	3.5e-27	ZSC22_HUMAN.H11MO.0.C	2.17e-3410	ETV5_HUMAN.H11MO.0.C	3.20e-2309	ZSC22_HUMAN.H11MO.0.C	2.73e-2354
KLF15_HUMAN.H11MO.0.A	7.71e-2755	ZN467_HUMAN.H11MO.0.C	1.20e-1431	PRDM6_HUMAN.H11MO.0.C	1.33e-2322	KLF15_HUMAN.H11MO.0.A	3.66e-27	VEZF1_HUMAN.H11MO.0.C	8.41e-3290	ZN467_HUMAN.H11MO.0.C	5.59e-2155	VEZF1_HUMAN.H11MO.0.C	1.86e-2305
VEZF1_HUMAN.H11MO.0.C	2.77e-2750	E2F7_HUMAN.H11MO.0.B	2.93e-1409	ZSC22_HUMAN.H11MO.0.C	4.82e-2190	ELF5_HUMAN.H11MO.0.A	8.76e-27	ZN263_HUMAN.H11MO.0.A	6.27e-3287	ZSC22_HUMAN.H11MO.0.C	3.23e-2093	ETV5_HUMAN.H11MO.0.C	7.97e-2151
EGR2_HUMAN.H11MO.0.A	1.96e-2682	NFAC1_HUMAN.H11MO.0.B	2.63e-1407	TAF1_HUMAN.H11MO.0.A	1.01e-2188	KLF3_HUMAN.H11MO.0.B	3.61e-26	ZN341_HUMAN.H11MO.0.C	9.30e-3153	TAF1_HUMAN.H11MO.0.A	1.05e-2088	ZN341_HUMAN.H11MO.0.C	3.94e-2141
PRDM6_HUMAN.H11MO.0.C	2.04e-2656	KLF15_HUMAN.H11MO.0.A	3.61e-1396	FLI1_HUMAN.H11MO.0.A	4.48e-2184	EGR2_HUMAN.H11MO.0.A	2.76e-25	ETV5_HUMAN.H11MO.0.C	1.71e-3112	ZN263_HUMAN.H11MO.0.A	5.95e-2076	ZN467_HUMAN.H11MO.0.C	1.11e-2123
E2F7_HUMAN.H11MO.0.B	6.57e-2622	ETV2_HUMAN.H11MO.0.B	1.79e-1369	ZN341_HUMAN.H11MO.0.C	9.86e-2182	PATZ1_HUMAN.H11MO.0.C	7.38e-25	KLF15_HUMAN.H11MO.0.A	2.64e-2999	ZN341_HUMAN.H11MO.0.C	3.21e-2035	ZN263_HUMAN.H11MO.0.A	2.37e-2118
WT1_HUMAN.H11MO.0.C	1.58e-2608	IRF1_HUMAN.H11MO.0.A	4.91e-1325	FOXJ3_HUMAN.H11MO.0.A	9.03e-2166	E2F7_HUMAN.H11MO.0.B	1.08e-24	E2F7_HUMAN.H11MO.0.B	1.51e-2994	FLI1_HUMAN.H11MO.0.A	3.17e-1992	KLF15_HUMAN.H11MO.0.A	4.49e-2080
ETS2_HUMAN.H11MO.0.B	2.89e-2564	ETS1_HUMAN.H11MO.0.A	5.23e-1277	KLF15_HUMAN.H11MO.0.A	1.73e-2130	KLF5_HUMAN.H11MO.0.A	1.15e-23	ZN467_HUMAN.H11MO.0.C	7.35e-2987	NFAC1_HUMAN.H11MO.0.B	3.09e-1981	EGR2_HUMAN.H11MO.0.A	9.64e-2042
SP4_HUMAN.H11MO.0.A	1.52e-2534	ZN341_HUMAN.H11MO.0.C	2.54e-1270	EGR2_HUMAN.H11MO.0.A	1.58e-2125	FEV_HUMAN.H11MO.0.B	1.72e-23	NFAC1_HUMAN.H11MO.0.B	4.94e-2879	KLF15_HUMAN.H11MO.0.A	3.99e-1927	WT1_HUMAN.H11MO.0.C	3.82e-1965
ZN467_HUMAN.H11MO.0.C	6.57e-2530	WT1_HUMAN.H11MO.0.C	1.76e-1265	ZFP28_HUMAN.H11MO.0.C	7.22e-2124	SP3_HUMAN.H11MO.0.B	1.72e-23	WT1_HUMAN.H11MO.0.C	1.93e-2870	FOXP1_HUMAN.H11MO.0.A	1.43e-1888	NFAC1_HUMAN.H11MO.0.B	4.53e-1943
KLF6_HUMAN.H11MO.0.A	3.03e-2423	TAF1_HUMAN.H11MO.0.A	2.03e-1230	ZN263_HUMAN.H11MO.0.A	5.02e-2107	KLF1_HUMAN.H11MO.0.A	1.9e-23	EGR2_HUMAN.H11MO.0.A	6.65e-2868	ZFP28_HUMAN.H11MO.0.C	2.43e-1872	E2F7_HUMAN.H11MO.0.B	1.86e-1942
PATZ1_HUMAN.H11MO.0.C	8.28e-2390	EGR2_HUMAN.H11MO.0.A	2.28e-1221	NFAC1_HUMAN.H11MO.0.B	1.10e-1974	ZN341_HUMAN.H11MO.0.C	1.98e-23	SP4_HUMAN.H11MO.0.A	7.26e-2790	EGR2_HUMAN.H11MO.0.A	6.45e-1840	FLI1_HUMAN.H11MO.0.A	6.47e-1922
NFAC1_HUMAN.H11MO.0.B	1.94e-2359	ZN263_HUMAN.H11MO.0.A	5.83e-1208	WT1_HUMAN.H11MO.0.C	2.86e-1948	WT1_HUMAN.H11MO.0.C	2.38e-23	FOXP1_HUMAN.H11MO.0.A	7.17e-2773	FOXJ3_HUMAN.H11MO.0.A	2.16e-1827	ZFP28_HUMAN.H11MO.0.C	6.52e-1904
FOXP1_HUMAN.H11MO.0.A	6.85e-2314	ELF3_HUMAN.H11MO.0.A	1.88e-1205	FOXP1_HUMAN.H11MO.0.A	1.18e-1943	ETS2_HUMAN.H11MO.0.B	4.33e-23	KLF6_HUMAN.H11MO.0.A	5.16e-2754	WT1_HUMAN.H11MO.0.C	4.81e-1804	SP4_HUMAN.H11MO.0.A	2.86e-1885
FOXJ3_HUMAN.H11MO.0.A	6.19e-2211	PRDM6_HUMAN.H11MO.0.C	1.39e-1197	PATZ1_HUMAN.H11MO.0.C	2.99e-1900	ELF2_HUMAN.H11MO.0.C	2.17e-22	FLI1_HUMAN.H11MO.0.A	9.00e-2736	E2F7_HUMAN.H11MO.0.B	1.46e-1737	FOXP1_HUMAN.H11MO.0.A	7.42e-1877
EGR1_HUMAN.H11MO.0.A	1.49e-2189	SP4_HUMAN.H11MO.0.A	8.20e-1172	ZN394_HUMAN.H11MO.0.C	2.85e-1871	FOXK1_HUMAN.H11MO.0.A	2.46e-21	PATZ1_HUMAN.H11MO.0.C	9.35e-2593	ZN394_HUMAN.H11MO.0.C	3.07e-1694	FOXJ3_HUMAN.H11MO.0.A	1.05e-1857
ETV5_HUMAN.H11MO.0.C	4.89e-2164	FOXP1_HUMAN.H11MO.0.A	8.50e-1155	IRF2_HUMAN.H11MO.0.A	1.01e-1786	KLF4_HUMAN.H11MO.0.A	3.67e-21	ZFP28_HUMAN.H11MO.0.C	1.44e-2567	SP4_HUMAN.H11MO.0.A	1.40e-1645	ZN394_HUMAN.H11MO.0.C	1.45e-1795
ZFP28_HUMAN.H11MO.0.C	4.12e-2160	PATZ1_HUMAN.H11MO.0.C	2.60e-1132	SP4_HUMAN.H11MO.0.A	2.89e-1748	FOXA1_HUMAN.H11MO.0.A	4.16e-21	FOXJ3_HUMAN.H11MO.0.A	4.29e-2508	PATZ1_HUMAN.H11MO.0.C	2.77e-1634	KLF6_HUMAN.H11MO.0.A	6.75e-1788
FLI1_HUMAN.H11MO.0.A	1.86e-2121	KLF6_HUMAN.H11MO.0.A	4.06e-1076	ANDR_HUMAN.H11MO.0.A	3.42e-1721	KLF12_HUMAN.H11MO.0.C	4.97e-21	SP2_HUMAN.H11MO.0.A	6.11e-2467	KLF6_HUMAN.H11MO.0.A	3.50e-1560	PATZ1_HUMAN.H11MO.0.C	1.01e-1764
SP2_HUMAN.H11MO.0.A	1.97e-2046	FOXK1_HUMAN.H11MO.0.A	7.78e-1070	KLF6_HUMAN.H11MO.0.A	1.92e-1701	FOXA2_HUMAN.H11MO.0.A	7.69e-21	EGR1_HUMAN.H11MO.0.A	2.56e-2397	ERG_HUMAN.H11MO.0.A	1.56e-1526	SP2_HUMAN.H11MO.0.A	1.01e-1685
SMAD3_HUMAN.H11MO.0.B	7.12e-1902	ELF2_HUMAN.H11MO.0.C	1.36e-1042	E2F7_HUMAN.H11MO.0.B	9.09e-1678	FOXM1_HUMAN.H11MO.0.A	2.09e-20	ZN394_HUMAN.H11MO.0.C	1.02e-2329	ETV4_HUMAN.H11MO.0.B	9.26e-1510	EGR1_HUMAN.H11MO.0.A	3.72e-1625
E2F6_HUMAN.H11MO.0.A	2.12e-1901	EGR1_HUMAN.H11MO.0.A	9.07e-1007	ERG_HUMAN.H11MO.0.A	5.97e-1668	ZN263_HUMAN.H11MO.0.A	3.95e-20	SMAD3_HUMAN.H11MO.0.B	2.91e-2253	MEF2D_HUMAN.H11MO.0.A	7.46e-1477	MEF2D_HUMAN.H11MO.0.A	2.10e-1613
TBX21_HUMAN.H11MO.0.A	1.97e-1820	ZSC22_HUMAN.H11MO.0.C	1.08e-990	TBX21_HUMAN.H11MO.0.A	4.86e-1634	ELF1_HUMAN.H11MO.0.A	1.64e-19	MEF2D_HUMAN.H11MO.0.A	1.82e-2165	EGR1_HUMAN.H11MO.0.A	3.77e-1463	SMAD3_HUMAN.H11MO.0.B	2.01e-1550
ZN394_HUMAN.H11MO.0.C	4.23e-1785	E2F6_HUMAN.H11MO.0.A	5.02e-977	ETV4_HUMAN.H11MO.0.B	6.01e-1605	FOXP2_HUMAN.H11MO.0.C	2.42e-19	IKZF1_HUMAN.H11MO.0.C	1.10e-2131	IRF2_HUMAN.H11MO.0.A	8.84e-1452	ANDR_HUMAN.H11MO.0.A	5.50e-1479
IKZF1_HUMAN.H11MO.0.C	5.27e-1770	IRF8_HUMAN.H11MO.0.B	3.92e-972	MEF2D_HUMAN.H11MO.0.A	5.91e-1569	ELF3_HUMAN.H11MO.0.A	7.89e-19	ERG_HUMAN.H11MO.0.A	1.09e-2127	ANDR_HUMAN.H11MO.0.A	1.01e-1445	TBX21_HUMAN.H11MO.0.A	5.51e-1436
FOXJ2_HUMAN.H11MO.0.C	1.99e-1748	SPI1_HUMAN.H11MO.0.A	5.03e-968	EGR1_HUMAN.H11MO.0.A	1.73e-1559	TAF1_HUMAN.H11MO.0.A	1.82e-18	ETV4_HUMAN.H11MO.0.B	4.62e-2122	SMAD3_HUMAN.H11MO.0.B	2.59e-1443	ERG_HUMAN.H11MO.0.A	1.18e-1433
SP3_HUMAN.H11MO.0.B	7.29e-1742	FOXJ2_HUMAN.H11MO.0.C	1.38e-954	MEF2B_HUMAN.H11MO.0.A	1.37e-1553	ZN281_HUMAN.H11MO.0.A	5.49e-18	E2F6_HUMAN.H11MO.0.A	7.67e-2117	FOXJ2_HUMAN.H11MO.0.C	3.77e-1399	FOXJ2_HUMAN.H11MO.0.C	8.41e-1428
ANDR_HUMAN.H11MO.0.A	6.27e-1680	IRF2_HUMAN.H11MO.0.A	1.36e-952	MEF2A_HUMAN.H11MO.0.A	2.51e-1539	BC11A_HUMAN.H11MO.0.A	4.98e-17	TBX21_HUMAN.H11MO.0.A	3.06e-2078	MEF2B_HUMAN.H11MO.0.A	7.17e-1328	MEF2A_HUMAN.H11MO.0.A	7.03e-1409
MEF2D_HUMAN.H11MO.0.A	1.09e-1592	ZN121_HUMAN.H11MO.0.C	4.18e-947	SMAD3_HUMAN.H11MO.0.B	5.13e-1487	EHF_HUMAN.H11MO.0.B	6.29e-17	SP3_HUMAN.H11MO.0.B	1.56e-1974	MEF2A_HUMAN.H11MO.0.A	1.35e-1324	ETV4_HUMAN.H11MO.0.B	3.11e-1406
E2F3_HUMAN.H11MO.0.A	4.40e-1573	EHF_HUMAN.H11MO.0.B	8.16e-946	FOXJ2_HUMAN.H11MO.0.C	8.08e-1479	FOXO3_HUMAN.H11MO.0.B	1.31e-16	THA_HUMAN.H11MO.0.C	3.61e-1924	TBX21_HUMAN.H11MO.0.A	5.57e-1324	SP3_HUMAN.H11MO.0.B	1.87e-1389
MEF2A_HUMAN.H11MO.0.A	3.70e-1510	E2F3_HUMAN.H11MO.0.A	1.52e-924	ZFP82_HUMAN.H11MO.0.C	9.50e-1448	E2F3_HUMAN.H11MO.0.A	1.48e-16	MEF2A_HUMAN.H11MO.0.A	1.91e-1901	SP2_HUMAN.H11MO.0.A	1.22e-1310	MEF2B_HUMAN.H11MO.0.A	4.27e-1386
THA_HUMAN.H11MO.0.C	1.67e-1462	FOXA1_HUMAN.H11MO.0.A	1.54e-862	IRF8_HUMAN.H11MO.0.B	5.84e-1432	SP2_HUMAN.H11MO.0.A	1.91e-16	MEF2B_HUMAN.H11MO.0.A	1.18e-1886	FOXO1_HUMAN.H11MO.0.A	7.15e-1308	THA_HUMAN.H11MO.0.C	1.07e-1383
MEF2B_HUMAN.H11MO.0.A	5.30e-1460	NFKB1_HUMAN.H11MO.0.A	3.77e-852	MEF2C_HUMAN.H11MO.0.A	3.37e-1426	TFDP1_HUMAN.H11MO.0.C	2.07e-16	ANDR_HUMAN.H11MO.0.A	5.75e-1885	FOXK1_HUMAN.H11MO.0.A	3.22e-1297	IKZF1_HUMAN.H11MO.0.C	1.57e-1364
FOXK1_HUMAN.H11MO.0.A	1.21e-1425	ELF1_HUMAN.H11MO.0.A	6.89e-845	ELF5_HUMAN.H11MO.0.A	3.91e-1360	FOXP1_HUMAN.H11MO.0.A	3.25e-16	E2F3_HUMAN.H11MO.0.A	3.35e-1821	IRF8_HUMAN.H11MO.0.B	6.32e-1292	IRF2_HUMAN.H11MO.0.A	9.67e-1364
RXRA_HUMAN.H11MO.0.A	6.01e-1419	FOXO1_HUMAN.H11MO.0.A	9.25e-835	Z354A_HUMAN.H11MO.0.C	2.39e-1345	FOSL1_HUMAN.H11MO.0.A	5.79e-16	FOXK1_HUMAN.H11MO.0.A	2.57e-1782	E2F6_HUMAN.H11MO.0.A	2.31e-1243	E2F6_HUMAN.H11MO.0.A	3.62e-1348
KLF3_HUMAN.H11MO.0.B	1.55e-1387	KLF3_HUMAN.H11MO.0.B	2.72e-821	KLF3_HUMAN.H11MO.0.B	4.59e-1323	JUN_HUMAN.H11MO.0.A	5.8e-16	OSR2_HUMAN.H11MO.0.C	1.38e-1765	ZFP82_HUMAN.H11MO.0.C	1.08e-1240	MEF2C_HUMAN.H11MO.0.A	4.32e-1310
IRF2_HUMAN.H11MO.0.A	5.72e-1370	IRF4_HUMAN.H11MO.0.A	1.63e-811	FOXK1_HUMAN.H11MO.0.A	9.02e-1312	FOSL2_HUMAN.H11MO.0.A	1.32e-15	FOXO1_HUMAN.H11MO.0.A	1.41e-1759	MEF2C_HUMAN.H11MO.0.A	3.95e-1231	FOXO1_HUMAN.H11MO.0.A	9.24e-1306
OSR2_HUMAN.H11MO.0.C	1.21e-1365	TFDP1_HUMAN.H11MO.0.C	8.03e-802	FOXO1_HUMAN.H11MO.0.A	3.84e-1304	FOXO1_HUMAN.H11MO.0.A	1.59e-15	ELF5_HUMAN.H11MO.0.A	7.08e-1758	ELF5_HUMAN.H11MO.0.A	1.02e-1222	IRF8_HUMAN.H11MO.0.B	6.62e-1199
MEF2C_HUMAN.H11MO.0.A	1.38e-1365	SP2_HUMAN.H11MO.0.A	2.02e-798	KLF5_HUMAN.H11MO.0.A	2.86e-1250	SALL4_HUMAN.H11MO.0.B	1.82e-15	IRF2_HUMAN.H11MO.0.A	1.97e-1749	ETV2_HUMAN.H11MO.0.B	6.40e-1202	ZFP82_HUMAN.H11MO.0.C	4.41e-1188
ERG_HUMAN.H11MO.0.A	1.23e-1354	FEV_HUMAN.H11MO.0.B	8.92e-797	SP3_HUMAN.H11MO.0.B	1.78e-1229	ATF1_HUMAN.H11MO.0.B	3.58e-15	MEF2C_HUMAN.H11MO.0.A	1.57e-1745	IKZF1_HUMAN.H11MO.0.C	5.26e-1190	OSR2_HUMAN.H11MO.0.C	6.08e-1164
Z324A_HUMAN.H11MO.0.C	2.54e-1353	SP3_HUMAN.H11MO.0.B	6.11e-790	SP2_HUMAN.H11MO.0.A	2.94e-1213	PRDM6_HUMAN.H11MO.0.C	6.25e-15	FOXJ2_HUMAN.H11MO.0.C	1.36e-1712	THA_HUMAN.H11MO.0.C	3.96e-1145	E2F3_HUMAN.H11MO.0.A	4.22e-1153
RARA_HUMAN.H11MO.0.A	1.03e-1330	SMAD3_HUMAN.H11MO.0.B	1.17e-769	ETV2_HUMAN.H11MO.0.B	2.17e-1197	JUND_HUMAN.H11MO.0.A	1.25e-14	ETV2_HUMAN.H11MO.0.B	8.87e-1652	SP3_HUMAN.H11MO.0.B	2.51e-1135	ELF5_HUMAN.H11MO.0.A	9.47e-1150
ETV4_HUMAN.H11MO.0.B	5.90e-1301	ZN281_HUMAN.H11MO.0.A	5.63e-749	THA_HUMAN.H11MO.0.C	1.05e-1196	KLF9_HUMAN.H11MO.0.C	1.52e-14	RARA_HUMAN.H11MO.0.A	1.03e-1640	ETS1_HUMAN.H11MO.0.A	5.03e-1097	RARA_HUMAN.H11MO.0.A	9.10e-1136
SALL4_HUMAN.H11MO.0.B	1.05e-1250	FOXM1_HUMAN.H11MO.0.A	1.58e-745	IKZF1_HUMAN.H11MO.0.C	7.70e-1189	FOS_HUMAN.H11MO.0.A	2.2e-14	KLF3_HUMAN.H11MO.0.B	1.67e-1627	OSR2_HUMAN.H11MO.0.C	3.83e-1085	FOXK1_HUMAN.H11MO.0.A	2.00e-1130
FOXO1_HUMAN.H11MO.0.A	9.03e-1242	RXRA_HUMAN.H11MO.0.A	4.41e-742	E2F6_HUMAN.H11MO.0.A	1.79e-1188	IRF3_HUMAN.H11MO.0.B	3.18e-14	IRF8_HUMAN.H11MO.0.B	2.62e-1626	E2F3_HUMAN.H11MO.0.A	1.22e-1073	KLF3_HUMAN.H11MO.0.B	1.88e-1104
TBX3_HUMAN.H11MO.0.C	3.29e-1217	LYL1_HUMAN.H11MO.0.A	9.36e-741	ETS1_HUMAN.H11MO.0.A	1.61e-1185	FOXA3_HUMAN.H11MO.0.B	9.76e-14	Z324A_HUMAN.H11MO.0.C	1.93e-1613	RXRA_HUMAN.H11MO.0.A	6.79e-1072	ETV2_HUMAN.H11MO.0.B	2.51e-1103
KLF5_HUMAN.H11MO.0.A	5.75e-1208	PRDM1_HUMAN.H11MO.0.A	1.55e-739	RXRA_HUMAN.H11MO.0.A	3.75e-1181	GABPA_HUMAN.H11MO.0.A	9.81e-14	ZFP82_HUMAN.H11MO.0.C	2.86e-1550	RARA_HUMAN.H11MO.0.A	1.05e-1035	SALL4_HUMAN.H11MO.0.B	5.61e-1041
ELF5_HUMAN.H11MO.0.A	3.31e-1197	TBX21_HUMAN.H11MO.0.A	3.17e-715	ZN281_HUMAN.H11MO.0.A	2.52e-1149	RXRA_HUMAN.H11MO.0.A	1.5e-13	ETS1_HUMAN.H11MO.0.A	4.98e-1546	ELF3_HUMAN.H11MO.0.A	8.90e-1003	Z324A_HUMAN.H11MO.0.C	9.96e-1032
ZFP82_HUMAN.H11MO.0.C	1.11e-1189	FOXA2_HUMAN.H11MO.0.A	1.97e-696	SP1_HUMAN.H11MO.0.A	1.50e-1144	FOSB_HUMAN.H11MO.0.A	2.64e-13	SALL4_HUMAN.H11MO.0.B	3.14e-1430	KLF3_HUMAN.H11MO.0.B	1.03e-989	RXRB_HUMAN.H11MO.0.C	8.72e-1030
IRF8_HUMAN.H11MO.0.B	7.24e-1152	KLF5_HUMAN.H11MO.0.A	1.58e-691	OSR2_HUMAN.H11MO.0.C	9.45e-1128	ATF3_HUMAN.H11MO.0.A	3.25e-13	TBX3_HUMAN.H11MO.0.C	2.23e-1400	SPI1_HUMAN.H11MO.0.A	8.61e-948	ETS1_HUMAN.H11MO.0.A	7.76e-1025
SMAD2_HUMAN.H11MO.0.A	1.24e-1113	FOXJ3_HUMAN.H11MO.0.A	3.40e-689	KLF1_HUMAN.H11MO.0.A	3.99e-1078	ZN770_HUMAN.H11MO.0.C	4.3e-13	RXRA_HUMAN.H11MO.0.A	1.51e-1397	KLF5_HUMAN.H11MO.0.A	6.47e-944	BACH1_HUMAN.H11MO.0.A	8.34e-1011
ZN281_HUMAN.H11MO.0.A	2.93e-1106	SUH_HUMAN.H11MO.0.A	4.18e-681	SRY_HUMAN.H11MO.0.B	9.14e-1043	ETV1_HUMAN.H11MO.0.A	8.84e-13	KLF5_HUMAN.H11MO.0.A	3.26e-1387	Z354A_HUMAN.H11MO.0.C	3.01e-943	RXRA_HUMAN.H11MO.0.A	4.20e-1009
TFDP1_HUMAN.H11MO.0.C	1.13e-1075	SALL4_HUMAN.H11MO.0.B	2.20e-651	E2F3_HUMAN.H11MO.0.A	3.20e-1034	JUNB_HUMAN.H11MO.0.A	2e-12	ELF3_HUMAN.H11MO.0.A	9.51e-1381	IRF4_HUMAN.H11MO.0.A	1.02e-929	SRY_HUMAN.H11MO.0.B	9.30e-1007
RXRB_HUMAN.H11MO.0.C	3.37e-1043	GABPA_HUMAN.H11MO.0.A	1.45e-645	ELF3_HUMAN.H11MO.0.A	7.63e-1003	FOXJ2_HUMAN.H11MO.0.C	3e-12	BACH1_HUMAN.H11MO.0.A	3.84e-1372	TBX3_HUMAN.H11MO.0.C	3.37e-911	TBX3_HUMAN.H11MO.0.C	1.68e-1002
GATA3_HUMAN.H11MO.0.A	2.11e-1013	E2F4_HUMAN.H11MO.0.A	1.43e-640	IRF4_HUMAN.H11MO.0.A	4.81e-998	E2F6_HUMAN.H11MO.0.A	1.11e-11	RXRB_HUMAN.H11MO.0.C	3.46e-1332	ZN281_HUMAN.H11MO.0.A	4.89e-909	KLF5_HUMAN.H11MO.0.A	5.29e-993
BACH1_HUMAN.H11MO.0.A	1.75e-993	ZN394_HUMAN.H11MO.0.C	3.19e-623	PRDM1_HUMAN.H11MO.0.A	1.18e-987	SP1_HUMAN.H11MO.0.A	2.14e-11	TFDP1_HUMAN.H11MO.0.C	2.66e-1286	PRDM1_HUMAN.H11MO.0.A	8.98e-907	Z354A_HUMAN.H11MO.0.C	2.34e-942
ETV2_HUMAN.H11MO.0.B	6.75e-986	SPIB_HUMAN.H11MO.0.A	7.54e-623	SALL4_HUMAN.H11MO.0.B	2.63e-984	ATF2_HUMAN.H11MO.0.B	3.82e-11	SPI1_HUMAN.H11MO.0.A	3.12e-1277	SALL4_HUMAN.H11MO.0.B	9.39e-892	ELF3_HUMAN.H11MO.0.A	8.76e-911
FOXA1_HUMAN.H11MO.0.A	1.36e-956	ETV1_HUMAN.H11MO.0.A	2.36e-609	TBX3_HUMAN.H11MO.0.C	5.25e-970	E2F4_HUMAN.H11MO.0.A	4.52e-11	SRY_HUMAN.H11MO.0.B	4.00e-1276	SRY_HUMAN.H11MO.0.B	1.07e-884	SPI1_HUMAN.H11MO.0.A	1.39e-896
PRDM1_HUMAN.H11MO.0.A	1.68e-933	PAX5_HUMAN.H11MO.0.A	1.47e-606	SPI1_HUMAN.H11MO.0.A	2.05e-964	SPI1_HUMAN.H11MO.0.A	5.3e-11	SMAD2_HUMAN.H11MO.0.A	3.52e-1272	Z324A_HUMAN.H11MO.0.C	1.66e-866	ZN281_HUMAN.H11MO.0.A	8.31e-883
SRY_HUMAN.H11MO.0.B	5.07e-928	ZFP28_HUMAN.H11MO.0.C	3.89e-600	KLF4_HUMAN.H11MO.0.A	5.64e-922	COT1_HUMAN.H11MO.0.C	2.15e-10	ZN281_HUMAN.H11MO.0.A	4.79e-1244	GATA3_HUMAN.H11MO.0.A	1.67e-864	ZN554_HUMAN.H11MO.0.C	9.75e-876
SOX4_HUMAN.H11MO.0.B	2.77e-924	FOXP2_HUMAN.H11MO.0.C	1.99e-599	GATA3_HUMAN.H11MO.0.A	2.25e-905	NFKB1_HUMAN.H11MO.0.A	2.5e-10	GATA3_HUMAN.H11MO.0.A	1.67e-1216	RXRB_HUMAN.H11MO.0.C	1.26e-852	SMAD2_HUMAN.H11MO.0.A	2.86e-858
ZN554_HUMAN.H11MO.0.C	1.17e-916	COT1_HUMAN.H11MO.0.C	1.21e-593	LYL1_HUMAN.H11MO.0.A	9.04e-904	BMAL1_HUMAN.H11MO.0.A	4.67e-10	ZN554_HUMAN.H11MO.0.C	3.87e-1206	SP1_HUMAN.H11MO.0.A	3.52e-841	TFDP1_HUMAN.H11MO.0.C	3.41e-842
COT1_HUMAN.H11MO.0.C	1.82e-901	ANDR_HUMAN.H11MO.0.A	6.13e-589	SOX4_HUMAN.H11MO.0.B	4.32e-881	IRF8_HUMAN.H11MO.0.B	5.48e-10	Z354A_HUMAN.H11MO.0.C	3.27e-1155	SMAD2_HUMAN.H11MO.0.A	5.33e-797	PRDM1_HUMAN.H11MO.0.A	1.11e-822
FOXM1_HUMAN.H11MO.0.A	1.40e-895	GATA3_HUMAN.H11MO.0.A	2.32e-582	SOX2_HUMAN.H11MO.0.A	1.59e-846	ZSC22_HUMAN.H11MO.0.C	9.62e-10	IRF4_HUMAN.H11MO.0.A	6.21e-1125	LYL1_HUMAN.H11MO.0.A	1.20e-778	IRF4_HUMAN.H11MO.0.A	4.55e-818
ZN322_HUMAN.H11MO.0.B	2.47e-890	NFAC4_HUMAN.H11MO.0.C	1.30e-565	RARA_HUMAN.H11MO.0.A	4.94e-837	E2F1_HUMAN.H11MO.0.A	1.81e-09	PRDM1_HUMAN.H11MO.0.A	4.55e-1105	BACH1_HUMAN.H11MO.0.A	2.21e-771	THB_HUMAN.H11MO.0.C	7.29e-785
Z354A_HUMAN.H11MO.0.C	2.13e-887	FOXO3_HUMAN.H11MO.0.B	3.38e-553	RXRB_HUMAN.H11MO.0.C	3.69e-832	CREB1_HUMAN.H11MO.0.A	3.09e-09	ELF2_HUMAN.H11MO.0.C	1.34e-1101	TFDP1_HUMAN.H11MO.0.C	1.06e-766	KLF4_HUMAN.H11MO.0.A	2.97e-770
E2F4_HUMAN.H11MO.0.A	9.86e-883	NFAC2_HUMAN.H11MO.0.B	2.75e-551	TFDP1_HUMAN.H11MO.0.C	2.78e-831	ELK1_HUMAN.H11MO.0.B	6.72e-09	SP1_HUMAN.H11MO.0.A	8.51e-1086	SOX4_HUMAN.H11MO.0.B	1.04e-735	GATA3_HUMAN.H11MO.0.A	2.65e-769
SRBP2_HUMAN.H11MO.0.B	2.29e-882	KLF1_HUMAN.H11MO.0.A	1.80e-540	FOXM1_HUMAN.H11MO.0.A	5.32e-825	GATA3_HUMAN.H11MO.0.A	1.01e-08	THB_HUMAN.H11MO.0.C	5.20e-1055	KLF1_HUMAN.H11MO.0.A	8.25e-727	SRBP2_HUMAN.H11MO.0.B	5.14e-764
ETS1_HUMAN.H11MO.0.A	2.44e-880	IRF7_HUMAN.H11MO.0.C	1.43e-518	FOXA1_HUMAN.H11MO.0.A	9.39e-803	SRBP2_HUMAN.H11MO.0.B	1.83e-08	LYL1_HUMAN.H11MO.0.A	4.20e-1048	KLF4_HUMAN.H11MO.0.A	3.27e-710	SP1_HUMAN.H11MO.0.A	1.69e-761
ZEB1_HUMAN.H11MO.0.A	4.49e-868	E2F1_HUMAN.H11MO.0.A	1.96e-515	SRBP2_HUMAN.H11MO.0.B	5.28e-757	NFAC1_HUMAN.H11MO.0.B	2.96e-08	ZN322_HUMAN.H11MO.0.B	3.15e-1034	NFKB1_HUMAN.H11MO.0.A	1.66e-703	SRBP1_HUMAN.H11MO.0.A	1.36e-729
ELF3_HUMAN.H11MO.0.A	2.87e-836	CTCF_HUMAN.H11MO.0.A	2.23e-510	IRF7_HUMAN.H11MO.0.C	3.50e-740	USF1_HUMAN.H11MO.0.A	3.06e-08	SRBP2_HUMAN.H11MO.0.B	3.97e-1033	ELF2_HUMAN.H11MO.0.C	3.21e-693	KLF1_HUMAN.H11MO.0.A	2.19e-728
KLF1_HUMAN.H11MO.0.A	6.16e-835	NFIC_HUMAN.H11MO.0.A	3.76e-463	KLF12_HUMAN.H11MO.0.C	2.28e-727	HNF4G_HUMAN.H11MO.0.B	3.25e-08	SOX4_HUMAN.H11MO.0.B	2.67e-998	SOX2_HUMAN.H11MO.0.A	1.26e-685	SOX4_HUMAN.H11MO.0.B	9.58e-719
NR1D1_HUMAN.H11MO.0.B	4.52e-833	SOX4_HUMAN.H11MO.0.B	1.58e-445	E2F4_HUMAN.H11MO.0.A	9.75e-720	HNF1B_HUMAN.H11MO.0.A	4.99e-08	KLF1_HUMAN.H11MO.0.A	3.73e-998	IRF7_HUMAN.H11MO.0.C	2.24e-681	ZEB1_HUMAN.H11MO.0.A	3.33e-714
LYL1_HUMAN.H11MO.0.A	2.76e-817	FOXA3_HUMAN.H11MO.0.B	5.02e-442	ELF2_HUMAN.H11MO.0.C	5.15e-716	USF2_HUMAN.H11MO.0.A	5.09e-08	E2F4_HUMAN.H11MO.0.A	3.89e-982	ZN554_HUMAN.H11MO.0.C	3.42e-663	SOX2_HUMAN.H11MO.0.A	2.58e-659
SPI1_HUMAN.H11MO.0.A	1.92e-793	ZFP82_HUMAN.H11MO.0.C	2.34e-438	Z324A_HUMAN.H11MO.0.C	1.65e-707	HNF1A_HUMAN.H11MO.0.C	6.65e-08	KLF4_HUMAN.H11MO.0.A	1.42e-976	FOXM1_HUMAN.H11MO.0.A	2.40e-656	ZN322_HUMAN.H11MO.0.B	1.64e-650
NFKB1_HUMAN.H11MO.0.A	8.61e-792	IKZF1_HUMAN.H11MO.0.C	3.11e-423	SMAD2_HUMAN.H11MO.0.A	6.86e-702	HNF4A_HUMAN.H11MO.0.A	6.71e-08	FEV_HUMAN.H11MO.0.B	1.32e-973	SRBP2_HUMAN.H11MO.0.B	1.72e-655	LYL1_HUMAN.H11MO.0.A	3.33e-635
THB_HUMAN.H11MO.0.C	2.52e-788	NR1D1_HUMAN.H11MO.0.B	5.66e-408	FEV_HUMAN.H11MO.0.B	1.38e-701	SUH_HUMAN.H11MO.0.A	1.8e-07	NFKB1_HUMAN.H11MO.0.A	7.23e-918	THB_HUMAN.H11MO.0.C	3.57e-636	ELF2_HUMAN.H11MO.0.C	3.17e-634
IRF4_HUMAN.H11MO.0.A	1.59e-781	KLF12_HUMAN.H11MO.0.C	5.62e-396	NFKB1_HUMAN.H11MO.0.A	1.15e-690	ANDR_HUMAN.H11MO.0.A	1.99e-07	ZEB1_HUMAN.H11MO.0.A	9.48e-914	FOXA1_HUMAN.H11MO.0.A	7.02e-624	ZN768_HUMAN.H11MO.0.C	6.01e-629
COT2_HUMAN.H11MO.0.A	8.64e-775	PTF1A_HUMAN.H11MO.0.B	8.97e-392	THB_HUMAN.H11MO.0.C	3.64e-649	STAT2_HUMAN.H11MO.0.A	2.12e-07	EHF_HUMAN.H11MO.0.B	1.89e-880	COT1_HUMAN.H11MO.0.C	3.63e-620	IRF7_HUMAN.H11MO.0.C	5.46e-595
KLF4_HUMAN.H11MO.0.A	3.80e-736	SP1_HUMAN.H11MO.0.A	7.02e-391	SRBP1_HUMAN.H11MO.0.A	4.61e-648	MYCN_HUMAN.H11MO.0.A	3.46e-07	E2F1_HUMAN.H11MO.0.A	1.51e-873	FEV_HUMAN.H11MO.0.B	3.42e-611	E2F1_HUMAN.H11MO.0.A	6.74e-588
ITF2_HUMAN.H11MO.0.C	4.29e-729	OLIG2_HUMAN.H11MO.0.B	9.83e-391	BACH1_HUMAN.H11MO.0.A	1.38e-633	MYC_HUMAN.H11MO.0.A	3.68e-07	NR1D1_HUMAN.H11MO.0.B	1.00e-872	SPIB_HUMAN.H11MO.0.A	5.38e-591	NR1D1_HUMAN.H11MO.0.B	1.41e-586
ZSC31_HUMAN.H11MO.0.C	4.45e-721	ITF2_HUMAN.H11MO.0.C	5.93e-388	COT1_HUMAN.H11MO.0.C	7.64e-627	NFE2_HUMAN.H11MO.0.A	7.31e-07	SOX2_HUMAN.H11MO.0.A	1.37e-859	EHF_HUMAN.H11MO.0.B	1.04e-589	E2F4_HUMAN.H11MO.0.A	4.02e-586
FEV_HUMAN.H11MO.0.B	1.73e-717	HNF4A_HUMAN.H11MO.0.A	2.58e-386	EHF_HUMAN.H11MO.0.B	5.75e-615	MITF_HUMAN.H11MO.0.A	1.22e-06	IRF7_HUMAN.H11MO.0.C	1.04e-851	NR1D1_HUMAN.H11MO.0.B	9.92e-587	NFKB1_HUMAN.H11MO.0.A	1.04e-585
SRBP1_HUMAN.H11MO.0.A	1.68e-710	MAX_HUMAN.H11MO.0.A	4.49e-381	KLF9_HUMAN.H11MO.0.C	1.03e-605	ELK4_HUMAN.H11MO.0.A	1.25e-06	SRBP1_HUMAN.H11MO.0.A	1.40e-850	ZN322_HUMAN.H11MO.0.B	4.92e-578	FEV_HUMAN.H11MO.0.B	1.49e-585
SP1_HUMAN.H11MO.0.A	7.82e-707	HNF4G_HUMAN.H11MO.0.B	1.35e-372	ZEB1_HUMAN.H11MO.0.A	9.96e-605	FOXJ3_HUMAN.H11MO.0.A	1.55e-06	ZSC31_HUMAN.H11MO.0.C	1.24e-843	SRBP1_HUMAN.H11MO.0.A	1.28e-572	MAX_HUMAN.H11MO.0.A	5.41e-560
E2F1_HUMAN.H11MO.0.A	1.38e-698	MEF2C_HUMAN.H11MO.0.A	2.61e-371	LEF1_HUMAN.H11MO.0.A	2.00e-595	STAT3_HUMAN.H11MO.0.A	2.1e-06	ZN768_HUMAN.H11MO.0.C	2.40e-834	ZN768_HUMAN.H11MO.0.C	2.17e-549	FOXM1_HUMAN.H11MO.0.A	8.87e-539
MAX_HUMAN.H11MO.0.A	7.01e-696	MEF2A_HUMAN.H11MO.0.A	2.31e-364	E2F1_HUMAN.H11MO.0.A	1.28e-586	FOXC1_HUMAN.H11MO.0.C	2.81e-06	COT1_HUMAN.H11MO.0.C	4.12e-818	E2F1_HUMAN.H11MO.0.A	4.08e-549	COT1_HUMAN.H11MO.0.C	4.78e-538
ZN768_HUMAN.H11MO.0.C	3.40e-695	TEAD4_HUMAN.H11MO.0.A	1.37e-356	SPIB_HUMAN.H11MO.0.A	1.91e-586	LYL1_HUMAN.H11MO.0.A	3.43e-06	MAX_HUMAN.H11MO.0.A	2.30e-803	ZEB1_HUMAN.H11MO.0.A	2.37e-545	EHF_HUMAN.H11MO.0.B	2.25e-537
ZNF76_HUMAN.H11MO.0.C	1.56e-686	SMAD2_HUMAN.H11MO.0.A	3.10e-354	NR1D1_HUMAN.H11MO.0.B	8.80e-585	IRF1_HUMAN.H11MO.0.A	4.87e-06	SMAD4_HUMAN.H11MO.0.B	7.43e-800	SUH_HUMAN.H11MO.0.A	5.55e-540	MAF_HUMAN.H11MO.0.A	1.19e-532
SOX2_HUMAN.H11MO.0.A	4.88e-685	ELK1_HUMAN.H11MO.0.B	4.16e-354	ELF1_HUMAN.H11MO.0.A	9.79e-585	ZFP82_HUMAN.H11MO.0.C	6.54e-06	SPIB_HUMAN.H11MO.0.A	1.59e-786	ELF1_HUMAN.H11MO.0.A	2.85e-538	SPIB_HUMAN.H11MO.0.A	4.06e-531
SMAD4_HUMAN.H11MO.0.B	4.79e-676	MYC_HUMAN.H11MO.0.A	9.79e-352	SUH_HUMAN.H11MO.0.A	9.83e-583	HLF_HUMAN.H11MO.0.C	6.89e-06	ELF1_HUMAN.H11MO.0.A	6.89e-784	LEF1_HUMAN.H11MO.0.A	5.14e-521	BMAL1_HUMAN.H11MO.0.A	1.24e-528
SMCA5_HUMAN.H11MO.0.C	1.01e-670	OSR2_HUMAN.H11MO.0.C	1.25e-351	ZN768_HUMAN.H11MO.0.C	4.94e-581	MAX_HUMAN.H11MO.0.A	7.97e-06	ZNF76_HUMAN.H11MO.0.C	1.37e-760	E2F4_HUMAN.H11MO.0.A	4.92e-520	ZSC31_HUMAN.H11MO.0.C	1.73e-517
BMAL1_HUMAN.H11MO.0.A	5.30e-652	TBX3_HUMAN.H11MO.0.C	3.50e-348	FOXO4_HUMAN.H11MO.0.C	3.75e-558	IRF4_HUMAN.H11MO.0.A	1.21e-05	BMAL1_HUMAN.H11MO.0.A	4.52e-754	MAX_HUMAN.H11MO.0.A	3.03e-496	SMAD4_HUMAN.H11MO.0.B	1.15e-501
SUH_HUMAN.H11MO.0.A	1.06e-650	MEF2D_HUMAN.H11MO.0.A	1.61e-346	FOXP2_HUMAN.H11MO.0.C	3.67e-555	SPIB_HUMAN.H11MO.0.A	1.26e-05	ITF2_HUMAN.H11MO.0.C	3.82e-746	ZSC31_HUMAN.H11MO.0.C	1.40e-495	SUH_HUMAN.H11MO.0.A	6.89e-497
IRF7_HUMAN.H11MO.0.C	1.99e-648	BMAL1_HUMAN.H11MO.0.A	2.53e-345	ZN322_HUMAN.H11MO.0.B	2.80e-546	NFAC2_HUMAN.H11MO.0.B	1.41e-05	SUH_HUMAN.H11MO.0.A	1.37e-741	FOXP2_HUMAN.H11MO.0.C	1.25e-492	LEF1_HUMAN.H11MO.0.A	9.06e-491
MAF_HUMAN.H11MO.0.A	7.68e-618	KLF4_HUMAN.H11MO.0.A	2.76e-340	ZN554_HUMAN.H11MO.0.C	7.04e-530	MXI1_HUMAN.H11MO.0.A	2.45e-05	SMCA5_HUMAN.H11MO.0.C	1.91e-727	ITF2_HUMAN.H11MO.0.C	1.25e-485	SMCA5_HUMAN.H11MO.0.C	3.45e-485
FOXA2_HUMAN.H11MO.0.A	2.10e-606	SOX2_HUMAN.H11MO.0.A	7.79e-340	FOXA2_HUMAN.H11MO.0.A	4.76e-507	CEBPA_HUMAN.H11MO.0.A	2.83e-05	FOXM1_HUMAN.H11MO.0.A	3.18e-722	PTF1A_HUMAN.H11MO.0.B	1.01e-448	FOXO4_HUMAN.H11MO.0.C	1.03e-484
ELF2_HUMAN.H11MO.0.C	4.40e-575	MEF2B_HUMAN.H11MO.0.A	5.63e-339	ITF2_HUMAN.H11MO.0.C	3.63e-504	IRF2_HUMAN.H11MO.0.A	3.18e-05	MAF_HUMAN.H11MO.0.A	2.97e-696	HTF4_HUMAN.H11MO.0.A	3.03e-448	FOXA1_HUMAN.H11MO.0.A	7.81e-484
MXI1_HUMAN.H11MO.0.A	1.18e-571	TEAD1_HUMAN.H11MO.0.A	2.23e-335	FOXO3_HUMAN.H11MO.0.B	1.13e-501	NFAC4_HUMAN.H11MO.0.C	3.23e-05	LEF1_HUMAN.H11MO.0.A	1.18e-682	RUNX2_HUMAN.H11MO.0.A	3.18e-438	ITF2_HUMAN.H11MO.0.C	5.47e-469
FOXP2_HUMAN.H11MO.0.C	1.64e-571	BHA15_HUMAN.H11MO.0.B	2.75e-330	THAP1_HUMAN.H11MO.0.C	6.39e-486	DBP_HUMAN.H11MO.0.B	3.6e-05	RUNX2_HUMAN.H11MO.0.A	2.46e-668	SMAD4_HUMAN.H11MO.0.B	2.38e-428	RUNX2_HUMAN.H11MO.0.A	3.80e-460
HTF4_HUMAN.H11MO.0.A	5.94e-556	Z324A_HUMAN.H11MO.0.C	1.54e-329	PTF1A_HUMAN.H11MO.0.B	4.74e-472	CREM_HUMAN.H11MO.0.C	4.71e-05	HTF4_HUMAN.H11MO.0.A	1.96e-667	KLF12_HUMAN.H11MO.0.C	7.07e-421	ELF1_HUMAN.H11MO.0.A	6.49e-452
ASCL1_HUMAN.H11MO.0.A	8.71e-551	NFAC3_HUMAN.H11MO.0.B	1.01e-326	HTF4_HUMAN.H11MO.0.A	5.88e-460	CEBPB_HUMAN.H11MO.0.A	5.36e-05	MXI1_HUMAN.H11MO.0.A	4.76e-659	ASCL1_HUMAN.H11MO.0.A	1.57e-420	MAFF_HUMAN.H11MO.0.B	6.13e-451
PTF1A_HUMAN.H11MO.0.B	1.82e-524	RUNX2_HUMAN.H11MO.0.A	8.48e-326	ZSC31_HUMAN.H11MO.0.C	9.35e-433	STAT1_HUMAN.H11MO.0.A	7.22e-05	FOXA1_HUMAN.H11MO.0.A	1.35e-631	FOXO4_HUMAN.H11MO.0.C	2.16e-419	MXI1_HUMAN.H11MO.0.A	4.84e-446
KLF12_HUMAN.H11MO.0.C	5.97e-513	ZN322_HUMAN.H11MO.0.B	8.15e-325	RUNX2_HUMAN.H11MO.0.A	8.05e-425	FOXO4_HUMAN.H11MO.0.C	8.75e-05	PTF1A_HUMAN.H11MO.0.B	1.57e-623	ZNF76_HUMAN.H11MO.0.C	2.97e-419	HTF4_HUMAN.H11MO.0.A	2.35e-442
ZBTB6_HUMAN.H11MO.0.C	1.36e-510	LEF1_HUMAN.H11MO.0.A	8.92e-311	MAX_HUMAN.H11MO.0.A	3.18e-422	RXRG_HUMAN.H11MO.0.B	9.87e-05	GABPA_HUMAN.H11MO.0.A	5.84e-593	SMCA5_HUMAN.H11MO.0.C	9.78e-417	ASCL1_HUMAN.H11MO.0.A	1.13e-427
MAFF_HUMAN.H11MO.0.B	3.59e-485	FOS_HUMAN.H11MO.0.A	1.09e-306	MXI1_HUMAN.H11MO.0.A	2.41e-414	EPAS1_HUMAN.H11MO.0.B	0.00021	THAP1_HUMAN.H11MO.0.C	1.69e-591	BMAL1_HUMAN.H11MO.0.A	8.83e-415	PTF1A_HUMAN.H11MO.0.B	5.22e-425
LEF1_HUMAN.H11MO.0.A	9.11e-482	FOSB_HUMAN.H11MO.0.A	9.82e-306	FOXA3_HUMAN.H11MO.0.B	1.79e-398	BHE40_HUMAN.H11MO.0.A	0.000253	ASCL1_HUMAN.H11MO.0.A	2.84e-583	MXI1_HUMAN.H11MO.0.A	2.24e-405	ZNF76_HUMAN.H11MO.0.C	5.89e-413
TFE2_HUMAN.H11MO.0.A	6.19e-472	MXI1_HUMAN.H11MO.0.A	1.67e-304	ASCL1_HUMAN.H11MO.0.A	3.62e-393	STAT4_HUMAN.H11MO.0.A	0.000302	FOXP2_HUMAN.H11MO.0.C	4.72e-570	MAF_HUMAN.H11MO.0.A	1.37e-399	FOXP2_HUMAN.H11MO.0.C	2.42e-401
SPIB_HUMAN.H11MO.0.A	1.94e-471	FOXC1_HUMAN.H11MO.0.C	1.33e-302	GABPA_HUMAN.H11MO.0.A	6.64e-393	TFE3_HUMAN.H11MO.0.B	0.000533	KLF12_HUMAN.H11MO.0.C	1.54e-567	FOXO3_HUMAN.H11MO.0.B	3.12e-398	CLOCK_HUMAN.H11MO.0.C	2.19e-384
THAP1_HUMAN.H11MO.0.C	3.55e-462	ZN418_HUMAN.H11MO.0.C	7.85e-300	ZN350_HUMAN.H11MO.0.C	9.27e-387	ZFP28_HUMAN.H11MO.0.C	0.000625	MAFF_HUMAN.H11MO.0.B	1.11e-564	GABPA_HUMAN.H11MO.0.A	3.39e-395	KLF12_HUMAN.H11MO.0.C	3.55e-381
EHF_HUMAN.H11MO.0.B	1.21e-447	HTF4_HUMAN.H11MO.0.A	3.14e-296	BMAL1_HUMAN.H11MO.0.A	3.15e-386	NR4A1_HUMAN.H11MO.0.A	0.000728	BHE40_HUMAN.H11MO.0.A	6.88e-558	COT2_HUMAN.H11MO.0.A	6.38e-377	THAP1_HUMAN.H11MO.0.C	3.87e-376
BHE40_HUMAN.H11MO.0.A	4.58e-442	RARA_HUMAN.H11MO.0.A	3.54e-296	ZBTB6_HUMAN.H11MO.0.C	1.46e-379	IRF7_HUMAN.H11MO.0.C	0.00113	ETV1_HUMAN.H11MO.0.A	4.95e-546	OLIG2_HUMAN.H11MO.0.B	6.21e-356	ZBTB6_HUMAN.H11MO.0.C	4.99e-358
RUNX2_HUMAN.H11MO.0.A	2.95e-430	NR4A1_HUMAN.H11MO.0.A	9.89e-296	ZNF76_HUMAN.H11MO.0.C	5.31e-378	SMAD3_HUMAN.H11MO.0.B	0.00176	CLOCK_HUMAN.H11MO.0.C	7.97e-545	KLF9_HUMAN.H11MO.0.C	2.68e-352	FOSB_HUMAN.H11MO.0.A	5.57e-351
CLOCK_HUMAN.H11MO.0.C	1.81e-420	ZN768_HUMAN.H11MO.0.C	1.35e-295	MAF_HUMAN.H11MO.0.A	6.16e-373	ZN335_HUMAN.H11MO.0.A	0.00178	ATF2_HUMAN.H11MO.0.B	2.35e-544	MYOD1_HUMAN.H11MO.0.A	5.66e-347	COT2_HUMAN.H11MO.0.A	8.02e-347
FOXO3_HUMAN.H11MO.0.B	2.33e-415	JUN_HUMAN.H11MO.0.A	6.37e-295	NRF1_HUMAN.H11MO.0.A	2.83e-371	NFYC_HUMAN.H11MO.0.A	0.00201	FOXO4_HUMAN.H11MO.0.C	1.66e-533	CLOCK_HUMAN.H11MO.0.C	2.15e-345	MYOD1_HUMAN.H11MO.0.A	5.30e-336
SNAI2_HUMAN.H11MO.0.A	2.45e-401	COT2_HUMAN.H11MO.0.A	4.4e-294	ATF2_HUMAN.H11MO.0.B	2.93e-369	ZN394_HUMAN.H11MO.0.C	0.00267	OLIG2_HUMAN.H11MO.0.B	3.46e-519	THAP1_HUMAN.H11MO.0.C	6.89e-341	BHE40_HUMAN.H11MO.0.A	1.19e-334
OLIG2_HUMAN.H11MO.0.B	3.11e-393	SRBP2_HUMAN.H11MO.0.B	2.52e-292	HNF1A_HUMAN.H11MO.0.C	4.78e-369	LEF1_HUMAN.H11MO.0.A	0.00314	COT2_HUMAN.H11MO.0.A	4.51e-518	FOXA2_HUMAN.H11MO.0.A	9.84e-341	GABPA_HUMAN.H11MO.0.A	2.79e-332
SNAI1_HUMAN.H11MO.0.C	4.78e-393	ATOH1_HUMAN.H11MO.0.B	7.37e-288	OLIG2_HUMAN.H11MO.0.B	2.04e-360	HSF1_HUMAN.H11MO.0.A	0.00378	FOSB_HUMAN.H11MO.0.A	6.92e-516	ZBTB6_HUMAN.H11MO.0.C	1.79e-338	OLIG2_HUMAN.H11MO.0.B	2.69e-329
MYC_HUMAN.H11MO.0.A	8.03e-390	FOSL2_HUMAN.H11MO.0.A	4.93e-275	CLOCK_HUMAN.H11MO.0.C	4.18e-348	BACH2_HUMAN.H11MO.0.A	0.00385	MYCN_HUMAN.H11MO.0.A	4.37e-501	ZN418_HUMAN.H11MO.0.C	2.47e-310	ATF2_HUMAN.H11MO.0.B	3.06e-323
MYOD1_HUMAN.H11MO.0.A	2.06e-389	MYCN_HUMAN.H11MO.0.A	3.6e-274	SMAD4_HUMAN.H11MO.0.B	1.03e-346	CEBPG_HUMAN.H11MO.0.B	0.00437	ZBTB6_HUMAN.H11MO.0.C	1.78e-496	MAFF_HUMAN.H11MO.0.B	0	MYCN_HUMAN.H11MO.0.A	0
MYCN_HUMAN.H11MO.0.A	1.41e-387	FOSL1_HUMAN.H11MO.0.A	2.75e-272	COT2_HUMAN.H11MO.0.A	1.23e-345	NF2L2_HUMAN.H11MO.0.A	0.00644	MYOD1_HUMAN.H11MO.0.A	6.51e-492	MYCN_HUMAN.H11MO.0.A	1.66e-306	FOXO3_HUMAN.H11MO.0.B	3.1e-303
ELF1_HUMAN.H11MO.0.A	1.24e-383	TFE2_HUMAN.H11MO.0.A	7.75e-271	MYOD1_HUMAN.H11MO.0.A	1.70e-338	CEBPE_HUMAN.H11MO.0.A	0.00851	FOXO3_HUMAN.H11MO.0.B	1.36e-460	ETV1_HUMAN.H11MO.0.A	6.58e-303	ZN418_HUMAN.H11MO.0.C	7.15e-283
FOXO4_HUMAN.H11MO.0.C	1.28e-377	HIF1A_HUMAN.H11MO.0.C	8.96e-265	ZN418_HUMAN.H11MO.0.C	7.25e-326	PPARG_HUMAN.H11MO.0.A	0.00887	TFE2_HUMAN.H11MO.0.A	9.20e-452	TFE2_HUMAN.H11MO.0.A	1.73e-302	ETV1_HUMAN.H11MO.0.A	1.17e-280
ATF2_HUMAN.H11MO.0.B	2.96e-376	HNF1B_HUMAN.H11MO.0.A	2.49e-264	HNF1B_HUMAN.H11MO.0.A	7.42e-311	MEF2B_HUMAN.H11MO.0.A	0.011	SMCA1_HUMAN.H11MO.0.C	6.55e-440	ATF2_HUMAN.H11MO.0.B	1.09e-288	TFE2_HUMAN.H11MO.0.A	3.08e-278
FOXA3_HUMAN.H11MO.0.B	2.31e-364	CTCFL_HUMAN.H11MO.0.A	2.37e-263	BATF3_HUMAN.H11MO.0.B	3.26e-305	GATA1_HUMAN.H11MO.0.A	0.0119	MYC_HUMAN.H11MO.0.A	7.68e-439	BHE40_HUMAN.H11MO.0.A	3.79e-287	MYC_HUMAN.H11MO.0.A	7.79e-278
NFAC4_HUMAN.H11MO.0.C	1.14e-362	ZSC31_HUMAN.H11MO.0.C	1.65e-256	TFE2_HUMAN.H11MO.0.A	2.44e-302	IKZF1_HUMAN.H11MO.0.C	0.0129	NFAC4_HUMAN.H11MO.0.C	9.33e-425	SMCA1_HUMAN.H11MO.0.C	3.35e-282	KLF9_HUMAN.H11MO.0.C	1.61e-271
CTCF_HUMAN.H11MO.0.A	4.30e-359	PPARG_HUMAN.H11MO.0.A	1.41e-252	NFAC4_HUMAN.H11MO.0.C	4.12e-300	PRDM1_HUMAN.H11MO.0.A	0.0131	ZN335_HUMAN.H11MO.0.A	1.19e-423	NFAC4_HUMAN.H11MO.0.C	5.21e-277	FOS_HUMAN.H11MO.0.A	4.58e-268
BHA15_HUMAN.H11MO.0.B	5.40e-349	ATF2_HUMAN.H11MO.0.B	6.05e-252	ETV1_HUMAN.H11MO.0.A	8.11e-299	NFIC_HUMAN.H11MO.0.A	0.0131	ZN418_HUMAN.H11MO.0.C	1.01e-413	BHA15_HUMAN.H11MO.0.B	1.35e-275	ZKSC1_HUMAN.H11MO.0.B	3.98e-262
ZN335_HUMAN.H11MO.0.A	4.07e-336	ZNF76_HUMAN.H11MO.0.C	6.24e-249	MYCN_HUMAN.H11MO.0.A	4.08e-297	ZN768_HUMAN.H11MO.0.C	0.0147	OZF_HUMAN.H11MO.0.C	3.01e-403	MYC_HUMAN.H11MO.0.A	8.65e-262	SNAI1_HUMAN.H11MO.0.C	7.76e-248
TEAD1_HUMAN.H11MO.0.A	4.38e-323	NDF2_HUMAN.H11MO.0.B	9.3e-247	SMCA1_HUMAN.H11MO.0.C	9.9e-288	ATF6A_HUMAN.H11MO.0.B	0.0208	FOS_HUMAN.H11MO.0.A	1.23e-393	FOXA3_HUMAN.H11MO.0.B	4.38e-256	ZN335_HUMAN.H11MO.0.A	1.06e-247
PPARG_HUMAN.H11MO.0.A	2.23e-320	EPAS1_HUMAN.H11MO.0.B	4.53e-243	MYF6_HUMAN.H11MO.0.C	1.88e-286	PPARA_HUMAN.H11MO.0.B	0.0227	KLF9_HUMAN.H11MO.0.C	9.02e-371	MYF6_HUMAN.H11MO.0.C	1.96e-255	ZNF18_HUMAN.H11MO.0.C	1.16e-244
ZKSC1_HUMAN.H11MO.0.B	2.16e-314	ASCL1_HUMAN.H11MO.0.A	3.48e-239	BHA15_HUMAN.H11MO.0.B	2.03e-286	TFEB_HUMAN.H11MO.0.C	0.035	ZN260_HUMAN.H11MO.0.C	4.46e-370	FOSB_HUMAN.H11MO.0.A	1.22e-252	BHA15_HUMAN.H11MO.0.B	4.88e-234
MYF6_HUMAN.H11MO.0.C	4.88e-310	STAT3_HUMAN.H11MO.0.A	2.47e-236	ZKSC1_HUMAN.H11MO.0.B	1.33e-273	TBX21_HUMAN.H11MO.0.A	0.0371	BHA15_HUMAN.H11MO.0.B	3.23e-357	ZKSC1_HUMAN.H11MO.0.B	1.64e-224	OZF_HUMAN.H11MO.0.C	4.01e-232
RORA_HUMAN.H11MO.0.C	2.57e-307	MYOD1_HUMAN.H11MO.0.A	1.46e-235	SMCA5_HUMAN.H11MO.0.C	5.39e-257	COT2_HUMAN.H11MO.0.A	0.0381	ZKSC1_HUMAN.H11MO.0.B	2.24e-344	ZN335_HUMAN.H11MO.0.A	2.12e-223	FOXA2_HUMAN.H11MO.0.A	3.85e-231
HNF1B_HUMAN.H11MO.0.A	1.9e-305	JUND_HUMAN.H11MO.0.A	1.59e-234	FOXC1_HUMAN.H11MO.0.C	1.06e-252	STA5A_HUMAN.H11MO.0.A	0.0421	SNAI1_HUMAN.H11MO.0.C	2.03e-329	PPARG_HUMAN.H11MO.0.A	7.27e-215	MYF6_HUMAN.H11MO.0.C	8.03e-231
SMCA1_HUMAN.H11MO.0.C	1.37e-304	SMCA1_HUMAN.H11MO.0.C	2.26e-234	NR2E3_HUMAN.H11MO.0.C	1.04e-250	BACH1_HUMAN.H11MO.0.A	0.0493	ZFX_HUMAN.H11MO.0.A	6.97e-321	MYOG_HUMAN.H11MO.0.B	1.99e-211	ZN260_HUMAN.H11MO.0.C	2.87e-225
ZN418_HUMAN.H11MO.0.C	1.29e-300	SRY_HUMAN.H11MO.0.B	1.32e-233	ATF3_HUMAN.H11MO.0.A	2.43e-250	MEF2C_HUMAN.H11MO.0.A	0.0522	NFAC2_HUMAN.H11MO.0.B	1.80e-315	NKX25_HUMAN.H11MO.0.B	1.12e-204	SMCA1_HUMAN.H11MO.0.C	5.7e-216
TEAD4_HUMAN.H11MO.0.A	6.14e-300	Z354A_HUMAN.H11MO.0.C	2.97e-233	BHE40_HUMAN.H11MO.0.A	6.87e-247	HIF1A_HUMAN.H11MO.0.C	0.066	MYF6_HUMAN.H11MO.0.C	1.78e-310	NFIC_HUMAN.H11MO.0.A	9.08e-204	JUN_HUMAN.H11MO.0.A	3.67e-207
MITF_HUMAN.H11MO.0.A	1.9e-290	NDF1_HUMAN.H11MO.0.A	5.79e-233	NFAC2_HUMAN.H11MO.0.B	2.53e-245	NFYB_HUMAN.H11MO.0.A	0.092	MITF_HUMAN.H11MO.0.A	0	MITF_HUMAN.H11MO.0.A	5.2e-203	SNAI2_HUMAN.H11MO.0.A	1.87e-203
NFAC2_HUMAN.H11MO.0.B	3.67e-289	NFIA_HUMAN.H11MO.0.C	1.76e-230	NKX25_HUMAN.H11MO.0.B	2.09e-241	CEBPD_HUMAN.H11MO.0.C	0.115	ZNF8_HUMAN.H11MO.0.C	5.33e-307	NFAC2_HUMAN.H11MO.0.B	1.17e-201	RARG_HUMAN.H11MO.0.B	2.35e-201
FOSB_HUMAN.H11MO.0.A	1.04e-288	KLF9_HUMAN.H11MO.0.C	9.51e-230	NKX61_HUMAN.H11MO.0.B	7.83e-230	GATA4_HUMAN.H11MO.0.A	0.121	ZNF18_HUMAN.H11MO.0.C	7.45e-302	FOXC1_HUMAN.H11MO.0.C	7e-193	JUND_HUMAN.H11MO.0.A	1.92e-198
RARG_HUMAN.H11MO.0.B	5.42e-280	HNF1A_HUMAN.H11MO.0.C	1.51e-228	ZIM3_HUMAN.H11MO.0.C	1.6e-229	GATA2_HUMAN.H11MO.0.A	0.122	SNAI2_HUMAN.H11MO.0.A	1.17e-294	ZIM3_HUMAN.H11MO.0.C	5.81e-188	ZFX_HUMAN.H11MO.0.A	2.04e-197
NFIC_HUMAN.H11MO.0.A	3.43e-279	MITF_HUMAN.H11MO.0.A	9.02e-228	MAFF_HUMAN.H11MO.0.B	6.02e-227	STA5B_HUMAN.H11MO.0.A	0.15	ZN436_HUMAN.H11MO.0.C	7.16e-292	FOS_HUMAN.H11MO.0.A	1.48e-187	MITF_HUMAN.H11MO.0.A	1.08e-195
HNF4G_HUMAN.H11MO.0.B	1.26e-277	TFE3_HUMAN.H11MO.0.B	1.5e-223	MYOG_HUMAN.H11MO.0.B	2.4e-226	SRY_HUMAN.H11MO.0.B	0.161	FOXA2_HUMAN.H11MO.0.A	2.92e-291	ZN436_HUMAN.H11MO.0.C	1.6e-187	FOSL1_HUMAN.H11MO.0.A	1.47e-195
HNF1A_HUMAN.H11MO.0.C	5.14e-276	ZBT18_HUMAN.H11MO.0.C	6.61e-222	PIT1_HUMAN.H11MO.0.C	1.11e-223	ZN121_HUMAN.H11MO.0.C	0.167	HIF1A_HUMAN.H11MO.0.C	3.52e-285	ZN350_HUMAN.H11MO.0.C	5.5e-182	NKX25_HUMAN.H11MO.0.B	3.41e-195
HIF1A_HUMAN.H11MO.0.C	6.71e-268	MYOG_HUMAN.H11MO.0.B	2.01e-216	USF2_HUMAN.H11MO.0.A	1.76e-223	MAFG_HUMAN.H11MO.0.A	0.173	ZBT18_HUMAN.H11MO.0.C	3.63e-281	ATF3_HUMAN.H11MO.0.A	1.57e-181	ZN436_HUMAN.H11MO.0.C	1.88e-186
GFI1_HUMAN.H11MO.0.C	1.84e-262	CLOCK_HUMAN.H11MO.0.C	4.08e-212	ZN143_HUMAN.H11MO.0.A	4.67e-222	MEF2D_HUMAN.H11MO.0.A	0.182	JUN_HUMAN.H11MO.0.A	1.14e-272	OZF_HUMAN.H11MO.0.C	2.39e-181	NFAC4_HUMAN.H11MO.0.C	9.71e-186
ZBT18_HUMAN.H11MO.0.C	8.71e-259	USF1_HUMAN.H11MO.0.A	1.78e-210	FEZF1_HUMAN.H11MO.0.C	6.11e-217	GATA6_HUMAN.H11MO.0.A	0.235	MYOG_HUMAN.H11MO.0.B	1.91e-268	SNAI1_HUMAN.H11MO.0.C	1.94e-180	FOSL2_HUMAN.H11MO.0.A	7.12e-183
HNF4A_HUMAN.H11MO.0.A	1.19e-257	BHE40_HUMAN.H11MO.0.A	1.1e-205	MYC_HUMAN.H11MO.0.A	1.27e-216	TEAD4_HUMAN.H11MO.0.A	0.267	USF2_HUMAN.H11MO.0.A	3.12e-264	ZBT18_HUMAN.H11MO.0.C	1.78e-179	ZNF8_HUMAN.H11MO.0.C	2.63e-178
KLF9_HUMAN.H11MO.0.C	2.74e-257	USF2_HUMAN.H11MO.0.A	4.72e-205	THA11_HUMAN.H11MO.0.B	1.4e-214	NFYA_HUMAN.H11MO.0.A	0.313	ARNT_HUMAN.H11MO.0.B	5.32e-262	HNF1A_HUMAN.H11MO.0.C	3.8e-178	MYOG_HUMAN.H11MO.0.B	5.56e-168
GABPA_HUMAN.H11MO.0.A	5.05e-256	ELK4_HUMAN.H11MO.0.A	1.51e-202	USF1_HUMAN.H11MO.0.A	1.84e-211	MEF2A_HUMAN.H11MO.0.A	0.315	ATF3_HUMAN.H11MO.0.A	6.24e-259	BATF3_HUMAN.H11MO.0.B	2.34e-177	CTCF_HUMAN.H11MO.0.A	6.39e-166
EPAS1_HUMAN.H11MO.0.B	7.55e-251	RUNX1_HUMAN.H11MO.0.A	3.07e-202	MITF_HUMAN.H11MO.0.A	8.8e-211	TAL1_HUMAN.H11MO.0.A	0.317	EPAS1_HUMAN.H11MO.0.B	7.88e-254	USF2_HUMAN.H11MO.0.A	1.12e-171	USF2_HUMAN.H11MO.0.A	3.35e-165
FOXC1_HUMAN.H11MO.0.C	1.78e-242	JUNB_HUMAN.H11MO.0.A	3.39e-199	ZBT14_HUMAN.H11MO.0.C	8.64e-208	SOX2_HUMAN.H11MO.0.A	0.337	TEAD4_HUMAN.H11MO.0.A	3.74e-247	MZF1_HUMAN.H11MO.0.B	4.14e-170	RORA_HUMAN.H11MO.0.C	3.78e-162
OZF_HUMAN.H11MO.0.C	3.63e-234	ERR1_HUMAN.H11MO.0.A	1.17e-198	PPARG_HUMAN.H11MO.0.A	2e-206	Z354A_HUMAN.H11MO.0.C	0.349	RARG_HUMAN.H11MO.0.B	2.43e-245	CTCF_HUMAN.H11MO.0.A	5.39e-170	ERR1_HUMAN.H11MO.0.A	1.07e-160
ZN436_HUMAN.H11MO.0.C	2.56e-227	FEZF1_HUMAN.H11MO.0.C	2.44e-198	FOSB_HUMAN.H11MO.0.A	6.44e-201	TEAD1_HUMAN.H11MO.0.A	0.365	NKX25_HUMAN.H11MO.0.B	3.1e-244	SNAI2_HUMAN.H11MO.0.A	6.41e-168	ATF3_HUMAN.H11MO.0.A	9.4e-155
ERR1_HUMAN.H11MO.0.A	3.54e-226	MYF6_HUMAN.H11MO.0.C	1.14e-188	MZF1_HUMAN.H11MO.0.B	6.45e-201	RXRB_HUMAN.H11MO.0.C	0.424	NFIC_HUMAN.H11MO.0.A	6.1e-242	RFX1_HUMAN.H11MO.0.B	3.04e-164	BATF3_HUMAN.H11MO.0.B	2.12e-153
ETV1_HUMAN.H11MO.0.A	2.58e-225	ARNT_HUMAN.H11MO.0.B	6.33e-188	ZN335_HUMAN.H11MO.0.A	1.08e-196	RUNX2_HUMAN.H11MO.0.A	0.495	RORA_HUMAN.H11MO.0.C	4.84e-237	NDF2_HUMAN.H11MO.0.B	3.78e-163	HNF1A_HUMAN.H11MO.0.C	1.26e-152
ATF3_HUMAN.H11MO.0.A	2.58e-224	BACH1_HUMAN.H11MO.0.A	1.61e-185	FOS_HUMAN.H11MO.0.A	1.03e-191	MYOD1_HUMAN.H11MO.0.A	0.572	TEAD1_HUMAN.H11MO.0.A	1.07e-234	ATOH1_HUMAN.H11MO.0.B	2.2e-162	ZBT18_HUMAN.H11MO.0.C	6.96e-152
USF2_HUMAN.H11MO.0.A	4.02e-223	ATF3_HUMAN.H11MO.0.A	7.21e-182	ERR1_HUMAN.H11MO.0.A	5e-185	ZSC31_HUMAN.H11MO.0.C	0.642	FOSL1_HUMAN.H11MO.0.A	1.3e-232	USF1_HUMAN.H11MO.0.A	6.85e-162	NFAC2_HUMAN.H11MO.0.B	7.84e-148
MYOG_HUMAN.H11MO.0.B	1.66e-222	FOXO4_HUMAN.H11MO.0.C	8.29e-181	ZN436_HUMAN.H11MO.0.C	4.18e-183	NFAC3_HUMAN.H11MO.0.B	0.728	RFX1_HUMAN.H11MO.0.B	1.32e-230	FEZF1_HUMAN.H11MO.0.C	7.48e-162	ZIM3_HUMAN.H11MO.0.C	7.06e-147
ZN260_HUMAN.H11MO.0.C	9.84e-222	ZBTB6_HUMAN.H11MO.0.C	3.77e-178	FOSL1_HUMAN.H11MO.0.A	1.6e-180	MAFK_HUMAN.H11MO.0.A	0.846	NDF2_HUMAN.H11MO.0.B	7.52e-230	JUN_HUMAN.H11MO.0.A	1.17e-159	GFI1_HUMAN.H11MO.0.C	3.56e-143
ZNF18_HUMAN.H11MO.0.C	6.58e-220	STAT1_HUMAN.H11MO.0.A	3.12e-169	JUN_HUMAN.H11MO.0.A	1.42e-178	ZN322_HUMAN.H11MO.0.B	1.1	ZIM3_HUMAN.H11MO.0.C	3.02e-228	RARG_HUMAN.H11MO.0.B	4.24e-159	NFIC_HUMAN.H11MO.0.A	5.33e-143
ARNT_HUMAN.H11MO.0.B	5.05e-211	STA5A_HUMAN.H11MO.0.A	1.74e-168	SNAI1_HUMAN.H11MO.0.C	8.49e-178	NR2C2_HUMAN.H11MO.0.B	1.13	GFI1_HUMAN.H11MO.0.C	2.39e-221	ZN260_HUMAN.H11MO.0.C	6.83e-159	USF1_HUMAN.H11MO.0.A	8.6e-143
ATOH1_HUMAN.H11MO.0.B	1.21e-208	IRF9_HUMAN.H11MO.0.C	1.74e-166	HXA10_HUMAN.H11MO.0.C	4.44e-177	PO2F1_HUMAN.H11MO.0.C	1.14	FOSL2_HUMAN.H11MO.0.A	3.07e-221	FOSL1_HUMAN.H11MO.0.A	4.03e-158	PPARG_HUMAN.H11MO.0.A	5.77e-142
TFE3_HUMAN.H11MO.0.B	4.29e-208	SMCA5_HUMAN.H11MO.0.C	1.26e-165	TFE3_HUMAN.H11MO.0.B	1.9e-176	HXA10_HUMAN.H11MO.0.C	1.25	ATOH1_HUMAN.H11MO.0.B	1.08e-220	ZNF18_HUMAN.H11MO.0.C	3.96e-157	JUNB_HUMAN.H11MO.0.A	4.19e-141
NDF2_HUMAN.H11MO.0.B	1.78e-204	NR4A2_HUMAN.H11MO.0.C	1.81e-162	IRF9_HUMAN.H11MO.0.C	1.36e-173	ZN554_HUMAN.H11MO.0.C	1.33	JUND_HUMAN.H11MO.0.A	1.14e-210	PIT1_HUMAN.H11MO.0.C	1.33e-155	MZF1_HUMAN.H11MO.0.B	5.42e-140
FEZF1_HUMAN.H11MO.0.C	8.08e-200	ZIM3_HUMAN.H11MO.0.C	7.86e-162	FOSL2_HUMAN.H11MO.0.A	1.54e-167	OVOL1_HUMAN.H11MO.0.C	1.67	ELK1_HUMAN.H11MO.0.B	7.76e-210	NRF1_HUMAN.H11MO.0.A	1.44e-155	BACH2_HUMAN.H11MO.0.A	6.22e-140
NKX25_HUMAN.H11MO.0.B	6e-194	ZN335_HUMAN.H11MO.0.A	7.03e-161	RFX1_HUMAN.H11MO.0.B	7.33e-167	SOX4_HUMAN.H11MO.0.B	2	TFE3_HUMAN.H11MO.0.B	2.77e-208	TFE3_HUMAN.H11MO.0.B	1.48e-155	ZN350_HUMAN.H11MO.0.C	5.27e-139
ZIM3_HUMAN.H11MO.0.C	3.74e-191	STAT4_HUMAN.H11MO.0.A	4.53e-154	JUND_HUMAN.H11MO.0.A	9.85e-167	ARNT_HUMAN.H11MO.0.B	2.03	FEZF1_HUMAN.H11MO.0.C	5.28e-207	RORA_HUMAN.H11MO.0.C	4.46e-151	FOXA3_HUMAN.H11MO.0.B	5.78e-139
ZN257_HUMAN.H11MO.0.C	4.28e-187	RXRB_HUMAN.H11MO.0.C	4.04e-149	ELK1_HUMAN.H11MO.0.B	1.39e-165	PAX5_HUMAN.H11MO.0.A	2.03	ERR1_HUMAN.H11MO.0.A	1.93e-204	ERR1_HUMAN.H11MO.0.A	8.03e-149	ESR2_HUMAN.H11MO.0.A	2.18e-135
FOS_HUMAN.H11MO.0.A	5.63e-184	RARG_HUMAN.H11MO.0.B	1.13e-148	ATOH1_HUMAN.H11MO.0.B	1.13e-163	ZNF18_HUMAN.H11MO.0.C	2.11	USF1_HUMAN.H11MO.0.A	1.01e-201	FOSL2_HUMAN.H11MO.0.A	5.91e-147	NDF2_HUMAN.H11MO.0.B	3.83e-134
USF1_HUMAN.H11MO.0.A	1.94e-182	ZN554_HUMAN.H11MO.0.C	1.24e-146	NDF2_HUMAN.H11MO.0.B	3.1e-156	FEZF1_HUMAN.H11MO.0.C	2.12	BATF3_HUMAN.H11MO.0.B	1.19e-199	HNF1B_HUMAN.H11MO.0.A	1.02e-142	ATOH1_HUMAN.H11MO.0.B	4.77e-132
NR6A1_HUMAN.H11MO.0.B	5.96e-182	TFAP4_HUMAN.H11MO.0.A	9.67e-145	TFEB_HUMAN.H11MO.0.C	6.17e-156	ATF4_HUMAN.H11MO.0.A	2.37	ZN350_HUMAN.H11MO.0.C	3.27e-199	ELK1_HUMAN.H11MO.0.B	2.55e-141	TEAD4_HUMAN.H11MO.0.A	3.48e-127
NR1H3_HUMAN.H11MO.0.B	2.55e-180	TWST1_HUMAN.H11MO.0.A	1.3e-144	SNAI2_HUMAN.H11MO.0.A	2.7e-153	PRGR_HUMAN.H11MO.0.A	2.4	PPARG_HUMAN.H11MO.0.A	2.61e-186	ZN816_HUMAN.H11MO.0.C	1.14e-140	PIT1_HUMAN.H11MO.0.C	4.14e-127
ESR2_HUMAN.H11MO.0.A	3.57e-173	THAP1_HUMAN.H11MO.0.C	4.33e-141	TBP_HUMAN.H11MO.0.A	1.48e-150	FOXI1_HUMAN.H11MO.0.B	2.45	FOXA3_HUMAN.H11MO.0.B	2.57e-181	ZN563_HUMAN.H11MO.0.C	6.26e-140	HIF1A_HUMAN.H11MO.0.C	3.3e-126
CTCFL_HUMAN.H11MO.0.A	3.15e-169	SMAD4_HUMAN.H11MO.0.B	1.34e-140	GFI1_HUMAN.H11MO.0.C	9.06e-146	TBP_HUMAN.H11MO.0.A	3.07	RUNX1_HUMAN.H11MO.0.A	1.73e-180	ZNF8_HUMAN.H11MO.0.C	1.13e-138	ZIC1_HUMAN.H11MO.0.B	1.27e-125
ZFX_HUMAN.H11MO.0.A	6e-167	PPARA_HUMAN.H11MO.0.B	9.52e-139	ZBT18_HUMAN.H11MO.0.C	6.22e-145	OSR2_HUMAN.H11MO.0.C	3.26	PIT1_HUMAN.H11MO.0.C	1.42e-178	HIF1A_HUMAN.H11MO.0.C	2.21e-138	HNF1B_HUMAN.H11MO.0.A	5.04e-124
ZNF8_HUMAN.H11MO.0.C	2.19e-166	RORA_HUMAN.H11MO.0.C	1.69e-138	OZF_HUMAN.H11MO.0.C	2.57e-141	PTF1A_HUMAN.H11MO.0.B	3.28	BACH2_HUMAN.H11MO.0.A	7.15e-176	JUND_HUMAN.H11MO.0.A	7.25e-138	RUNX1_HUMAN.H11MO.0.A	2.71e-121
ZN350_HUMAN.H11MO.0.C	5.39e-165	PO2F1_HUMAN.H11MO.0.C	1.79e-138	ZN563_HUMAN.H11MO.0.C	1.8e-139	MYOG_HUMAN.H11MO.0.B	3.29	FOXC1_HUMAN.H11MO.0.C	3.16e-172	TEAD4_HUMAN.H11MO.0.A	1.22e-134	ZN816_HUMAN.H11MO.0.C	3.94e-120
RFX1_HUMAN.H11MO.0.B	1.35e-162	STA5B_HUMAN.H11MO.0.A	6.77e-138	TYY1_HUMAN.H11MO.0.A	2.51e-139	ZN317_HUMAN.H11MO.0.C	3.95	ZN257_HUMAN.H11MO.0.C	2.2e-170	HEN1_HUMAN.H11MO.0.C	2.84e-130	FOXC1_HUMAN.H11MO.0.C	5.14e-120
NR2C1_HUMAN.H11MO.0.C	1.53e-160	BATF3_HUMAN.H11MO.0.B	1.2e-128	ZFX_HUMAN.H11MO.0.A	1.03e-138	GCR_HUMAN.H11MO.0.A	4.56	NR1H3_HUMAN.H11MO.0.B	5.08e-169	ZFX_HUMAN.H11MO.0.A	5.01e-129	ARNT_HUMAN.H11MO.0.B	2.12e-119
BATF3_HUMAN.H11MO.0.B	1.38e-157	RUNX3_HUMAN.H11MO.0.A	6.3e-126	ZN816_HUMAN.H11MO.0.C	8.79e-137	MAFB_HUMAN.H11MO.0.B	5.26	ESR2_HUMAN.H11MO.0.A	2.98e-167	GFI1_HUMAN.H11MO.0.C	8.21e-127	RFX1_HUMAN.H11MO.0.B	9.04e-117
PIT1_HUMAN.H11MO.0.C	1.15e-153	ZEB1_HUMAN.H11MO.0.A	5.25e-125	RARG_HUMAN.H11MO.0.B	1.03e-136	SIX1_HUMAN.H11MO.0.A	5.44	ZN563_HUMAN.H11MO.0.C	3.3e-161	CTCFL_HUMAN.H11MO.0.A	9.07e-125	TFE3_HUMAN.H11MO.0.B	5.07e-116
NDF1_HUMAN.H11MO.0.A	7.8e-146	SIX2_HUMAN.H11MO.0.A	1.78e-124	ZNF18_HUMAN.H11MO.0.C	3.24e-133	MZF1_HUMAN.H11MO.0.B	5.47	MZF1_HUMAN.H11MO.0.B	6.33e-161	ZBT14_HUMAN.H11MO.0.C	2.59e-122	ZN563_HUMAN.H11MO.0.C	1.05e-115
NR4A1_HUMAN.H11MO.0.A	4.04e-140	MZF1_HUMAN.H11MO.0.B	1.74e-122	HEN1_HUMAN.H11MO.0.C	7.43e-132	NF2L1_HUMAN.H11MO.0.C	5.7	ZN816_HUMAN.H11MO.0.C	1.02e-154	IRF9_HUMAN.H11MO.0.C	2.63e-120	FEZF1_HUMAN.H11MO.0.C	4.01e-114
NR5A2_HUMAN.H11MO.0.B	8.16e-139	BACH2_HUMAN.H11MO.0.A	4.3e-120	ATF1_HUMAN.H11MO.0.B	1.15e-129	MAF_HUMAN.H11MO.0.A	5.8	MAFB_HUMAN.H11MO.0.B	8.77e-154	TEAD1_HUMAN.H11MO.0.A	2.92e-117	TEAD1_HUMAN.H11MO.0.A	3.86e-112
MAFB_HUMAN.H11MO.0.B	2.37e-138	GATA2_HUMAN.H11MO.0.A	1.48e-117	NANOG_HUMAN.H11MO.0.A	4.99e-129	SRBP1_HUMAN.H11MO.0.A	6.31	HEN1_HUMAN.H11MO.0.C	1.78e-152	RUNX1_HUMAN.H11MO.0.A	1.55e-110	NR1H3_HUMAN.H11MO.0.B	2.36e-109
MZF1_HUMAN.H11MO.0.B	3.14e-135	STF1_HUMAN.H11MO.0.B	1.71e-117	HXB13_HUMAN.H11MO.0.A	3.08e-127	SIX2_HUMAN.H11MO.0.A	6.38	NDF1_HUMAN.H11MO.0.A	2.49e-149	JUNB_HUMAN.H11MO.0.A	8.92e-106	MAFB_HUMAN.H11MO.0.B	7.23e-108
ZN816_HUMAN.H11MO.0.C	1.8e-134	PRGR_HUMAN.H11MO.0.A	5.78e-115	JUNB_HUMAN.H11MO.0.A	2.1e-125	ITF2_HUMAN.H11MO.0.C	6.84	RFX5_HUMAN.H11MO.0.A	3.42e-149	TFEB_HUMAN.H11MO.0.C	1.43e-98	EPAS1_HUMAN.H11MO.0.B	7.97e-101
AP2B_HUMAN.H11MO.0.B	3.84e-133	MAF_HUMAN.H11MO.0.A	2.24e-110	ZN260_HUMAN.H11MO.0.C	4.72e-122	ZIM3_HUMAN.H11MO.0.C	7.78	AP2B_HUMAN.H11MO.0.B	2.15e-147	NR1H3_HUMAN.H11MO.0.B	6.01e-98	NFE2_HUMAN.H11MO.0.A	1.03e-100
STF1_HUMAN.H11MO.0.B	4.72e-130	ZN436_HUMAN.H11MO.0.C	7.78e-109	PO2F1_HUMAN.H11MO.0.C	6.92e-120	OLIG2_HUMAN.H11MO.0.B	7.9	JUNB_HUMAN.H11MO.0.A	4.16e-144	BACH2_HUMAN.H11MO.0.A	1.85e-97	AP2B_HUMAN.H11MO.0.B	4.46e-97
NFAC3_HUMAN.H11MO.0.B	1.24e-126	HLF_HUMAN.H11MO.0.C	1.98e-105	SOX3_HUMAN.H11MO.0.B	1.93e-118	HSF2_HUMAN.H11MO.0.A	7.97	ZN140_HUMAN.H11MO.0.C	6.29e-144	EPAS1_HUMAN.H11MO.0.B	1.59e-96	CTCFL_HUMAN.H11MO.0.A	8.14e-96
ZN143_HUMAN.H11MO.0.A	3.58e-126	CEBPB_HUMAN.H11MO.0.A	2.63e-105	NFAC3_HUMAN.H11MO.0.B	8.84e-118	NRF1_HUMAN.H11MO.0.A	8.37	ZN143_HUMAN.H11MO.0.A	7.28e-143	ZN257_HUMAN.H11MO.0.C	7.27e-95	GFI1B_HUMAN.H11MO.0.A	7.94e-95
ZN563_HUMAN.H11MO.0.C	4.55e-124	NFE2_HUMAN.H11MO.0.A	3.44e-105	PRGR_HUMAN.H11MO.0.A	4.65e-117	BHA15_HUMAN.H11MO.0.B	9.19	IRF9_HUMAN.H11MO.0.C	7.65e-138	PRGR_HUMAN.H11MO.0.A	1.67e-93	HEN1_HUMAN.H11MO.0.C	1.66e-94
NR2E3_HUMAN.H11MO.0.C	4.86e-118	NR5A2_HUMAN.H11MO.0.B	6.79e-105	CTCF_HUMAN.H11MO.0.A	2.99e-115	ZN436_HUMAN.H11MO.0.C	9.7	ZIC1_HUMAN.H11MO.0.B	2.99e-132	ARNT_HUMAN.H11MO.0.B	3.16e-93	ELK1_HUMAN.H11MO.0.B	1.02e-93
BRAC_HUMAN.H11MO.0.A	4.92e-117	MAFF_HUMAN.H11MO.0.B	4.86e-103	MBD2_HUMAN.H11MO.0.B	6.57e-106			TFEB_HUMAN.H11MO.0.C	5.93e-132	ZN320_HUMAN.H11MO.0.C	5.9e-92	TBP_HUMAN.H11MO.0.A	2.71e-93
PPARA_HUMAN.H11MO.0.B	6.78e-114	GATA4_HUMAN.H11MO.0.A	3.15e-102	TEAD4_HUMAN.H11MO.0.A	1.8e-103			NFAC3_HUMAN.H11MO.0.B	8.66e-130	NDF1_HUMAN.H11MO.0.A	1.27e-91	RFX5_HUMAN.H11MO.0.A	1.27e-92
ZIC1_HUMAN.H11MO.0.B	6.42e-113	NF2L2_HUMAN.H11MO.0.A	6.87e-102	CTCFL_HUMAN.H11MO.0.A	5.42e-101			NFE2_HUMAN.H11MO.0.A	2.92e-125	TFAP4_HUMAN.H11MO.0.A	9.88e-89	TFEB_HUMAN.H11MO.0.C	3.86e-92
RFX5_HUMAN.H11MO.0.A	3.21e-111	TFEB_HUMAN.H11MO.0.C	2.13e-101	FOXQ1_HUMAN.H11MO.0.C	2.73e-99			SOX3_HUMAN.H11MO.0.B	4.92e-120	NR2E3_HUMAN.H11MO.0.C	1.55e-88	ZN257_HUMAN.H11MO.0.C	6.22e-88
GFI1B_HUMAN.H11MO.0.A	4.99e-109	ATF1_HUMAN.H11MO.0.B	4.43e-101	CREB1_HUMAN.H11MO.0.A	3.58e-98			CTCF_HUMAN.H11MO.0.A	7.67e-120	HXA10_HUMAN.H11MO.0.C	3.95e-88	IRF9_HUMAN.H11MO.0.C	3.93e-87
RUNX1_HUMAN.H11MO.0.A	5.15e-109	ZN350_HUMAN.H11MO.0.C	8.92e-98	STAT3_HUMAN.H11MO.0.A	7.38e-97			STAT3_HUMAN.H11MO.0.A	1.81e-117	STAT1_HUMAN.H11MO.0.A	7.14e-88	HSF1_HUMAN.H11MO.0.A	7.79e-82
AHR_HUMAN.H11MO.0.B	6.34e-109	RXRG_HUMAN.H11MO.0.B	2.4e-97	ZNF8_HUMAN.H11MO.0.C	2.03e-96			STAT1_HUMAN.H11MO.0.A	3.88e-116	STAT3_HUMAN.H11MO.0.A	8.7e-88	BRAC_HUMAN.H11MO.0.A	1.9e-81
HEN1_HUMAN.H11MO.0.C	3.51e-107	ERR2_HUMAN.H11MO.0.A	2.59e-97	HIF1A_HUMAN.H11MO.0.C	1.21e-92			PRGR_HUMAN.H11MO.0.A	4.81e-116	THA11_HUMAN.H11MO.0.B	4.19e-84	PRGR_HUMAN.H11MO.0.A	3.69e-81
TFEB_HUMAN.H11MO.0.C	1.01e-103	SOX3_HUMAN.H11MO.0.B	4.68e-97	SIX2_HUMAN.H11MO.0.A	1.91e-92			ZN320_HUMAN.H11MO.0.C	1.81e-115	ZN143_HUMAN.H11MO.0.A	1.62e-83	ZN320_HUMAN.H11MO.0.C	6.58e-80
ZN449_HUMAN.H11MO.0.C	2.38e-98	GATA1_HUMAN.H11MO.0.A	4.27e-96	HSF1_HUMAN.H11MO.0.A	1.48e-91			BRAC_HUMAN.H11MO.0.A	2.96e-115	TBP_HUMAN.H11MO.0.A	2.86e-83	PEBB_HUMAN.H11MO.0.C	5.26e-73
ESR1_HUMAN.H11MO.0.A	1.06e-97	RFX1_HUMAN.H11MO.0.B	5.97e-96	TEAD1_HUMAN.H11MO.0.A	2.84e-91			TFAP4_HUMAN.H11MO.0.A	5.26e-114	ZIC1_HUMAN.H11MO.0.B	9.05e-83	NDF1_HUMAN.H11MO.0.A	4.09e-72
IRF9_HUMAN.H11MO.0.C	5.91e-93	ZKSC1_HUMAN.H11MO.0.B	9.19e-94	STA5B_HUMAN.H11MO.0.A	4.36e-91			ZN449_HUMAN.H11MO.0.C	8.67e-114	RFX5_HUMAN.H11MO.0.A	9.98e-83	ESR1_HUMAN.H11MO.0.A	2.9e-71
STAT1_HUMAN.H11MO.0.A	2.28e-91	NR2C1_HUMAN.H11MO.0.C	1.1e-93	RORA_HUMAN.H11MO.0.C	6.47e-90			AHR_HUMAN.H11MO.0.B	5.79e-112	NFAC3_HUMAN.H11MO.0.B	1.64e-82	ZNF41_HUMAN.H11MO.0.C	9.64e-70
PO2F2_HUMAN.H11MO.0.A	6.44e-91	REL_HUMAN.H11MO.0.B	4.17e-93	TWST1_HUMAN.H11MO.0.A	1.28e-89			ZNF41_HUMAN.H11MO.0.C	5.34e-111	FOXQ1_HUMAN.H11MO.0.C	2.05e-82	TFAP4_HUMAN.H11MO.0.A	1.92e-68
SOX3_HUMAN.H11MO.0.B	9.97e-90	STAT6_HUMAN.H11MO.0.B	3.05e-88	CREM_HUMAN.H11MO.0.C	4.11e-89			TBP_HUMAN.H11MO.0.A	8.11e-111	SOX3_HUMAN.H11MO.0.B	1.32e-81	CEBPB_HUMAN.H11MO.0.A	1.48e-67
STAT3_HUMAN.H11MO.0.A	9.98e-90	HXA10_HUMAN.H11MO.0.C	6.31e-88	ELK4_HUMAN.H11MO.0.A	1.54e-88			HSF1_HUMAN.H11MO.0.A	4.72e-109	ESR2_HUMAN.H11MO.0.A	9.52e-81	ZIC3_HUMAN.H11MO.0.B	1.85e-66
STA5A_HUMAN.H11MO.0.A	1.23e-89	CEBPA_HUMAN.H11MO.0.A	5.38e-87	RUNX1_HUMAN.H11MO.0.A	3.04e-86			NR6A1_HUMAN.H11MO.0.B	1.68e-108	NKX61_HUMAN.H11MO.0.B	2.39e-79	ZN449_HUMAN.H11MO.0.C	8.34e-66
JUN_HUMAN.H11MO.0.A	1.03e-88	GATA6_HUMAN.H11MO.0.A	2.49e-86	STAT1_HUMAN.H11MO.0.A	7.11e-86			CTCFL_HUMAN.H11MO.0.A	2.91e-105	NFE2_HUMAN.H11MO.0.A	1.86e-77	STF1_HUMAN.H11MO.0.B	4.21e-64
CEBPB_HUMAN.H11MO.0.A	4.03e-87	HEN1_HUMAN.H11MO.0.C	1.15e-85	RFX2_HUMAN.H11MO.0.A	3.51e-84			STF1_HUMAN.H11MO.0.B	7.59e-102	MAFB_HUMAN.H11MO.0.B	4.18e-75	SOX3_HUMAN.H11MO.0.B	1.48e-63
PO2F1_HUMAN.H11MO.0.C	3.27e-86	CREB1_HUMAN.H11MO.0.A	1.44e-85	NFIC_HUMAN.H11MO.0.A	5.98e-84			ELK4_HUMAN.H11MO.0.A	1.87e-100	ZNF41_HUMAN.H11MO.0.C	9.05e-75	FOXQ1_HUMAN.H11MO.0.C	2.25e-63
NR1I2_HUMAN.H11MO.0.C	4.44e-86	ZN563_HUMAN.H11MO.0.C	3.68e-80	BACH2_HUMAN.H11MO.0.A	2.17e-81			STA5A_HUMAN.H11MO.0.A	3.97e-100	GFI1B_HUMAN.H11MO.0.A	9.82e-73	ZN140_HUMAN.H11MO.0.C	1.41e-62
ZN320_HUMAN.H11MO.0.C	1.88e-82	THA_HUMAN.H11MO.0.C	5.33e-77	NR6A1_HUMAN.H11MO.0.B	2.84e-81			STAT4_HUMAN.H11MO.0.A	5.29e-99	BRAC_HUMAN.H11MO.0.A	1.31e-70	NR1I2_HUMAN.H11MO.0.C	1.32e-59
NR4A2_HUMAN.H11MO.0.C	1.28e-81	PEBB_HUMAN.H11MO.0.C	9.42e-77	ZNF41_HUMAN.H11MO.0.C	1.94e-79			GFI1B_HUMAN.H11MO.0.A	1.2e-97	NR2C1_HUMAN.H11MO.0.C	4.8e-70	STAT1_HUMAN.H11MO.0.A	2.12e-59
TBP_HUMAN.H11MO.0.A	2.4e-81	RFX5_HUMAN.H11MO.0.A	3.03e-76	TFAP4_HUMAN.H11MO.0.A	4.88e-78			HXA10_HUMAN.H11MO.0.C	2.54e-95	PO2F2_HUMAN.H11MO.0.A	1.53e-69	NR2E3_HUMAN.H11MO.0.C	1.25e-58
ZN708_HUMAN.H11MO.0.C	4.18e-80	SRBP1_HUMAN.H11MO.0.A	4.68e-76	ZIC1_HUMAN.H11MO.0.B	2.03e-77			ZIC3_HUMAN.H11MO.0.B	8.27e-95	ZIC3_HUMAN.H11MO.0.B	1.8e-69	HXA10_HUMAN.H11MO.0.C	3.28e-58
BACH2_HUMAN.H11MO.0.A	1.46e-76	MAFB_HUMAN.H11MO.0.B	6.15e-76	ZN320_HUMAN.H11MO.0.C	3.8e-77			STA5B_HUMAN.H11MO.0.A	2.03e-94	AP2B_HUMAN.H11MO.0.B	2.32e-68	ZN264_HUMAN.H11MO.0.C	4.58e-58
ERR2_HUMAN.H11MO.0.A	7.38e-75	PO2F2_HUMAN.H11MO.0.A	3.63e-74	GFI1B_HUMAN.H11MO.0.A	4.97e-77			PEBB_HUMAN.H11MO.0.C	1.45e-93	STA5B_HUMAN.H11MO.0.A	1.73e-67	NR5A2_HUMAN.H11MO.0.B	1.65e-57
STA5B_HUMAN.H11MO.0.A	9.57e-73	BRAC_HUMAN.H11MO.0.A	1.61e-72	STA5A_HUMAN.H11MO.0.A	1.35e-76			RUNX3_HUMAN.H11MO.0.A	1.16e-91	ATF1_HUMAN.H11MO.0.B	4.73e-67	RUNX3_HUMAN.H11MO.0.A	1.5e-56
PRGR_HUMAN.H11MO.0.A	8.62e-72	HXB13_HUMAN.H11MO.0.A	2.8e-72	AP2B_HUMAN.H11MO.0.B	9.9e-74			ATF1_HUMAN.H11MO.0.B	3.91e-90	PO2F1_HUMAN.H11MO.0.C	7.58e-67	CREM_HUMAN.H11MO.0.C	5.52e-55
ZIC3_HUMAN.H11MO.0.B	2.91e-69	THB_HUMAN.H11MO.0.C	5.5e-72	NR1H3_HUMAN.H11MO.0.B	2.3e-73			ESR1_HUMAN.H11MO.0.A	6.3e-90	ZN140_HUMAN.H11MO.0.C	8.1e-67	TGIF1_HUMAN.H11MO.0.A	1.59e-52
TFAP4_HUMAN.H11MO.0.A	2.22e-68	BCL6_HUMAN.H11MO.0.A	1.38e-70	STAT4_HUMAN.H11MO.0.A	6e-70			NR5A2_HUMAN.H11MO.0.B	6.86e-90	CEBPB_HUMAN.H11MO.0.A	1.93e-66	ATF1_HUMAN.H11MO.0.B	2.38e-51
ZN140_HUMAN.H11MO.0.C	1.12e-67	PIT1_HUMAN.H11MO.0.C	5.81e-70	NR2C1_HUMAN.H11MO.0.C	1.79e-69			ATF6A_HUMAN.H11MO.0.B	4.59e-87	HXB13_HUMAN.H11MO.0.A	7.61e-66	NR6A1_HUMAN.H11MO.0.B	1.12e-49
PO3F2_HUMAN.H11MO.0.A	3.11e-67	DBP_HUMAN.H11MO.0.B	7.3e-70	HXA13_HUMAN.H11MO.0.C	1.86e-69			CREM_HUMAN.H11MO.0.C	1.73e-86	TGIF1_HUMAN.H11MO.0.A	1.35e-64	ZN143_HUMAN.H11MO.0.A	2.17e-49
ZNF41_HUMAN.H11MO.0.C	7e-67	ZIC3_HUMAN.H11MO.0.B	6.39e-69	NDF1_HUMAN.H11MO.0.A	2.12e-69			NR1I2_HUMAN.H11MO.0.C	1.16e-84	STAT4_HUMAN.H11MO.0.A	1.88e-64	STAT3_HUMAN.H11MO.0.A	2.46e-49
HSF1_HUMAN.H11MO.0.A	3.62e-66	ZN816_HUMAN.H11MO.0.C	5.61e-66	HNF4G_HUMAN.H11MO.0.B	1.55e-67			ZN708_HUMAN.H11MO.0.C	2.41e-84	STA5A_HUMAN.H11MO.0.A	1.16e-63	NR2C1_HUMAN.H11MO.0.C	5.22e-48
TGIF1_HUMAN.H11MO.0.A	4.66e-65	ZNF41_HUMAN.H11MO.0.C	1.16e-63	STF1_HUMAN.H11MO.0.B	1.68e-66			P73_HUMAN.H11MO.0.A	1.35e-83	NR6A1_HUMAN.H11MO.0.B	3.13e-62	GCR_HUMAN.H11MO.0.A	5.34e-48
GATA2_HUMAN.H11MO.0.A	2.99e-63	FOXQ1_HUMAN.H11MO.0.C	1.54e-61	PO2F2_HUMAN.H11MO.0.A	3.11e-65			TWST1_HUMAN.H11MO.0.A	7.95e-83	SIX2_HUMAN.H11MO.0.A	3.63e-61	AHR_HUMAN.H11MO.0.B	2.85e-47
RXRG_HUMAN.H11MO.0.B	3.45e-56	GFI1_HUMAN.H11MO.0.C	4.19e-61	TGIF1_HUMAN.H11MO.0.A	1.27e-64			ZN264_HUMAN.H11MO.0.C	3.36e-82	NR5A2_HUMAN.H11MO.0.B	1.62e-60	ZN708_HUMAN.H11MO.0.C	3.37e-47
SIX2_HUMAN.H11MO.0.A	3.85e-56	NR6A1_HUMAN.H11MO.0.B	6.09e-61	GATA2_HUMAN.H11MO.0.A	6.63e-64			TGIF1_HUMAN.H11MO.0.A	7.14e-80	HSF1_HUMAN.H11MO.0.A	2.48e-60	HXB13_HUMAN.H11MO.0.A	2.05e-46
FOXQ1_HUMAN.H11MO.0.C	5.87e-54	ZN257_HUMAN.H11MO.0.C	3.79e-60	ARI5B_HUMAN.H11MO.0.C	1.12e-63			FOXQ1_HUMAN.H11MO.0.C	1.14e-78	ELK4_HUMAN.H11MO.0.A	6.57e-60	ATF6A_HUMAN.H11MO.0.B	5.43e-46
GCR_HUMAN.H11MO.0.A	6.42e-54	CEBPE_HUMAN.H11MO.0.A	4.82e-59	HNF4A_HUMAN.H11MO.0.A	3.22e-63			NR2E3_HUMAN.H11MO.0.C	1.24e-77	STF1_HUMAN.H11MO.0.B	2.17e-59	NFAC3_HUMAN.H11MO.0.B	6.88e-46
HXA10_HUMAN.H11MO.0.C	7.08e-54	ATF6A_HUMAN.H11MO.0.B	8.26e-59	MECP2_HUMAN.H11MO.0.C	4.26e-63			PO2F2_HUMAN.H11MO.0.A	2.34e-69	MBD2_HUMAN.H11MO.0.B	1.29e-58	NKX61_HUMAN.H11MO.0.B	2.56e-45
NFIA_HUMAN.H11MO.0.C	3.43e-53	NR2E3_HUMAN.H11MO.0.C	2.45e-58	GCR_HUMAN.H11MO.0.A	1.81e-62			PO2F1_HUMAN.H11MO.0.C	6.79e-68	TWST1_HUMAN.H11MO.0.A	1.65e-53	PO2F2_HUMAN.H11MO.0.A	1.33e-44
FOSL1_HUMAN.H11MO.0.A	2.42e-51	TAL1_HUMAN.H11MO.0.A	1.5e-56	CEBPB_HUMAN.H11MO.0.A	1.01e-61			HNF1A_HUMAN.H11MO.0.C	1.26e-66	RFX2_HUMAN.H11MO.0.A	1.73e-53	STA5B_HUMAN.H11MO.0.A	3.24e-44
STAT4_HUMAN.H11MO.0.A	1.07e-50	CEBPG_HUMAN.H11MO.0.B	2.96e-56	NR5A2_HUMAN.H11MO.0.B	1.23e-61			NR2C1_HUMAN.H11MO.0.C	1.26e-65	PEBB_HUMAN.H11MO.0.C	7.12e-53	STAT4_HUMAN.H11MO.0.A	3.61e-44
ATF6A_HUMAN.H11MO.0.B	8.82e-49	RFX2_HUMAN.H11MO.0.A	5.93e-56	NR4A1_HUMAN.H11MO.0.A	2.95e-61			NRF1_HUMAN.H11MO.0.A	1.95e-62	NR1H4_HUMAN.H11MO.0.B	1.28e-51	P73_HUMAN.H11MO.0.A	3.27e-43
HXA13_HUMAN.H11MO.0.C	1.99e-48	HXA13_HUMAN.H11MO.0.C	1.4e-55	NR1H4_HUMAN.H11MO.0.B	1.15e-57			HXB13_HUMAN.H11MO.0.A	1.79e-59	CREM_HUMAN.H11MO.0.C	2.44e-50	NRF1_HUMAN.H11MO.0.A	1.91e-39
ATF1_HUMAN.H11MO.0.B	3.05e-48	HSF1_HUMAN.H11MO.0.A	1e-53	NFE2_HUMAN.H11MO.0.A	1.35e-57			CREB1_HUMAN.H11MO.0.A	2.38e-58	RUNX3_HUMAN.H11MO.0.A	8.93e-49	PO2F1_HUMAN.H11MO.0.C	3.66e-38
P73_HUMAN.H11MO.0.A	4.85e-48	GCR_HUMAN.H11MO.0.A	1.1e-53	PEBB_HUMAN.H11MO.0.C	5.06e-57			PO3F2_HUMAN.H11MO.0.A	5.3e-57	GCR_HUMAN.H11MO.0.A	1.44e-48	STA5A_HUMAN.H11MO.0.A	4.86e-37
ZN274_HUMAN.H11MO.0.A	4.15e-47	SIX1_HUMAN.H11MO.0.A	2.27e-53	ARNT_HUMAN.H11MO.0.B	1.15e-56			GCR_HUMAN.H11MO.0.A	2.59e-56	HNF4G_HUMAN.H11MO.0.B	2.36e-48	KLF8_HUMAN.H11MO.0.C	2.51e-36
STAT6_HUMAN.H11MO.0.B	4.67e-47	AP2B_HUMAN.H11MO.0.B	1.18e-52	LHX3_HUMAN.H11MO.0.C	2.32e-56			THA11_HUMAN.H11MO.0.B	3.12e-56	GATA2_HUMAN.H11MO.0.A	5.22e-48	ELK4_HUMAN.H11MO.0.A	1.54e-34
HXB13_HUMAN.H11MO.0.A	7.69e-47	OZF_HUMAN.H11MO.0.C	4.91e-52	ATF6A_HUMAN.H11MO.0.B	9.71e-55			STAT6_HUMAN.H11MO.0.B	1.94e-54	PPARA_HUMAN.H11MO.0.B	1.02e-47	ZBT14_HUMAN.H11MO.0.C	2.11e-34
ZN264_HUMAN.H11MO.0.C	1.83e-44	ZNF8_HUMAN.H11MO.0.C	1.09e-51	EPAS1_HUMAN.H11MO.0.B	1.37e-54			SIX2_HUMAN.H11MO.0.A	4.02e-53	NR4A1_HUMAN.H11MO.0.A	1.41e-47	NF2L2_HUMAN.H11MO.0.A	3.51e-33
ELK1_HUMAN.H11MO.0.B	4.74e-44	SNAI1_HUMAN.H11MO.0.C	1.32e-49	BRAC_HUMAN.H11MO.0.A	7.17e-54			ZN274_HUMAN.H11MO.0.A	1.25e-50	ZN708_HUMAN.H11MO.0.C	1.43e-45	RFX2_HUMAN.H11MO.0.A	1.21e-31
NFE2_HUMAN.H11MO.0.A	1.22e-42	ZN143_HUMAN.H11MO.0.A	7.81e-48	ZNF85_HUMAN.H11MO.0.C	8.88e-54			ZBT14_HUMAN.H11MO.0.C	6.8e-48	CREB1_HUMAN.H11MO.0.A	3.06e-44	PO3F2_HUMAN.H11MO.0.A	2.19e-30
HINFP_HUMAN.H11MO.0.C	1.36e-42	ZN708_HUMAN.H11MO.0.C	1.4e-46	ZN140_HUMAN.H11MO.0.C	1.68e-53			RFX2_HUMAN.H11MO.0.A	4.78e-47	ZN264_HUMAN.H11MO.0.C	3.47e-42	TWST1_HUMAN.H11MO.0.A	1.1e-29
PEBB_HUMAN.H11MO.0.C	1.71e-42	CREM_HUMAN.H11MO.0.C	2.27e-44	PPARA_HUMAN.H11MO.0.B	5.87e-51			ZN250_HUMAN.H11MO.0.C	5.44e-46	HNF4A_HUMAN.H11MO.0.A	2.11e-40	HSF2_HUMAN.H11MO.0.A	1.45e-29
CEBPA_HUMAN.H11MO.0.A	6.02e-40	ZN140_HUMAN.H11MO.0.C	1.15e-43	HXA9_HUMAN.H11MO.0.B	1.54e-50			HNF1B_HUMAN.H11MO.0.A	1.23e-45	NF2L2_HUMAN.H11MO.0.A	4.25e-38	SIX2_HUMAN.H11MO.0.A	4.63e-28
GATA4_HUMAN.H11MO.0.A	3.18e-39	GFI1B_HUMAN.H11MO.0.A	5.19e-42	RFX5_HUMAN.H11MO.0.A	7.29e-49			GATA2_HUMAN.H11MO.0.A	3.01e-45	NANOG_HUMAN.H11MO.0.A	8.65e-38	AP2C_HUMAN.H11MO.0.A	2.71e-27
JUND_HUMAN.H11MO.0.A	3.24e-39	ZN260_HUMAN.H11MO.0.C	6.64e-41	ALX1_HUMAN.H11MO.0.B	1.57e-48			NF2L2_HUMAN.H11MO.0.A	1.62e-44	ZN449_HUMAN.H11MO.0.C	3.1e-37	ZN331_HUMAN.H11MO.0.C	3.47e-27
TWST1_HUMAN.H11MO.0.A	4.12e-39	SNAI2_HUMAN.H11MO.0.A	6.31e-40	RFX3_HUMAN.H11MO.0.B	6.71e-48			HXA13_HUMAN.H11MO.0.C	2.55e-43	MECP2_HUMAN.H11MO.0.C	2.57e-34	TYY1_HUMAN.H11MO.0.A	1.42e-25
CREM_HUMAN.H11MO.0.C	1.18e-38	OVOL1_HUMAN.H11MO.0.C	4.73e-39	MAFB_HUMAN.H11MO.0.B	2.83e-46			REST_HUMAN.H11MO.0.A	8.03e-40	REST_HUMAN.H11MO.0.A	4.89e-34	GATA2_HUMAN.H11MO.0.A	2.98e-25
GATA1_HUMAN.H11MO.0.A	3.31e-37	RFX3_HUMAN.H11MO.0.B	8.92e-39	GATA6_HUMAN.H11MO.0.A	2.94e-46			MECP2_HUMAN.H11MO.0.C	9.19e-39	GATA4_HUMAN.H11MO.0.A	6.95e-34	CREB1_HUMAN.H11MO.0.A	8.65e-25
FOSL2_HUMAN.H11MO.0.A	3.59e-37	NR1H3_HUMAN.H11MO.0.B	2.54e-37	ESR2_HUMAN.H11MO.0.A	1.16e-45			RFX3_HUMAN.H11MO.0.B	1.6e-38	ESR1_HUMAN.H11MO.0.A	1.04e-33	PPARA_HUMAN.H11MO.0.B	1.5e-24
RUNX3_HUMAN.H11MO.0.A	4.01e-36	MAFK_HUMAN.H11MO.0.A	5.28e-37	ZN257_HUMAN.H11MO.0.C	2.8e-45			NR4A1_HUMAN.H11MO.0.A	9.51e-38	ERR2_HUMAN.H11MO.0.A	3.88e-33	NR1H4_HUMAN.H11MO.0.B	2.52e-24
MTF1_HUMAN.H11MO.0.C	1.41e-35	ZN528_HUMAN.H11MO.0.C	5.71e-37	OVOL1_HUMAN.H11MO.0.C	7.54e-44			NKX61_HUMAN.H11MO.0.B	9.57e-37	ATF6A_HUMAN.H11MO.0.B	1.18e-32	ZN250_HUMAN.H11MO.0.C	4.74e-23
RFX2_HUMAN.H11MO.0.A	2.07e-35	ZNF85_HUMAN.H11MO.0.C	1.35e-36	GATA4_HUMAN.H11MO.0.A	2.47e-43			GATA4_HUMAN.H11MO.0.A	1.49e-36	RFX3_HUMAN.H11MO.0.B	1.33e-32	CEBPA_HUMAN.H11MO.0.A	5.57e-23
ZN250_HUMAN.H11MO.0.C	6.7e-35	ZN320_HUMAN.H11MO.0.C	3.95e-35	NFYB_HUMAN.H11MO.0.A	6.17e-43			CEBPB_HUMAN.H11MO.0.A	2.7e-36	NR1I2_HUMAN.H11MO.0.C	3.92e-32	ERR2_HUMAN.H11MO.0.A	2.16e-22
REST_HUMAN.H11MO.0.A	7.33e-35	ZNF18_HUMAN.H11MO.0.C	2.85e-34	RUNX3_HUMAN.H11MO.0.A	8.42e-40			TYY1_HUMAN.H11MO.0.A	1.73e-35	CEBPA_HUMAN.H11MO.0.A	6.02e-32	HXA13_HUMAN.H11MO.0.C	8e-22
MECP2_HUMAN.H11MO.0.C	1.34e-34	AP2C_HUMAN.H11MO.0.A	5.61e-34	ERR2_HUMAN.H11MO.0.A	1.71e-39			HSF2_HUMAN.H11MO.0.A	2.72e-35	STAT6_HUMAN.H11MO.0.B	1.81e-31	HNF4G_HUMAN.H11MO.0.B	2.07e-21
NKX31_HUMAN.H11MO.0.C	1.14e-33	TBP_HUMAN.H11MO.0.A	2.05e-33	EVX2_HUMAN.H11MO.0.A	6.38e-37			MBD2_HUMAN.H11MO.0.B	4.9e-35	GATA6_HUMAN.H11MO.0.A	4.54e-31	MECP2_HUMAN.H11MO.0.C	4.61e-21
HLF_HUMAN.H11MO.0.C	2.27e-33	CEBPD_HUMAN.H11MO.0.C	3.22e-29	HLF_HUMAN.H11MO.0.C	1.01e-36			ZN331_HUMAN.H11MO.0.C	1.07e-33	HXA13_HUMAN.H11MO.0.C	3.72e-30	MTF1_HUMAN.H11MO.0.C	1.9e-18
GATA6_HUMAN.H11MO.0.A	1.55e-32	NANOG_HUMAN.H11MO.0.A	5.04e-29	ZFP42_HUMAN.H11MO.0.A	1.09e-36			NKX31_HUMAN.H11MO.0.C	2.84e-31	PO3F2_HUMAN.H11MO.0.A	6.45e-30	GATA6_HUMAN.H11MO.0.A	2.12e-18
THA11_HUMAN.H11MO.0.B	2.17e-28	RORG_HUMAN.H11MO.0.C	1.7e-26	NF2L2_HUMAN.H11MO.0.A	1.54e-36			ERR2_HUMAN.H11MO.0.A	5.83e-31	ZN331_HUMAN.H11MO.0.C	4.96e-26	RFX3_HUMAN.H11MO.0.B	3.62e-18
NANOG_HUMAN.H11MO.0.A	5.78e-26	ZBT14_HUMAN.H11MO.0.C	8.77e-25	ZIC3_HUMAN.H11MO.0.B	1.77e-35			GATA6_HUMAN.H11MO.0.A	5.51e-29	AHR_HUMAN.H11MO.0.B	1.74e-25	ZN274_HUMAN.H11MO.0.A	3.5e-17
JUNB_HUMAN.H11MO.0.A	6.48e-25	AP2A_HUMAN.H11MO.0.A	1.44e-24	NFYC_HUMAN.H11MO.0.A	2.55e-35			BCL6_HUMAN.H11MO.0.A	2.08e-28	ZN274_HUMAN.H11MO.0.A	1.64e-24	GLI3_HUMAN.H11MO.0.B	6.26e-17
CREB1_HUMAN.H11MO.0.A	2.71e-24	NF2L1_HUMAN.H11MO.0.C	5.12e-24	ZN708_HUMAN.H11MO.0.C	2.63e-35			NANOG_HUMAN.H11MO.0.A	6.19e-28	HLF_HUMAN.H11MO.0.C	8.35e-24	LHX3_HUMAN.H11MO.0.C	2.47e-16
BCL6_HUMAN.H11MO.0.A	2.74e-24	PO3F2_HUMAN.H11MO.0.A	5.63e-24	CDX1_HUMAN.H11MO.0.C	1.96e-34			AP2C_HUMAN.H11MO.0.A	7.55e-28	OVOL1_HUMAN.H11MO.0.C	1.4e-23	MBD2_HUMAN.H11MO.0.B	3.74e-16
ZN586_HUMAN.H11MO.0.C	7.01e-24	MECP2_HUMAN.H11MO.0.C	3.63e-23	ZN264_HUMAN.H11MO.0.C	4.83e-34			NR1H4_HUMAN.H11MO.0.B	8.94e-26	TYY1_HUMAN.H11MO.0.A	1.98e-23	REST_HUMAN.H11MO.0.A	6.54e-16
ZN331_HUMAN.H11MO.0.C	5.8e-23	ZFP42_HUMAN.H11MO.0.A	4.44e-23	EVI1_HUMAN.H11MO.0.B	1.79e-33			OVOL1_HUMAN.H11MO.0.C	5.94e-24	ZN250_HUMAN.H11MO.0.C	2.56e-22	ZN329_HUMAN.H11MO.0.C	1.56e-15
ZBT14_HUMAN.H11MO.0.C	9.5e-21	AHR_HUMAN.H11MO.0.B	5.13e-23	KLF8_HUMAN.H11MO.0.C	3.62e-33			ZNF85_HUMAN.H11MO.0.C	1.56e-22	KAISO_HUMAN.H11MO.0.A	3.79e-22	NANOG_HUMAN.H11MO.0.A	7.24e-15
NKX61_HUMAN.H11MO.0.B	3.85e-19	REST_HUMAN.H11MO.0.A	8.37e-22	CEBPA_HUMAN.H11MO.0.A	2.24e-32			GLI3_HUMAN.H11MO.0.B	2.23e-22	GATA1_HUMAN.H11MO.0.A	8.59e-22	HXA1_HUMAN.H11MO.0.C	1.99e-14
ELK4_HUMAN.H11MO.0.A	5.94e-19	ATF4_HUMAN.H11MO.0.A	1.29e-21	BATF_HUMAN.H11MO.0.A	6.4e-32			ZN586_HUMAN.H11MO.0.C	5.6e-22	ZNF85_HUMAN.H11MO.0.C	1.02e-21	NKX21_HUMAN.H11MO.0.A	3.72e-14
NR1H4_HUMAN.H11MO.0.B	1.46e-18	NKX25_HUMAN.H11MO.0.B	1.56e-21	PO5F1_HUMAN.H11MO.0.A	1.35e-30			ZN528_HUMAN.H11MO.0.C	1.54e-21	KLF8_HUMAN.H11MO.0.C	4.45e-21	STAT6_HUMAN.H11MO.0.B	8.57e-13
GLI3_HUMAN.H11MO.0.B	2e-18	ZFX_HUMAN.H11MO.0.A	1.6e-21	ZN449_HUMAN.H11MO.0.C	7.22e-30			MTF1_HUMAN.H11MO.0.C	1.71e-20	AP2C_HUMAN.H11MO.0.A	6.41e-20	GATA4_HUMAN.H11MO.0.A	3.27e-12
OVOL1_HUMAN.H11MO.0.C	2.88e-18	ZN274_HUMAN.H11MO.0.A	2.27e-21	STAT6_HUMAN.H11MO.0.B	4.41e-29			ZN329_HUMAN.H11MO.0.C	1.12e-19	BCL6_HUMAN.H11MO.0.A	8.12e-19	THA11_HUMAN.H11MO.0.B	2.83e-11
RFX3_HUMAN.H11MO.0.B	1.29e-17	ERR3_HUMAN.H11MO.0.B	6.06e-21	PO3F2_HUMAN.H11MO.0.A	3.89e-28			PPARA_HUMAN.H11MO.0.B	3.6e-19	HSF2_HUMAN.H11MO.0.A	2.92e-18	HNF4A_HUMAN.H11MO.0.A	4.07e-11
NF2L2_HUMAN.H11MO.0.A	1.87e-17	NR2C2_HUMAN.H11MO.0.B	1.93e-19	NR1I2_HUMAN.H11MO.0.C	4.33e-25			KLF8_HUMAN.H11MO.0.C	9.73e-19	PBX3_HUMAN.H11MO.0.A	1.51e-12	GATA1_HUMAN.H11MO.0.A	4.32e-10
HSF2_HUMAN.H11MO.0.A	6.83e-17	TF65_HUMAN.H11MO.0.A	2.39e-19	HSF2_HUMAN.H11MO.0.A	6.24e-25			NFIA_HUMAN.H11MO.0.C	2.57e-18	LHX3_HUMAN.H11MO.0.C	4.12e-12	VDR_HUMAN.H11MO.0.A	2.07e-09
NRF1_HUMAN.H11MO.0.A	2.27e-15	EVX2_HUMAN.H11MO.0.A	5.53e-19	GATA1_HUMAN.H11MO.0.A	1.9e-24			GATA1_HUMAN.H11MO.0.A	6.26e-18	P73_HUMAN.H11MO.0.A	1.88e-11	NKX31_HUMAN.H11MO.0.C	6.16e-09
ZNF85_HUMAN.H11MO.0.C	8.7e-15	TGIF1_HUMAN.H11MO.0.A	8.19e-19	NFYA_HUMAN.H11MO.0.A	5.07e-24			HINFP_HUMAN.H11MO.0.C	1.15e-17	EVI1_HUMAN.H11MO.0.B	3.94e-11	ALX1_HUMAN.H11MO.0.B	8.27e-09
ZN528_HUMAN.H11MO.0.C	1.15e-14	ESR2_HUMAN.H11MO.0.A	8.52e-19	ZN274_HUMAN.H11MO.0.A	1.17e-22			SOX17_HUMAN.H11MO.0.C	1.12e-12	ARI5B_HUMAN.H11MO.0.C	8.25e-11	OVOL1_HUMAN.H11MO.0.C	2.81e-08
CEBPE_HUMAN.H11MO.0.A	1.38e-14	THA11_HUMAN.H11MO.0.B	1.02e-18	SOX5_HUMAN.H11MO.0.C	5.53e-21			EVX2_HUMAN.H11MO.0.A	2.32e-12	EVX2_HUMAN.H11MO.0.A	1.35e-10	ZN586_HUMAN.H11MO.0.C	4.12e-08
KLF8_HUMAN.H11MO.0.C	3.23e-14	MAFG_HUMAN.H11MO.0.A	3.27e-18	AP2C_HUMAN.H11MO.0.A	6.89e-20			GRHL2_HUMAN.H11MO.0.A	2.45e-12	MTF1_HUMAN.H11MO.0.C	6.43e-10	EVX2_HUMAN.H11MO.0.A	1.68e-07
ZN490_HUMAN.H11MO.0.C	6.46e-14	ESR1_HUMAN.H11MO.0.A	1.24e-17	REST_HUMAN.H11MO.0.A	1.49e-19			ZN136_HUMAN.H11MO.0.C	6.33e-12	ZN586_HUMAN.H11MO.0.C	6.8e-09	NR4A1_HUMAN.H11MO.0.A	2.24e-07
AP2C_HUMAN.H11MO.0.A	6.94e-14	PO5F1_HUMAN.H11MO.0.A	3.86e-17	KAISO_HUMAN.H11MO.0.A	3.42e-19			CEBPA_HUMAN.H11MO.0.A	7.01e-09	DBP_HUMAN.H11MO.0.B	8.11e-09	ZN680_HUMAN.H11MO.0.C	2.8e-07
VDR_HUMAN.H11MO.0.A	8.63e-13	ZN264_HUMAN.H11MO.0.C	5.8e-17	ESR1_HUMAN.H11MO.0.A	5.77e-19			P53_HUMAN.H11MO.0.A	2.35e-08	ZN528_HUMAN.H11MO.0.C	1.44e-08	ZNF85_HUMAN.H11MO.0.C	1.1e-06
DBP_HUMAN.H11MO.0.B	2.27e-12	NRF1_HUMAN.H11MO.0.A	2.05e-15	DBP_HUMAN.H11MO.0.B	5.29e-16			ZFP42_HUMAN.H11MO.0.A	3.48e-08	ZN329_HUMAN.H11MO.0.C	1.68e-08	EVI1_HUMAN.H11MO.0.B	1.78e-06
ERR3_HUMAN.H11MO.0.B	5.35e-12	HSF2_HUMAN.H11MO.0.A	1.05e-14	ZN331_HUMAN.H11MO.0.C	7e-15			ZN382_HUMAN.H11MO.0.C	6.35e-08	NR4A2_HUMAN.H11MO.0.C	2.04e-08	ZN528_HUMAN.H11MO.0.C	5.79e-06
HNF6_HUMAN.H11MO.0.B	1.18e-11	BATF_HUMAN.H11MO.0.A	7.65e-14	SIX1_HUMAN.H11MO.0.A	1.88e-13			AP2A_HUMAN.H11MO.0.A	1.14e-07	GLI3_HUMAN.H11MO.0.B	2.36e-08	ZN136_HUMAN.H11MO.0.C	1.15e-05
TAL1_HUMAN.H11MO.0.A	1.1e-09	NR1H4_HUMAN.H11MO.0.B	1.23e-13	ZN250_HUMAN.H11MO.0.C	1.89e-13			ZN680_HUMAN.H11MO.0.C	3.74e-07	MAFK_HUMAN.H11MO.0.A	2.78e-08	PBX3_HUMAN.H11MO.0.A	3.26e-05
ZN136_HUMAN.H11MO.0.C	4.18e-08	NKX61_HUMAN.H11MO.0.B	5.03e-11	PBX3_HUMAN.H11MO.0.A	2.01e-13			ZN490_HUMAN.H11MO.0.C	2.5e-06	NFIA_HUMAN.H11MO.0.C	4.99e-08	MAFK_HUMAN.H11MO.0.A	3.58e-05
CEBPD_HUMAN.H11MO.0.C	2.07e-07	ZN331_HUMAN.H11MO.0.C	1.81e-09	SOX17_HUMAN.H11MO.0.C	9.84e-13			ZN502_HUMAN.H11MO.0.C	2.81e-06	RXRG_HUMAN.H11MO.0.B	1.12e-07	ZN502_HUMAN.H11MO.0.C	0.00037
MBD2_HUMAN.H11MO.0.B	3.02e-07	PO3F1_HUMAN.H11MO.0.C	2.75e-09	NR4A2_HUMAN.H11MO.0.C	1.3e-12			VDR_HUMAN.H11MO.0.A	7.27e-06	NFYB_HUMAN.H11MO.0.A	1.52e-07	HLF_HUMAN.H11MO.0.C	0.00204
ZN382_HUMAN.H11MO.0.C	5.17e-07	SOX9_HUMAN.H11MO.0.B	7.99e-09	RXRG_HUMAN.H11MO.0.B	7.47e-11			HXA1_HUMAN.H11MO.0.C	2.68e-05	SIX1_HUMAN.H11MO.0.A	2.07e-07	ZN490_HUMAN.H11MO.0.C	0.00331
ZN329_HUMAN.H11MO.0.C	3.97e-06	ZN586_HUMAN.H11MO.0.C	3.28e-08	BCL6_HUMAN.H11MO.0.A	2.35e-10			HLF_HUMAN.H11MO.0.C	0.000278	VDR_HUMAN.H11MO.0.A	3.02e-07	AP2A_HUMAN.H11MO.0.A	0.00331
ZN502_HUMAN.H11MO.0.C	9.23e-06	ZN449_HUMAN.H11MO.0.C	1.73e-07	NR2C2_HUMAN.H11MO.0.B	2.59e-10			EVI1_HUMAN.H11MO.0.B	0.000278	ZN680_HUMAN.H11MO.0.C	3.86e-07	CEBPD_HUMAN.H11MO.0.C	0.00477
SIX1_HUMAN.H11MO.0.A	1.23e-05	GLI3_HUMAN.H11MO.0.B	4.46e-07	ZN329_HUMAN.H11MO.0.C	8.96e-10			MAFK_HUMAN.H11MO.0.A	0.000635	ZN502_HUMAN.H11MO.0.C	8.27e-07	GRHL2_HUMAN.H11MO.0.A	0.00511
GRHL2_HUMAN.H11MO.0.A	1.52e-05	SOX17_HUMAN.H11MO.0.C	5.33e-06	ATF4_HUMAN.H11MO.0.A	4.49e-09			ZN134_HUMAN.H11MO.0.C	0.00139	PO5F1_HUMAN.H11MO.0.A	1.93e-05	P53_HUMAN.H11MO.0.A	0.0123
NR2C2_HUMAN.H11MO.0.B	1.65e-05	ZN250_HUMAN.H11MO.0.C	1.57e-05	RORG_HUMAN.H11MO.0.C	8.65e-08			TAL1_HUMAN.H11MO.0.A	0.00267	CEBPD_HUMAN.H11MO.0.C	2.21e-05	NFIA_HUMAN.H11MO.0.C	0.0532
MAFK_HUMAN.H11MO.0.A	8.81e-05	ZN680_HUMAN.H11MO.0.C	3.07e-05	CEBPE_HUMAN.H11MO.0.A	2.34e-07			PBX3_HUMAN.H11MO.0.A	0.0192	NR2C2_HUMAN.H11MO.0.B	2.78e-05	BCL6_HUMAN.H11MO.0.A	0.0549
TYY1_HUMAN.H11MO.0.A	0.000115	MTF1_HUMAN.H11MO.0.C	4.72e-05	CEBPG_HUMAN.H11MO.0.B	4.52e-07			P63_HUMAN.H11MO.0.A	0.0734	ZN136_HUMAN.H11MO.0.C	3.76e-05	KAISO_HUMAN.H11MO.0.A	0.687
ZN680_HUMAN.H11MO.0.C	0.000266	ZIC1_HUMAN.H11MO.0.B	6.95e-05	VDR_HUMAN.H11MO.0.A	4.59e-07			PAX6_HUMAN.H11MO.0.C	0.0819	NFYC_HUMAN.H11MO.0.A	4.57e-05	ZN382_HUMAN.H11MO.0.C	0.739
PO5F1_HUMAN.H11MO.0.A	0.000784	MBD2_HUMAN.H11MO.0.B	0.000251	ZN586_HUMAN.H11MO.0.C	1.47e-06			ARI5B_HUMAN.H11MO.0.C	0.0992	NKX31_HUMAN.H11MO.0.C	0.000193	PBX1_HUMAN.H11MO.0.A	2.15
CEBPG_HUMAN.H11MO.0.B	0.00106	ZN329_HUMAN.H11MO.0.C	0.000255	FOXI1_HUMAN.H11MO.0.B	2.42e-06			NR4A2_HUMAN.H11MO.0.C	0.414	ALX1_HUMAN.H11MO.0.B	0.000279
NFYB_HUMAN.H11MO.0.A	0.00252	ZN502_HUMAN.H11MO.0.C	0.00517	ZN502_HUMAN.H11MO.0.C	5.34e-06			ZN549_HUMAN.H11MO.0.C	0.711	PBX1_HUMAN.H11MO.0.A	0.000306
ZN549_HUMAN.H11MO.0.C	0.00666	NFYA_HUMAN.H11MO.0.A	0.0082	ZN528_HUMAN.H11MO.0.C	0.000134			ERR3_HUMAN.H11MO.0.B	0.927	TAL1_HUMAN.H11MO.0.A	0.000703
ATF4_HUMAN.H11MO.0.A	0.011	NFYC_HUMAN.H11MO.0.A	0.0135	CEBPD_HUMAN.H11MO.0.C	0.000231			NKX21_HUMAN.H11MO.0.A	0.961	CEBPE_HUMAN.H11MO.0.A	0.00106
ZN134_HUMAN.H11MO.0.C	0.0162	NR1I2_HUMAN.H11MO.0.C	0.0789	PBX1_HUMAN.H11MO.0.A	0.00216			HNF4G_HUMAN.H11MO.0.B	1.78	ZN490_HUMAN.H11MO.0.C	0.00275
NFYC_HUMAN.H11MO.0.A	0.0169	NFYB_HUMAN.H11MO.0.A	0.084	ZN680_HUMAN.H11MO.0.C	0.00523			PO5F1_HUMAN.H11MO.0.A	2.57	ZN382_HUMAN.H11MO.0.C	0.00561
HXA1_HUMAN.H11MO.0.C	0.0189	FOXI1_HUMAN.H11MO.0.B	0.166	PO3F1_HUMAN.H11MO.0.C	0.00524			ZN317_HUMAN.H11MO.0.C	2.77	NFYA_HUMAN.H11MO.0.A	0.00809
NFYA_HUMAN.H11MO.0.A	0.0527	SRF_HUMAN.H11MO.0.A	0.172	NKX31_HUMAN.H11MO.0.C	0.00734			KAISO_HUMAN.H11MO.0.A	2.96	HXA9_HUMAN.H11MO.0.B	0.00908
AP2A_HUMAN.H11MO.0.A	0.0603	P53_HUMAN.H11MO.0.A	0.294	ERR3_HUMAN.H11MO.0.B	0.00964					ATF4_HUMAN.H11MO.0.A	0.0294
PBX3_HUMAN.H11MO.0.A	0.0932	TYY1_HUMAN.H11MO.0.A	0.301	MTF1_HUMAN.H11MO.0.C	0.0192					ZN134_HUMAN.H11MO.0.C	0.0631
SOX17_HUMAN.H11MO.0.C	0.434	NKX31_HUMAN.H11MO.0.C	1.77	MAFK_HUMAN.H11MO.0.A	0.0411					HNF6_HUMAN.H11MO.0.B	0.133
PAX6_HUMAN.H11MO.0.C	0.667	NFKB2_HUMAN.H11MO.0.B	9.8	HXA1_HUMAN.H11MO.0.C	0.0569					SOX17_HUMAN.H11MO.0.C	0.193
NR1I3_HUMAN.H11MO.0.C	1.1			PKNX1_HUMAN.H11MO.0.B	1					ZN549_HUMAN.H11MO.0.C	0.526
EVX2_HUMAN.H11MO.0.A	1.37			GLI3_HUMAN.H11MO.0.B	1.11					CEBPG_HUMAN.H11MO.0.B	0.86
MAFG_HUMAN.H11MO.0.A	2.81			AHR_HUMAN.H11MO.0.B	1.15					ERR3_HUMAN.H11MO.0.B	1.1
				ZN382_HUMAN.H11MO.0.C	1.31					P53_HUMAN.H11MO.0.A	1.93
				HNF6_HUMAN.H11MO.0.B	2.13					ZN317_HUMAN.H11MO.0.C	6.04
				TAL1_HUMAN.H11MO.0.A	2.57					AP2A_HUMAN.H11MO.0.A	9.2

## Sheet: Heart
ChromHMM	ChromHMM_e-val	DNasePlusHistone	DNasePlusHistone_e-val	EncodeEnhancerlike	EncodeEnhancerlike_e-val	FANTOM	FANTOM_e-val	H3K27acMinusH3K4me3	H3K27acMinusH3K4me3_e-val	H3K27acPlusH3K4me1	H3K27acPlusH3K4me1_e-val
ZN770_HUMAN.H11MO.0.C	1.25e-7214	ETV5_HUMAN.H11MO.0.C	1.31e-1290	ZN770_HUMAN.H11MO.0.C	2.51e-8407	ETV5_HUMAN.H11MO.0.C	2.11e-46	ZN770_HUMAN.H11MO.0.C	5.35e-11789	ZN770_HUMAN.H11MO.0.C	1.85e-4414
ZN121_HUMAN.H11MO.0.C	2.82e-5702	IRF3_HUMAN.H11MO.0.B	5.30e-1285	ZN121_HUMAN.H11MO.0.C	2.11e-6983	KLF15_HUMAN.H11MO.0.A	2.03e-45	ZN121_HUMAN.H11MO.0.C	1.80e-9392	ZN121_HUMAN.H11MO.0.C	4.71e-3554
PAX5_HUMAN.H11MO.0.A	8.43e-4276	BC11A_HUMAN.H11MO.0.A	3.80e-1197	IRF3_HUMAN.H11MO.0.B	7.22e-5909	ZBT17_HUMAN.H11MO.0.A	1.09e-44	PAX5_HUMAN.H11MO.0.A	2.50e-7365	PAX5_HUMAN.H11MO.0.A	7.02e-2769
IRF3_HUMAN.H11MO.0.B	2.54e-3712	ETS2_HUMAN.H11MO.0.B	1.96e-1194	PAX5_HUMAN.H11MO.0.A	4.39e-5648	SP4_HUMAN.H11MO.0.A	3.34e-42	IRF3_HUMAN.H11MO.0.B	2.63e-6107	IRF3_HUMAN.H11MO.0.B	5.68e-2734
MAZ_HUMAN.H11MO.0.A	9.16e-3691	MAZ_HUMAN.H11MO.0.A	1.93e-1123	BC11A_HUMAN.H11MO.0.A	1.71e-4600	E2F7_HUMAN.H11MO.0.B	3.6e-42	MAZ_HUMAN.H11MO.0.A	6.59e-5176	BC11A_HUMAN.H11MO.0.A	1.40e-2117
TAF1_HUMAN.H11MO.0.A	9.58e-3680	FLI1_HUMAN.H11MO.0.A	2.75e-1077	ETS2_HUMAN.H11MO.0.B	7.31e-4399	KLF5_HUMAN.H11MO.0.A	9.8e-42	ZBT17_HUMAN.H11MO.0.A	5.12e-4794	MAZ_HUMAN.H11MO.0.A	3.04e-2117
ZBT17_HUMAN.H11MO.0.A	8.89e-3665	ETV4_HUMAN.H11MO.0.B	8.45e-1048	VEZF1_HUMAN.H11MO.0.C	3.35e-4230	MAZ_HUMAN.H11MO.0.A	1.3e-41	TAF1_HUMAN.H11MO.0.A	1.27e-4767	ZBT17_HUMAN.H11MO.0.A	9.68e-2041
E2F7_HUMAN.H11MO.0.B	8.73e-3396	E2F7_HUMAN.H11MO.0.B	1.34e-1022	PRDM6_HUMAN.H11MO.0.C	4.54e-4194	KLF6_HUMAN.H11MO.0.A	2.98e-41	BC11A_HUMAN.H11MO.0.A	1.72e-4581	TAF1_HUMAN.H11MO.0.A	2.14e-1987
VEZF1_HUMAN.H11MO.0.C	8.37e-3186	ERG_HUMAN.H11MO.0.A	8.05e-1022	MAZ_HUMAN.H11MO.0.A	1.18e-4149	VEZF1_HUMAN.H11MO.0.C	1.45e-40	ZSC22_HUMAN.H11MO.0.C	3.24e-4577	STAT2_HUMAN.H11MO.0.A	2.31e-1927
ZN341_HUMAN.H11MO.0.C	5.59e-3173	VEZF1_HUMAN.H11MO.0.C	2.20e-1017	ZBT17_HUMAN.H11MO.0.A	5.23e-4052	KLF1_HUMAN.H11MO.0.A	2.7e-40	STAT2_HUMAN.H11MO.0.A	4.15e-4455	IRF1_HUMAN.H11MO.0.A	6.35e-1850
ZN263_HUMAN.H11MO.0.A	7.17e-3144	ZBT17_HUMAN.H11MO.0.A	1.50e-1008	IRF1_HUMAN.H11MO.0.A	1.16e-4038	KLF3_HUMAN.H11MO.0.B	7.63e-40	ZN263_HUMAN.H11MO.0.A	1.41e-4405	VEZF1_HUMAN.H11MO.0.C	1.91e-1806
BC11A_HUMAN.H11MO.0.A	5.39e-3113	ZN770_HUMAN.H11MO.0.C	3.06e-989	STAT2_HUMAN.H11MO.0.A	2.21e-3993	FLI1_HUMAN.H11MO.0.A	7.99e-40	IRF1_HUMAN.H11MO.0.A	1.21e-4215	ETS2_HUMAN.H11MO.0.B	3.82e-1800
KLF15_HUMAN.H11MO.0.A	7.48e-2987	NFAC1_HUMAN.H11MO.0.B	9.83e-954	ZN467_HUMAN.H11MO.0.C	1.04e-3794	ZN341_HUMAN.H11MO.0.C	3.95e-39	ZN341_HUMAN.H11MO.0.C	4.25e-4204	ZSC22_HUMAN.H11MO.0.C	9.30e-1781
ZSC22_HUMAN.H11MO.0.C	3.28e-2940	ZN467_HUMAN.H11MO.0.C	4.07e-952	TAF1_HUMAN.H11MO.0.A	2.38e-3733	WT1_HUMAN.H11MO.0.C	5.24e-38	E2F7_HUMAN.H11MO.0.B	4.77e-4197	E2F7_HUMAN.H11MO.0.B	1.84e-1775
ETV5_HUMAN.H11MO.0.C	5.86e-2869	KLF15_HUMAN.H11MO.0.A	4.44e-934	ZFP28_HUMAN.H11MO.0.C	9.11e-3508	ERG_HUMAN.H11MO.0.A	2.97e-37	VEZF1_HUMAN.H11MO.0.C	3.28e-4134	ZN341_HUMAN.H11MO.0.C	8.18e-1760
ETS2_HUMAN.H11MO.0.B	1.82e-2844	ZN341_HUMAN.H11MO.0.C	9.80e-888	ZN341_HUMAN.H11MO.0.C	9.59e-3502	ZN467_HUMAN.H11MO.0.C	5.23e-37	PRDM6_HUMAN.H11MO.0.C	9.71e-4038	ZN263_HUMAN.H11MO.0.A	1.19e-1754
ZN467_HUMAN.H11MO.0.C	3.17e-2834	ETV2_HUMAN.H11MO.0.B	1.15e-871	ZN394_HUMAN.H11MO.0.C	2.31e-3344	EGR2_HUMAN.H11MO.0.A	2.19e-36	ETS2_HUMAN.H11MO.0.B	9.27e-3981	PRDM6_HUMAN.H11MO.0.C	2.45e-1699
STAT2_HUMAN.H11MO.0.A	1.40e-2833	TAF1_HUMAN.H11MO.0.A	3.85e-867	EGR2_HUMAN.H11MO.0.A	4.86e-3343	ETV4_HUMAN.H11MO.0.B	4.3e-36	EGR2_HUMAN.H11MO.0.A	1.96e-3918	ETV5_HUMAN.H11MO.0.C	1.16e-1650
SP4_HUMAN.H11MO.0.A	2.95e-2784	WT1_HUMAN.H11MO.0.C	7.59e-866	ETV5_HUMAN.H11MO.0.C	1.22e-3322	ETS1_HUMAN.H11MO.0.A	8.79e-36	SP4_HUMAN.H11MO.0.A	3.78e-3904	KLF15_HUMAN.H11MO.0.A	5.06e-1639
KLF6_HUMAN.H11MO.0.A	1.21e-2778	ELF5_HUMAN.H11MO.0.A	7.08e-858	MEF2D_HUMAN.H11MO.0.A	7.88e-3306	ETV2_HUMAN.H11MO.0.B	7.07e-34	KLF15_HUMAN.H11MO.0.A	3.16e-3893	ZN467_HUMAN.H11MO.0.C	6.17e-1639
MEF2A_HUMAN.H11MO.0.A	4.75e-2762	STAT2_HUMAN.H11MO.0.A	3.79e-850	ZN263_HUMAN.H11MO.0.A	5.36e-3297	EGR1_HUMAN.H11MO.0.A	9.7e-34	KLF6_HUMAN.H11MO.0.A	7.52e-3794	SP4_HUMAN.H11MO.0.A	2.23e-1589
WT1_HUMAN.H11MO.0.C	1.63e-2718	PATZ1_HUMAN.H11MO.0.C	8.90e-820	FOXJ3_HUMAN.H11MO.0.A	1.92e-3282	BC11A_HUMAN.H11MO.0.A	2.14e-33	ZN467_HUMAN.H11MO.0.C	3.70e-3701	EGR2_HUMAN.H11MO.0.A	2.34e-1578
MEF2B_HUMAN.H11MO.0.A	3.69e-2699	ETS1_HUMAN.H11MO.0.A	5.81e-807	KLF15_HUMAN.H11MO.0.A	3.64e-3282	ZN263_HUMAN.H11MO.0.A	5.95e-33	WT1_HUMAN.H11MO.0.C	2.71e-3624	KLF6_HUMAN.H11MO.0.A	2.75e-1548
PATZ1_HUMAN.H11MO.0.C	2.19e-2676	EGR2_HUMAN.H11MO.0.A	7.79e-801	NFAC1_HUMAN.H11MO.0.B	1.22e-3242	SP3_HUMAN.H11MO.0.B	3.6e-32	PATZ1_HUMAN.H11MO.0.C	3.27e-3611	NFAC1_HUMAN.H11MO.0.B	2.08e-1522
EGR2_HUMAN.H11MO.0.A	1.40e-2664	SP4_HUMAN.H11MO.0.A	2.45e-797	WT1_HUMAN.H11MO.0.C	7.26e-3220	KLF4_HUMAN.H11MO.0.A	8.81e-32	ETV5_HUMAN.H11MO.0.C	2.46e-3568	PATZ1_HUMAN.H11MO.0.C	1.17e-1514
FLI1_HUMAN.H11MO.0.A	6.76e-2643	PRDM6_HUMAN.H11MO.0.C	1.18e-788	PATZ1_HUMAN.H11MO.0.C	2.70e-3203	KLF12_HUMAN.H11MO.0.C	4.86e-31	NFAC1_HUMAN.H11MO.0.B	1.37e-3462	FOXJ3_HUMAN.H11MO.0.A	5.27e-1483
IRF1_HUMAN.H11MO.0.A	8.51e-2601	FOXP1_HUMAN.H11MO.0.A	4.04e-782	ZSC22_HUMAN.H11MO.0.C	1.49e-3174	PATZ1_HUMAN.H11MO.0.C	9.38e-31	FOXP1_HUMAN.H11MO.0.A	3.01e-3457	WT1_HUMAN.H11MO.0.C	1.48e-1471
MEF2D_HUMAN.H11MO.0.A	7.89e-2562	ZN263_HUMAN.H11MO.0.A	9.57e-772	FLI1_HUMAN.H11MO.0.A	2.03e-2957	SALL4_HUMAN.H11MO.0.B	4.11e-30	FOXJ3_HUMAN.H11MO.0.A	4.81e-3334	FOXP1_HUMAN.H11MO.0.A	6.96e-1461
FOXJ3_HUMAN.H11MO.0.A	1.36e-2557	IRF1_HUMAN.H11MO.0.A	6.96e-764	SP4_HUMAN.H11MO.0.A	9.72e-2945	ELF5_HUMAN.H11MO.0.A	4e-29	FLI1_HUMAN.H11MO.0.A	1.57e-3255	MEF2D_HUMAN.H11MO.0.A	2.26e-1432
MEF2C_HUMAN.H11MO.0.A	3.32e-2539	KLF6_HUMAN.H11MO.0.A	1.46e-735	FOXP1_HUMAN.H11MO.0.A	3.56e-2867	ETS2_HUMAN.H11MO.0.B	9.63e-29	EGR1_HUMAN.H11MO.0.A	9.13e-3220	FLI1_HUMAN.H11MO.0.A	2.99e-1399
FOXP1_HUMAN.H11MO.0.A	1.24e-2473	E2F6_HUMAN.H11MO.0.A	4.17e-709	MEF2A_HUMAN.H11MO.0.A	1.74e-2817	ELF3_HUMAN.H11MO.0.A	4.39e-28	TBX21_HUMAN.H11MO.0.A	9.76e-3214	MEF2A_HUMAN.H11MO.0.A	4.45e-1397
PRDM6_HUMAN.H11MO.0.C	7.04e-2384	ELF3_HUMAN.H11MO.0.A	8.93e-708	MEF2B_HUMAN.H11MO.0.A	5.25e-2815	FEV_HUMAN.H11MO.0.B	7.05e-28	SP2_HUMAN.H11MO.0.A	1.14e-3144	MEF2B_HUMAN.H11MO.0.A	7.40e-1332
E2F6_HUMAN.H11MO.0.A	2.41e-2335	E2F3_HUMAN.H11MO.0.A	2.82e-703	KLF6_HUMAN.H11MO.0.A	8.42e-2763	IRF3_HUMAN.H11MO.0.B	1.05e-27	SMAD3_HUMAN.H11MO.0.B	1.80e-3142	EGR1_HUMAN.H11MO.0.A	1.14e-1330
NFAC1_HUMAN.H11MO.0.B	9.21e-2288	LYL1_HUMAN.H11MO.0.A	3.12e-688	E2F7_HUMAN.H11MO.0.B	2.24e-2665	JUN_HUMAN.H11MO.0.A	1.58e-26	MEF2D_HUMAN.H11MO.0.A	2.49e-3082	ZFP28_HUMAN.H11MO.0.C	1.11e-1324
EGR1_HUMAN.H11MO.0.A	4.62e-2271	EGR1_HUMAN.H11MO.0.A	6.02e-684	ANDR_HUMAN.H11MO.0.A	1.60e-2633	ZN281_HUMAN.H11MO.0.A	3.14e-26	ZFP28_HUMAN.H11MO.0.C	5.13e-3019	MEF2C_HUMAN.H11MO.0.A	1.11e-1315
SMAD3_HUMAN.H11MO.0.B	4.24e-2212	ZSC22_HUMAN.H11MO.0.C	1.13e-610	MEF2C_HUMAN.H11MO.0.A	1.52e-2628	FOSL2_HUMAN.H11MO.0.A	8.48e-26	MEF2A_HUMAN.H11MO.0.A	5.10e-2958	SMAD3_HUMAN.H11MO.0.B	5.22e-1315
ZFP28_HUMAN.H11MO.0.C	9.49e-2206	ELF2_HUMAN.H11MO.0.C	3.92e-604	EGR1_HUMAN.H11MO.0.A	4.76e-2600	JUND_HUMAN.H11MO.0.A	3.22e-24	E2F6_HUMAN.H11MO.0.A	1.40e-2948	ZN394_HUMAN.H11MO.0.C	3.74e-1281
TBX21_HUMAN.H11MO.0.A	3.43e-2189	SMAD3_HUMAN.H11MO.0.B	2.97e-586	SP2_HUMAN.H11MO.0.A	1.37e-2420	MEF2D_HUMAN.H11MO.0.A	8.85e-24	IKZF1_HUMAN.H11MO.0.C	3.27e-2919	SP2_HUMAN.H11MO.0.A	6.01e-1267
SP2_HUMAN.H11MO.0.A	4.13e-2166	FEV_HUMAN.H11MO.0.B	7.43e-584	TBX21_HUMAN.H11MO.0.A	1.36e-2389	FOS_HUMAN.H11MO.0.A	1.07e-23	MEF2B_HUMAN.H11MO.0.A	3.11e-2883	TBX21_HUMAN.H11MO.0.A	4.82e-1255
E2F3_HUMAN.H11MO.0.A	2.16e-2028	FOXK1_HUMAN.H11MO.0.A	1.86e-582	SMAD3_HUMAN.H11MO.0.B	7.05e-2344	FOSL1_HUMAN.H11MO.0.A	1.33e-23	MEF2C_HUMAN.H11MO.0.A	2.47e-2718	E2F6_HUMAN.H11MO.0.A	3.49e-1166
ERG_HUMAN.H11MO.0.A	5.46e-1935	NFKB1_HUMAN.H11MO.0.A	1.06e-578	FOXJ2_HUMAN.H11MO.0.C	9.40e-2307	TFDP1_HUMAN.H11MO.0.C	1.86e-23	ZN394_HUMAN.H11MO.0.C	7.08e-2717	IKZF1_HUMAN.H11MO.0.C	1.34e-1136
ZN394_HUMAN.H11MO.0.C	1.93e-1890	ZN121_HUMAN.H11MO.0.C	2.54e-568	THA_HUMAN.H11MO.0.C	5.19e-2243	TAF1_HUMAN.H11MO.0.A	1.89e-23	E2F3_HUMAN.H11MO.0.A	5.08e-2589	ERG_HUMAN.H11MO.0.A	3.05e-1098
ETV4_HUMAN.H11MO.0.B	1.21e-1881	SPI1_HUMAN.H11MO.0.A	1.90e-557	SP3_HUMAN.H11MO.0.B	1.99e-2235	FOXP1_HUMAN.H11MO.0.A	2.14e-23	SP3_HUMAN.H11MO.0.B	4.33e-2530	ETV4_HUMAN.H11MO.0.B	2.21e-1096
ANDR_HUMAN.H11MO.0.A	3.59e-1802	TFDP1_HUMAN.H11MO.0.C	1.77e-556	KLF3_HUMAN.H11MO.0.B	3.25e-2217	ELF2_HUMAN.H11MO.0.C	2.33e-23	ERG_HUMAN.H11MO.0.A	8.94e-2316	ANDR_HUMAN.H11MO.0.A	1.64e-1074
SP3_HUMAN.H11MO.0.B	7.14e-1773	SP3_HUMAN.H11MO.0.B	3.71e-550	ZFP82_HUMAN.H11MO.0.C	1.42e-2197	JUNB_HUMAN.H11MO.0.A	3.8e-23	OSR2_HUMAN.H11MO.0.C	5.74e-2294	E2F3_HUMAN.H11MO.0.A	5.00e-1029
IKZF1_HUMAN.H11MO.0.C	4.55e-1741	SP2_HUMAN.H11MO.0.A	4.03e-547	IRF2_HUMAN.H11MO.0.A	3.02e-2152	SP2_HUMAN.H11MO.0.A	4.48e-23	ETV4_HUMAN.H11MO.0.B	5.15e-2274	SP3_HUMAN.H11MO.0.B	1.02e-1026
KLF3_HUMAN.H11MO.0.B	2.23e-1627	KLF3_HUMAN.H11MO.0.B	9.45e-542	Z354A_HUMAN.H11MO.0.C	1.41e-2145	MEF2B_HUMAN.H11MO.0.A	5.91e-23	ANDR_HUMAN.H11MO.0.A	6.14e-2254	IRF2_HUMAN.H11MO.0.A	8.77e-946
FOXJ2_HUMAN.H11MO.0.C	4.45e-1614	EHF_HUMAN.H11MO.0.B	7.07e-532	E2F6_HUMAN.H11MO.0.A	1.04e-2111	EHF_HUMAN.H11MO.0.B	2.17e-22	SALL4_HUMAN.H11MO.0.B	1.61e-2090	OSR2_HUMAN.H11MO.0.C	1.81e-921
SRY_HUMAN.H11MO.0.B	4.02e-1568	SUH_HUMAN.H11MO.0.A	9.50e-532	SP1_HUMAN.H11MO.0.A	1.98e-2084	ATF1_HUMAN.H11MO.0.B	5.41e-22	THA_HUMAN.H11MO.0.C	9.72e-2063	FOXK1_HUMAN.H11MO.0.A	1.02e-907
Z354A_HUMAN.H11MO.0.C	2.38e-1562	TBX21_HUMAN.H11MO.0.A	5.25e-518	IKZF1_HUMAN.H11MO.0.C	1.85e-2062	ELF1_HUMAN.H11MO.0.A	7.37e-22	FOXK1_HUMAN.H11MO.0.A	4.21e-2057	SRY_HUMAN.H11MO.0.B	6.34e-867
IRF2_HUMAN.H11MO.0.A	1.70e-1542	FOXO1_HUMAN.H11MO.0.A	4.78e-512	ETV4_HUMAN.H11MO.0.B	1.04e-1899	MEF2A_HUMAN.H11MO.0.A	9.09e-22	KLF3_HUMAN.H11MO.0.B	1.65e-2049	THA_HUMAN.H11MO.0.C	1.61e-861
KLF5_HUMAN.H11MO.0.A	2.58e-1509	IRF8_HUMAN.H11MO.0.B	1.09e-511	ERG_HUMAN.H11MO.0.A	8.29e-1852	FOSB_HUMAN.H11MO.0.A	1.01e-21	Z324A_HUMAN.H11MO.0.C	1.78e-1976	FOXJ2_HUMAN.H11MO.0.C	3.23e-857
SALL4_HUMAN.H11MO.0.B	3.41e-1507	IRF2_HUMAN.H11MO.0.A	1.75e-506	TBX3_HUMAN.H11MO.0.C	9.35e-1839	E2F6_HUMAN.H11MO.0.A	2.57e-21	IRF2_HUMAN.H11MO.0.A	1.13e-1959	ETV2_HUMAN.H11MO.0.B	6.02e-846
FOXK1_HUMAN.H11MO.0.A	9.77e-1471	ZN281_HUMAN.H11MO.0.A	5.69e-495	KLF5_HUMAN.H11MO.0.A	6.58e-1836	ATF3_HUMAN.H11MO.0.A	5.24e-21	FOXJ2_HUMAN.H11MO.0.C	2.18e-1936	FOXO1_HUMAN.H11MO.0.A	1.41e-839
ELF5_HUMAN.H11MO.0.A	7.92e-1467	ELF1_HUMAN.H11MO.0.A	1.59e-490	OSR2_HUMAN.H11MO.0.C	7.56e-1794	KLF9_HUMAN.H11MO.0.C	9.07e-21	KLF5_HUMAN.H11MO.0.A	1.42e-1890	ZFP82_HUMAN.H11MO.0.C	1.34e-833
ETV2_HUMAN.H11MO.0.B	1.69e-1421	SALL4_HUMAN.H11MO.0.B	6.03e-471	FOXK1_HUMAN.H11MO.0.A	1.21e-1784	SP1_HUMAN.H11MO.0.A	3.55e-20	FOXO1_HUMAN.H11MO.0.A	4.26e-1865	ELF5_HUMAN.H11MO.0.A	2.73e-833
OSR2_HUMAN.H11MO.0.C	4.38e-1402	MEF2D_HUMAN.H11MO.0.A	2.40e-469	FOXO1_HUMAN.H11MO.0.A	6.19e-1776	LYL1_HUMAN.H11MO.0.A	5.97e-20	ELF5_HUMAN.H11MO.0.A	2.77e-1860	IRF8_HUMAN.H11MO.0.B	2.75e-825
TFDP1_HUMAN.H11MO.0.C	7.55e-1340	KLF5_HUMAN.H11MO.0.A	1.16e-444	SRY_HUMAN.H11MO.0.B	1.84e-1747	STAT2_HUMAN.H11MO.0.A	2.26e-19	TBX3_HUMAN.H11MO.0.C	1.12e-1824	KLF3_HUMAN.H11MO.0.B	1.03e-823
ETS1_HUMAN.H11MO.0.A	1.54e-1325	MEF2A_HUMAN.H11MO.0.A	3.71e-444	ZN281_HUMAN.H11MO.0.A	1.19e-1711	MEF2C_HUMAN.H11MO.0.A	6.34e-19	SRY_HUMAN.H11MO.0.B	1.33e-1783	SALL4_HUMAN.H11MO.0.B	2.23e-821
FOXO1_HUMAN.H11MO.0.A	5.26e-1309	MEF2C_HUMAN.H11MO.0.A	5.49e-440	E2F3_HUMAN.H11MO.0.A	1.31e-1711	GABPA_HUMAN.H11MO.0.A	1.05e-17	ETV2_HUMAN.H11MO.0.B	5.39e-1770	KLF5_HUMAN.H11MO.0.A	1.08e-782
TBX3_HUMAN.H11MO.0.C	1.24e-1258	PRDM1_HUMAN.H11MO.0.A	1.35e-438	GATA3_HUMAN.H11MO.0.A	2.10e-1669	FOXJ3_HUMAN.H11MO.0.A	1.08e-17	ZFP82_HUMAN.H11MO.0.C	5.66e-1759	ETS1_HUMAN.H11MO.0.A	3.04e-776
ZFP82_HUMAN.H11MO.0.C	2.82e-1256	IRF4_HUMAN.H11MO.0.A	1.36e-421	IRF8_HUMAN.H11MO.0.B	6.02e-1669	E2F3_HUMAN.H11MO.0.A	9.45e-17	RXRA_HUMAN.H11MO.0.A	9.97e-1744	Z354A_HUMAN.H11MO.0.C	9.87e-775
GATA3_HUMAN.H11MO.0.A	6.58e-1217	GATA3_HUMAN.H11MO.0.A	1.31e-417	RARA_HUMAN.H11MO.0.A	7.22e-1647	IRF1_HUMAN.H11MO.0.A	1.06e-16	IRF8_HUMAN.H11MO.0.B	2.33e-1722	RXRA_HUMAN.H11MO.0.A	2.66e-727
FEV_HUMAN.H11MO.0.B	2.50e-1212	ZN394_HUMAN.H11MO.0.C	1.83e-414	KLF1_HUMAN.H11MO.0.A	4.53e-1616	SPI1_HUMAN.H11MO.0.A	1.22e-16	RARA_HUMAN.H11MO.0.A	2.88e-1720	Z324A_HUMAN.H11MO.0.C	5.33e-725
RXRA_HUMAN.H11MO.0.A	1.14e-1210	PTF1A_HUMAN.H11MO.0.B	2.68e-396	SALL4_HUMAN.H11MO.0.B	2.63e-1595	NFKB1_HUMAN.H11MO.0.A	2.54e-16	SMAD2_HUMAN.H11MO.0.A	5.51e-1713	TBX3_HUMAN.H11MO.0.C	8.15e-718
LYL1_HUMAN.H11MO.0.A	5.47e-1189	FOXJ2_HUMAN.H11MO.0.C	6.77e-391	TFDP1_HUMAN.H11MO.0.C	4.13e-1563	FOXK1_HUMAN.H11MO.0.A	6.89e-16	ETS1_HUMAN.H11MO.0.A	2.23e-1656	GATA3_HUMAN.H11MO.0.A	1.57e-698
Z324A_HUMAN.H11MO.0.C	4.73e-1170	ETV1_HUMAN.H11MO.0.A	1.58e-386	RXRA_HUMAN.H11MO.0.A	1.90e-1532	E2F4_HUMAN.H11MO.0.A	1.39e-15	TFDP1_HUMAN.H11MO.0.C	4.16e-1627	RARA_HUMAN.H11MO.0.A	1.41e-681
ZN281_HUMAN.H11MO.0.A	3.02e-1152	GABPA_HUMAN.H11MO.0.A	8.72e-385	ELF5_HUMAN.H11MO.0.A	2.95e-1404	NFAC1_HUMAN.H11MO.0.B	2.03e-15	BACH1_HUMAN.H11MO.0.A	4.75e-1614	LYL1_HUMAN.H11MO.0.A	9.71e-675
THA_HUMAN.H11MO.0.C	4.54e-1069	E2F4_HUMAN.H11MO.0.A	1.59e-382	SOX2_HUMAN.H11MO.0.A	6.70e-1360	ZN770_HUMAN.H11MO.0.C	2.5e-15	Z354A_HUMAN.H11MO.0.C	2.07e-1580	TFDP1_HUMAN.H11MO.0.C	7.51e-673
IRF8_HUMAN.H11MO.0.B	2.31e-1059	NFAC4_HUMAN.H11MO.0.C	6.17e-382	RXRB_HUMAN.H11MO.0.C	1.30e-1328	IRF2_HUMAN.H11MO.0.A	2.98e-15	GATA3_HUMAN.H11MO.0.A	3.17e-1524	SMAD2_HUMAN.H11MO.0.A	6.82e-666
ELF3_HUMAN.H11MO.0.A	6.72e-1042	PAX5_HUMAN.H11MO.0.A	1.45e-377	LYL1_HUMAN.H11MO.0.A	1.53e-1309	FOXO1_HUMAN.H11MO.0.A	4.2e-15	ZN554_HUMAN.H11MO.0.C	1.05e-1501	BACH1_HUMAN.H11MO.0.A	1.38e-642
KLF1_HUMAN.H11MO.0.A	4.03e-1004	FOXJ3_HUMAN.H11MO.0.A	1.91e-376	KLF4_HUMAN.H11MO.0.A	1.95e-1301	IRF8_HUMAN.H11MO.0.B	6.44e-14	ZN281_HUMAN.H11MO.0.A	8.72e-1468	ZN281_HUMAN.H11MO.0.A	1.08e-634
SOX4_HUMAN.H11MO.0.B	4.51e-978	MEF2B_HUMAN.H11MO.0.A	5.59e-362	SMAD2_HUMAN.H11MO.0.A	6.91e-1299	E2F1_HUMAN.H11MO.0.A	9.46e-14	LYL1_HUMAN.H11MO.0.A	7.44e-1443	ELF3_HUMAN.H11MO.0.A	3.50e-627
ELF2_HUMAN.H11MO.0.C	6.15e-962	NFAC2_HUMAN.H11MO.0.B	4.63e-356	E2F4_HUMAN.H11MO.0.A	2.71e-1289	SRBP2_HUMAN.H11MO.0.B	2.17e-13	SRBP2_HUMAN.H11MO.0.B	4.77e-1366	FEV_HUMAN.H11MO.0.B	3.03e-611
SRBP2_HUMAN.H11MO.0.B	1.24e-934	BHA15_HUMAN.H11MO.0.B	1.74e-355	CTCF_HUMAN.H11MO.0.A	3.43e-1253	ETV1_HUMAN.H11MO.0.A	2.79e-13	ELF3_HUMAN.H11MO.0.A	4.05e-1341	SOX4_HUMAN.H11MO.0.B	1.47e-590
E2F4_HUMAN.H11MO.0.A	6.73e-928	RXRA_HUMAN.H11MO.0.A	8.14e-354	E2F1_HUMAN.H11MO.0.A	1.73e-1243	SUH_HUMAN.H11MO.0.A	6.76e-13	FEV_HUMAN.H11MO.0.B	6.09e-1305	SRBP2_HUMAN.H11MO.0.B	5.14e-588
SPI1_HUMAN.H11MO.0.A	2.12e-921	E2F1_HUMAN.H11MO.0.A	2.26e-353	SOX4_HUMAN.H11MO.0.B	1.77e-1229	SMAD3_HUMAN.H11MO.0.B	2.47e-12	SPI1_HUMAN.H11MO.0.A	1.14e-1303	SPI1_HUMAN.H11MO.0.A	1.32e-586
SUH_HUMAN.H11MO.0.A	1.34e-918	OLIG2_HUMAN.H11MO.0.B	3.92e-351	SRBP2_HUMAN.H11MO.0.B	5.06e-1227	CREB1_HUMAN.H11MO.0.A	3.39e-12	SOX4_HUMAN.H11MO.0.B	5.73e-1290	IRF4_HUMAN.H11MO.0.A	5.03e-580
IRF7_HUMAN.H11MO.0.C	5.13e-894	TEAD4_HUMAN.H11MO.0.A	1.37e-341	PRDM1_HUMAN.H11MO.0.A	5.08e-1199	PRDM1_HUMAN.H11MO.0.A	1.17e-11	PRDM1_HUMAN.H11MO.0.A	5.70e-1286	PRDM1_HUMAN.H11MO.0.A	1.71e-573
SMAD2_HUMAN.H11MO.0.A	3.30e-893	SPIB_HUMAN.H11MO.0.A	1.46e-340	THB_HUMAN.H11MO.0.C	5.19e-1181	ZSC22_HUMAN.H11MO.0.C	1.34e-11	RXRB_HUMAN.H11MO.0.C	2.91e-1258	ZN554_HUMAN.H11MO.0.C	1.10e-561
ITF2_HUMAN.H11MO.0.C	1.99e-892	ITF2_HUMAN.H11MO.0.C	5.82e-337	Z324A_HUMAN.H11MO.0.C	2.69e-1163	SPIB_HUMAN.H11MO.0.A	2.14e-11	KLF1_HUMAN.H11MO.0.A	8.60e-1256	KLF1_HUMAN.H11MO.0.A	8.30e-555
MAX_HUMAN.H11MO.0.A	8.20e-888	KLF1_HUMAN.H11MO.0.A	1.91e-334	ETV2_HUMAN.H11MO.0.B	5.66e-1150	PRDM6_HUMAN.H11MO.0.C	2.17e-11	KLF4_HUMAN.H11MO.0.A	4.31e-1250	KLF4_HUMAN.H11MO.0.A	7.67e-548
NFKB1_HUMAN.H11MO.0.A	1.24e-856	IKZF1_HUMAN.H11MO.0.C	3.65e-333	ZN768_HUMAN.H11MO.0.C	9.92e-1146	USF1_HUMAN.H11MO.0.A	3.05e-11	E2F4_HUMAN.H11MO.0.A	3.25e-1233	ELF2_HUMAN.H11MO.0.C	2.19e-542
E2F1_HUMAN.H11MO.0.A	1.88e-841	ATOH1_HUMAN.H11MO.0.B	1.21e-324	ETS1_HUMAN.H11MO.0.A	7.35e-1136	ATF2_HUMAN.H11MO.0.B	6.95e-11	IRF4_HUMAN.H11MO.0.A	1.20e-1228	NFKB1_HUMAN.H11MO.0.A	4.56e-530
RARA_HUMAN.H11MO.0.A	8.19e-836	IRF7_HUMAN.H11MO.0.C	1.38e-323	NFKB1_HUMAN.H11MO.0.A	2.42e-1120	GATA3_HUMAN.H11MO.0.A	1.17e-10	ZN322_HUMAN.H11MO.0.B	9.02e-1225	RXRB_HUMAN.H11MO.0.C	4.78e-515
PRDM1_HUMAN.H11MO.0.A	3.23e-835	ZFP28_HUMAN.H11MO.0.C	4.05e-320	SPI1_HUMAN.H11MO.0.A	2.14e-1091	NFE2_HUMAN.H11MO.0.A	1.27e-10	SP1_HUMAN.H11MO.0.A	3.22e-1223	IRF7_HUMAN.H11MO.0.C	1.80e-501
SOX2_HUMAN.H11MO.0.A	1.78e-822	TEAD1_HUMAN.H11MO.0.A	1.12e-314	IRF4_HUMAN.H11MO.0.A	5.83e-1080	NF2L2_HUMAN.H11MO.0.A	2.17e-10	SRBP1_HUMAN.H11MO.0.A	8.20e-1156	SOX2_HUMAN.H11MO.0.A	3.20e-501
BMAL1_HUMAN.H11MO.0.A	3.76e-804	NFIC_HUMAN.H11MO.0.A	5.45e-313	KLF12_HUMAN.H11MO.0.C	1.64e-1076	STAT3_HUMAN.H11MO.0.A	3.93e-10	NFKB1_HUMAN.H11MO.0.A	1.28e-1154	SP1_HUMAN.H11MO.0.A	7.92e-501
KLF4_HUMAN.H11MO.0.A	2.50e-779	FOXP2_HUMAN.H11MO.0.C	8.38e-302	FEV_HUMAN.H11MO.0.B	1.59e-1041	MITF_HUMAN.H11MO.0.A	4.22e-10	ELF2_HUMAN.H11MO.0.C	3.90e-1151	SUH_HUMAN.H11MO.0.A	1.28e-499
IRF4_HUMAN.H11MO.0.A	4.73e-749	ANDR_HUMAN.H11MO.0.A	1.13e-301	LEF1_HUMAN.H11MO.0.A	5.04e-1022	SOX4_HUMAN.H11MO.0.B	6.97e-10	NR1D1_HUMAN.H11MO.0.B	8.40e-1131	NR1D1_HUMAN.H11MO.0.B	1.28e-465
COT1_HUMAN.H11MO.0.C	2.23e-711	OSR2_HUMAN.H11MO.0.C	6.1e-301	ZEB1_HUMAN.H11MO.0.A	5.26e-1021	CREM_HUMAN.H11MO.0.C	7.97e-10	SUH_HUMAN.H11MO.0.A	1.83e-1112	ZN322_HUMAN.H11MO.0.B	8.17e-456
RXRB_HUMAN.H11MO.0.C	1.53e-689	SOX4_HUMAN.H11MO.0.B	3.53e-300	THAP1_HUMAN.H11MO.0.C	9.36e-980	ZFP28_HUMAN.H11MO.0.C	2.32e-09	IRF7_HUMAN.H11MO.0.C	4.78e-1082	ITF2_HUMAN.H11MO.0.C	4.90e-453
ZEB1_HUMAN.H11MO.0.A	3.07e-685	SMAD2_HUMAN.H11MO.0.A	2.07e-296	ZN322_HUMAN.H11MO.0.B	2.80e-978	ANDR_HUMAN.H11MO.0.A	2.97e-09	ITF2_HUMAN.H11MO.0.C	1.34e-1080	E2F4_HUMAN.H11MO.0.A	2.30e-440
MXI1_HUMAN.H11MO.0.A	1.84e-677	FOSB_HUMAN.H11MO.0.A	4.17e-284	KLF9_HUMAN.H11MO.0.C	1.87e-970	FOXO3_HUMAN.H11MO.0.B	4.08e-09	SOX2_HUMAN.H11MO.0.A	1.19e-1055	THB_HUMAN.H11MO.0.C	2.77e-428
SP1_HUMAN.H11MO.0.A	2.98e-674	FOS_HUMAN.H11MO.0.A	8.61e-277	SRBP1_HUMAN.H11MO.0.A	9.53e-967	ZN394_HUMAN.H11MO.0.C	4.13e-09	THB_HUMAN.H11MO.0.C	5.40e-1046	SRBP1_HUMAN.H11MO.0.A	3.77e-422
HTF4_HUMAN.H11MO.0.A	1.45e-660	NR1D1_HUMAN.H11MO.0.B	3.31e-275	ZN554_HUMAN.H11MO.0.C	1.84e-933	TBX21_HUMAN.H11MO.0.A	4.25e-09	E2F1_HUMAN.H11MO.0.A	1.32e-1031	MAX_HUMAN.H11MO.0.A	3.50e-416
ELF1_HUMAN.H11MO.0.A	9.65e-647	ZFP82_HUMAN.H11MO.0.C	4.7e-274	MXI1_HUMAN.H11MO.0.A	5.40e-893	IRF4_HUMAN.H11MO.0.A	5.15e-09	COT1_HUMAN.H11MO.0.C	6.47e-1009	COT1_HUMAN.H11MO.0.C	7.60e-415
BACH1_HUMAN.H11MO.0.A	2.68e-636	HTF4_HUMAN.H11MO.0.A	2.72e-270	CTCFL_HUMAN.H11MO.0.A	1.02e-892	ELK1_HUMAN.H11MO.0.B	5.77e-09	ZNF76_HUMAN.H11MO.0.C	1.33e-999	BMAL1_HUMAN.H11MO.0.A	3.06e-412
ZN554_HUMAN.H11MO.0.C	6.15e-632	NDF2_HUMAN.H11MO.0.B	1.1e-266	IRF7_HUMAN.H11MO.0.C	2.55e-890	EPAS1_HUMAN.H11MO.0.B	1.53e-08	ZSC31_HUMAN.H11MO.0.C	1.49e-971	E2F1_HUMAN.H11MO.0.A	4.07e-404
EHF_HUMAN.H11MO.0.B	6.80e-631	JUN_HUMAN.H11MO.0.A	3.47e-264	ELF3_HUMAN.H11MO.0.A	8.41e-889	FOXP2_HUMAN.H11MO.0.C	1.87e-08	BMAL1_HUMAN.H11MO.0.A	1.49e-956	PTF1A_HUMAN.H11MO.0.B	2.85e-403
ZN322_HUMAN.H11MO.0.B	8.52e-617	NDF1_HUMAN.H11MO.0.A	3.72e-263	SUH_HUMAN.H11MO.0.A	2.36e-871	FOXJ2_HUMAN.H11MO.0.C	2.45e-08	MAX_HUMAN.H11MO.0.A	5.65e-954	ELF1_HUMAN.H11MO.0.A	1.15e-386
NR1D1_HUMAN.H11MO.0.B	2.26e-613	FOSL2_HUMAN.H11MO.0.A	3.56e-261	MAX_HUMAN.H11MO.0.A	2.45e-849	BACH2_HUMAN.H11MO.0.A	3.8e-08	SMAD4_HUMAN.H11MO.0.B	1.01e-941	HTF4_HUMAN.H11MO.0.A	6.57e-383
MYCN_HUMAN.H11MO.0.A	1.83e-591	FOXO3_HUMAN.H11MO.0.B	5.42e-258	BACH1_HUMAN.H11MO.0.A	2.11e-844	FOXA1_HUMAN.H11MO.0.A	4e-08	ZEB1_HUMAN.H11MO.0.A	1.89e-880	EHF_HUMAN.H11MO.0.B	1.09e-377
FOXM1_HUMAN.H11MO.0.A	6.58e-581	FOSL1_HUMAN.H11MO.0.A	3.67e-250	FOXM1_HUMAN.H11MO.0.A	3.76e-806	RXRA_HUMAN.H11MO.0.A	4.36e-08	MXI1_HUMAN.H11MO.0.A	5.84e-853	ZSC31_HUMAN.H11MO.0.C	7.08e-376
SRBP1_HUMAN.H11MO.0.A	2.99e-579	RUNX2_HUMAN.H11MO.0.A	1.18e-246	ITF2_HUMAN.H11MO.0.C	1.03e-761	ZFP82_HUMAN.H11MO.0.C	4.59e-08	MAF_HUMAN.H11MO.0.A	6.18e-842	SPIB_HUMAN.H11MO.0.A	1.75e-366
ZN768_HUMAN.H11MO.0.C	8.50e-579	SP1_HUMAN.H11MO.0.A	1.77e-244	COT1_HUMAN.H11MO.0.C	2.85e-750	TBP_HUMAN.H11MO.0.A	1.41e-07	ZN768_HUMAN.H11MO.0.C	1.94e-833	ZN768_HUMAN.H11MO.0.C	8.88e-358
PTF1A_HUMAN.H11MO.0.B	3.29e-572	COT1_HUMAN.H11MO.0.C	5.61e-240	BMAL1_HUMAN.H11MO.0.A	6.93e-741	Z354A_HUMAN.H11MO.0.C	1.5e-07	SMCA5_HUMAN.H11MO.0.C	6.94e-830	SMAD4_HUMAN.H11MO.0.B	5.80e-356
BHE40_HUMAN.H11MO.0.A	5.91e-565	SOX2_HUMAN.H11MO.0.A	1.56e-238	PTF1A_HUMAN.H11MO.0.B	6.50e-737	NF2L1_HUMAN.H11MO.0.C	2.8e-07	PTF1A_HUMAN.H11MO.0.B	1.79e-809	MAF_HUMAN.H11MO.0.A	7.48e-336
KLF12_HUMAN.H11MO.0.C	1.69e-545	KLF12_HUMAN.H11MO.0.C	3.32e-236	HTF4_HUMAN.H11MO.0.A	3.46e-735	TFE3_HUMAN.H11MO.0.B	5.03e-07	EHF_HUMAN.H11MO.0.B	1.01e-798	ZNF76_HUMAN.H11MO.0.C	9.88e-333
TFE2_HUMAN.H11MO.0.A	5.45e-542	FOXM1_HUMAN.H11MO.0.A	4.87e-234	SMAD4_HUMAN.H11MO.0.B	5.24e-729	NFAC2_HUMAN.H11MO.0.B	5.46e-07	HTF4_HUMAN.H11MO.0.A	1.34e-798	OLIG2_HUMAN.H11MO.0.B	5.61e-332
SPIB_HUMAN.H11MO.0.A	3.01e-537	KLF4_HUMAN.H11MO.0.A	2.1e-232	ELF2_HUMAN.H11MO.0.C	1.74e-716	USF2_HUMAN.H11MO.0.A	7.1e-07	FOSB_HUMAN.H11MO.0.A	4.20e-798	SMCA5_HUMAN.H11MO.0.C	4.83e-331
MYC_HUMAN.H11MO.0.A	1.21e-535	TBX3_HUMAN.H11MO.0.C	6.21e-231	ASCL1_HUMAN.H11MO.0.A	2.16e-715	FOXA2_HUMAN.H11MO.0.A	7.14e-07	ELF1_HUMAN.H11MO.0.A	6.34e-777	LEF1_HUMAN.H11MO.0.A	2.49e-330
THB_HUMAN.H11MO.0.C	3.61e-535	MYOD1_HUMAN.H11MO.0.A	6.07e-228	NR1D1_HUMAN.H11MO.0.B	1.15e-710	FOXM1_HUMAN.H11MO.0.A	9.34e-07	SPIB_HUMAN.H11MO.0.A	6.11e-772	ZEB1_HUMAN.H11MO.0.A	2.11e-324
ZSC31_HUMAN.H11MO.0.C	5.29e-527	TFE2_HUMAN.H11MO.0.A	4.49e-226	FOXA1_HUMAN.H11MO.0.A	3.13e-704	ZN121_HUMAN.H11MO.0.C	1.01e-06	OLIG2_HUMAN.H11MO.0.B	1.15e-730	MXI1_HUMAN.H11MO.0.A	1.06e-312
ETV1_HUMAN.H11MO.0.A	1.21e-526	ZN322_HUMAN.H11MO.0.B	2.08e-223	ZSC31_HUMAN.H11MO.0.C	1.19e-695	STAT1_HUMAN.H11MO.0.A	1.3e-06	LEF1_HUMAN.H11MO.0.A	2.69e-727	FOXM1_HUMAN.H11MO.0.A	0
ASCL1_HUMAN.H11MO.0.A	1.03e-509	MYOG_HUMAN.H11MO.0.B	8.89e-221	FOXO4_HUMAN.H11MO.0.C	1.58e-689	ARNT_HUMAN.H11MO.0.B	1.36e-06	ZBTB6_HUMAN.H11MO.0.C	5.07e-719	FOSB_HUMAN.H11MO.0.A	1.39e-307
LEF1_HUMAN.H11MO.0.A	6.25e-496	ELK1_HUMAN.H11MO.0.B	9.16e-221	SPIB_HUMAN.H11MO.0.A	3.23e-652	BMAL1_HUMAN.H11MO.0.A	1.39e-06	CLOCK_HUMAN.H11MO.0.C	7.10e-706	CLOCK_HUMAN.H11MO.0.C	2.98e-304
FOXP2_HUMAN.H11MO.0.C	1.78e-488	MAX_HUMAN.H11MO.0.A	5.08e-216	MYOD1_HUMAN.H11MO.0.A	2.16e-624	GCR_HUMAN.H11MO.0.A	2.23e-06	RUNX2_HUMAN.H11MO.0.A	1.84e-705	KLF12_HUMAN.H11MO.0.C	1.27e-301
CLOCK_HUMAN.H11MO.0.C	7.03e-479	SRY_HUMAN.H11MO.0.B	5.23e-216	RUNX2_HUMAN.H11MO.0.A	5.92e-608	SOX2_HUMAN.H11MO.0.A	3.02e-06	KLF12_HUMAN.H11MO.0.C	4.64e-692	BHE40_HUMAN.H11MO.0.A	2.11e-297
ZN350_HUMAN.H11MO.0.C	7.72e-478	SRBP2_HUMAN.H11MO.0.B	1.02e-215	ZNF76_HUMAN.H11MO.0.C	4.27e-606	BACH1_HUMAN.H11MO.0.A	4.17e-06	MYCN_HUMAN.H11MO.0.A	1.83e-676	GABPA_HUMAN.H11MO.0.A	4.21e-292
FOXA1_HUMAN.H11MO.0.A	4.07e-476	ZBT18_HUMAN.H11MO.0.C	2.95e-213	CLOCK_HUMAN.H11MO.0.C	1.44e-587	TFEB_HUMAN.H11MO.0.C	4.56e-06	FOXM1_HUMAN.H11MO.0.A	3.70e-672	MYCN_HUMAN.H11MO.0.A	4.68e-285
GABPA_HUMAN.H11MO.0.A	5.09e-476	TFAP4_HUMAN.H11MO.0.A	7.93e-212	OLIG2_HUMAN.H11MO.0.B	2.56e-573	STA5A_HUMAN.H11MO.0.A	7.25e-06	BHE40_HUMAN.H11MO.0.A	5.06e-671	FOXP2_HUMAN.H11MO.0.C	1.55e-282
OLIG2_HUMAN.H11MO.0.B	2.44e-441	Z324A_HUMAN.H11MO.0.C	4.37e-210	ZKSC1_HUMAN.H11MO.0.B	3.66e-572	STAT4_HUMAN.H11MO.0.A	8.36e-06	THAP1_HUMAN.H11MO.0.C	2.39e-670	FOXO4_HUMAN.H11MO.0.C	2.64e-279
ZNF76_HUMAN.H11MO.0.C	3.44e-436	JUND_HUMAN.H11MO.0.A	5.26e-210	ZBTB6_HUMAN.H11MO.0.C	4.30e-569	HIF1A_HUMAN.H11MO.0.C	1.47e-05	FOS_HUMAN.H11MO.0.A	3.91e-654	FOXA1_HUMAN.H11MO.0.A	1.89e-278
SMCA1_HUMAN.H11MO.0.C	9.79e-434	NFAC3_HUMAN.H11MO.0.B	3.44e-209	MAF_HUMAN.H11MO.0.A	1.01e-556	ZBTB6_HUMAN.H11MO.0.C	3.46e-05	MAFF_HUMAN.H11MO.0.B	1.22e-638	RUNX2_HUMAN.H11MO.0.A	7.79e-273
FOXO3_HUMAN.H11MO.0.B	8.23e-427	BMAL1_HUMAN.H11MO.0.A	1.72e-205	TFE2_HUMAN.H11MO.0.A	3.96e-542	NFAC4_HUMAN.H11MO.0.C	5.96e-05	ASCL1_HUMAN.H11MO.0.A	4.71e-631	ETV1_HUMAN.H11MO.0.A	1.71e-272
RUNX2_HUMAN.H11MO.0.A	9.64e-425	ASCL1_HUMAN.H11MO.0.A	1.28e-203	SMCA5_HUMAN.H11MO.0.C	3.65e-532	IRF7_HUMAN.H11MO.0.C	7.07e-05	ATF2_HUMAN.H11MO.0.B	2.98e-617	ZBTB6_HUMAN.H11MO.0.C	3.6e-271
SMAD4_HUMAN.H11MO.0.B	1.89e-408	ZN418_HUMAN.H11MO.0.C	3.43e-199	MYCN_HUMAN.H11MO.0.A	3.08e-527	ZN350_HUMAN.H11MO.0.C	7.61e-05	FOXA1_HUMAN.H11MO.0.A	5.61e-616	ATF2_HUMAN.H11MO.0.B	1.71e-263
ZBTB6_HUMAN.H11MO.0.C	4.79e-403	MYC_HUMAN.H11MO.0.A	1.45e-198	NRF1_HUMAN.H11MO.0.A	6.21e-521	HXA10_HUMAN.H11MO.0.C	9.04e-05	GABPA_HUMAN.H11MO.0.A	6.66e-616	ASCL1_HUMAN.H11MO.0.A	4.47e-261
MYOD1_HUMAN.H11MO.0.A	6.13e-401	MXI1_HUMAN.H11MO.0.A	6.36e-193	MYF6_HUMAN.H11MO.0.C	1.05e-497	OSR2_HUMAN.H11MO.0.C	0.000102	FOXP2_HUMAN.H11MO.0.C	1.49e-615	MYOD1_HUMAN.H11MO.0.A	4.74e-258
BHA15_HUMAN.H11MO.0.B	8.48e-400	FOXA1_HUMAN.H11MO.0.A	5.13e-191	ZN350_HUMAN.H11MO.0.C	2.12e-491	MZF1_HUMAN.H11MO.0.B	0.000104	ZN418_HUMAN.H11MO.0.C	1.68e-582	FOS_HUMAN.H11MO.0.A	1.32e-252
FOXO4_HUMAN.H11MO.0.C	3.46e-397	JUNB_HUMAN.H11MO.0.A	1.37e-185	NKX25_HUMAN.H11MO.0.B	2.12e-482	STA5B_HUMAN.H11MO.0.A	0.000113	MYC_HUMAN.H11MO.0.A	1.35e-576	SMCA1_HUMAN.H11MO.0.C	1.87e-252
ZN418_HUMAN.H11MO.0.C	3.61e-396	HIF1A_HUMAN.H11MO.0.C	2.09e-181	BHA15_HUMAN.H11MO.0.B	1.87e-480	SMAD2_HUMAN.H11MO.0.A	0.000126	TFE2_HUMAN.H11MO.0.A	1.54e-573	THAP1_HUMAN.H11MO.0.C	6.78e-250
MAF_HUMAN.H11MO.0.A	9.73e-393	TFE3_HUMAN.H11MO.0.B	4.56e-179	FOXP2_HUMAN.H11MO.0.C	4.43e-478	SMCA1_HUMAN.H11MO.0.C	0.000313	ETV1_HUMAN.H11MO.0.A	5.34e-564	MAFF_HUMAN.H11MO.0.B	3.87e-246
NFAC4_HUMAN.H11MO.0.C	3.83e-391	SMCA1_HUMAN.H11MO.0.C	5.03e-177	ELF1_HUMAN.H11MO.0.A	1.75e-475	ITF2_HUMAN.H11MO.0.C	0.000427	MYOD1_HUMAN.H11MO.0.A	3.66e-546	TFE2_HUMAN.H11MO.0.A	2.3e-239
SMCA5_HUMAN.H11MO.0.C	2.28e-389	MYCN_HUMAN.H11MO.0.A	9.25e-176	EHF_HUMAN.H11MO.0.B	9.68e-461	PTF1A_HUMAN.H11MO.0.B	0.000592	COT2_HUMAN.H11MO.0.A	6.98e-544	ZN418_HUMAN.H11MO.0.C	2.28e-235
TEAD4_HUMAN.H11MO.0.A	1.76e-381	ATF3_HUMAN.H11MO.0.A	1.27e-173	MYC_HUMAN.H11MO.0.A	2.99e-446	PAX5_HUMAN.H11MO.0.A	0.000735	NFAC4_HUMAN.H11MO.0.C	9.43e-542	BHA15_HUMAN.H11MO.0.B	1.08e-231
MITF_HUMAN.H11MO.0.A	1.55e-374	STAT3_HUMAN.H11MO.0.A	1.38e-172	ATF2_HUMAN.H11MO.0.B	3.59e-442	REL_HUMAN.H11MO.0.B	0.000815	SMCA1_HUMAN.H11MO.0.C	1.83e-521	MYC_HUMAN.H11MO.0.A	2.43e-229
SNAI2_HUMAN.H11MO.0.A	5.38e-371	LEF1_HUMAN.H11MO.0.A	3.19e-171	ZN436_HUMAN.H11MO.0.C	4.55e-434	IKZF1_HUMAN.H11MO.0.C	0.00118	FOXO4_HUMAN.H11MO.0.C	6.39e-495	NFAC4_HUMAN.H11MO.0.C	2.06e-217
TFE3_HUMAN.H11MO.0.B	3.75e-369	ZNF76_HUMAN.H11MO.0.C	1.09e-169	ZN418_HUMAN.H11MO.0.C	2.08e-430	NRF1_HUMAN.H11MO.0.A	0.00147	BHA15_HUMAN.H11MO.0.B	4.08e-485	FOXO3_HUMAN.H11MO.0.B	8.75e-215
MYF6_HUMAN.H11MO.0.C	8.37e-359	MITF_HUMAN.H11MO.0.A	3e-168	BHE40_HUMAN.H11MO.0.A	5.65e-430	PRGR_HUMAN.H11MO.0.A	0.00148	MITF_HUMAN.H11MO.0.A	1.19e-471	COT2_HUMAN.H11MO.0.A	1.1e-214
HNF1A_HUMAN.H11MO.0.C	5.23e-354	EPAS1_HUMAN.H11MO.0.B	2.82e-166	PIT1_HUMAN.H11MO.0.C	3.49e-426	TEAD1_HUMAN.H11MO.0.A	0.00199	ZN335_HUMAN.H11MO.0.A	3.82e-467	JUN_HUMAN.H11MO.0.A	2.38e-209
HIF1A_HUMAN.H11MO.0.C	2.61e-353	CTCF_HUMAN.H11MO.0.A	5.93e-166	SMCA1_HUMAN.H11MO.0.C	5.59e-419	SRY_HUMAN.H11MO.0.B	0.00263	FOXO3_HUMAN.H11MO.0.B	4.71e-467	FOSL1_HUMAN.H11MO.0.A	3.45e-195
ATF2_HUMAN.H11MO.0.B	8.15e-352	ATF2_HUMAN.H11MO.0.B	1.79e-164	ZBT14_HUMAN.H11MO.0.C	6.71e-416	BHE40_HUMAN.H11MO.0.A	0.00275	TEAD4_HUMAN.H11MO.0.A	2.41e-459	MITF_HUMAN.H11MO.0.A	4.01e-192
SNAI1_HUMAN.H11MO.0.C	1.60e-335	MYF6_HUMAN.H11MO.0.C	1.3e-160	FOXO3_HUMAN.H11MO.0.B	1.50e-404	TEAD4_HUMAN.H11MO.0.A	0.00285	KLF9_HUMAN.H11MO.0.C	5.74e-453	FOSL2_HUMAN.H11MO.0.A	4.15e-189
TEAD1_HUMAN.H11MO.0.A	3.31e-333	USF1_HUMAN.H11MO.0.A	4.6e-156	MYOG_HUMAN.H11MO.0.B	1.25e-392	ELK4_HUMAN.H11MO.0.A	0.0035	NFAC2_HUMAN.H11MO.0.B	8.07e-448	ZN335_HUMAN.H11MO.0.A	1.28e-183
NR2E3_HUMAN.H11MO.0.C	3.16e-331	USF2_HUMAN.H11MO.0.A	1.06e-154	ZN335_HUMAN.H11MO.0.A	2.81e-382	BHA15_HUMAN.H11MO.0.B	0.00489	JUN_HUMAN.H11MO.0.A	3.98e-433	KLF9_HUMAN.H11MO.0.C	2.73e-178
COT2_HUMAN.H11MO.0.A	9.31e-329	SMAD4_HUMAN.H11MO.0.B	3.67e-147	SNAI1_HUMAN.H11MO.0.C	3.30e-372	HTF4_HUMAN.H11MO.0.A	0.00544	HIF1A_HUMAN.H11MO.0.C	1.05e-409	MYOG_HUMAN.H11MO.0.B	1.16e-174
TBP_HUMAN.H11MO.0.A	1.73e-321	RUNX1_HUMAN.H11MO.0.A	4.66e-147	ERR1_HUMAN.H11MO.0.A	1.86e-365	SRF_HUMAN.H11MO.0.A	0.006	ZFX_HUMAN.H11MO.0.A	6.46e-398	JUND_HUMAN.H11MO.0.A	3.01e-174
BATF3_HUMAN.H11MO.0.B	4.69e-321	ZSC31_HUMAN.H11MO.0.C	4.74e-147	RFX1_HUMAN.H11MO.0.B	9.12e-365	OLIG2_HUMAN.H11MO.0.B	0.0101	TEAD1_HUMAN.H11MO.0.A	9.70e-396	ZBT18_HUMAN.H11MO.0.C	9.52e-173
NFAC2_HUMAN.H11MO.0.B	3.53e-320	KLF9_HUMAN.H11MO.0.C	9.89e-146	OZF_HUMAN.H11MO.0.C	1.88e-357	HNF1B_HUMAN.H11MO.0.A	0.0121	ATF3_HUMAN.H11MO.0.A	8.11e-391	ZN350_HUMAN.H11MO.0.C	3.39e-171
NFIC_HUMAN.H11MO.0.A	0	NFIA_HUMAN.H11MO.0.C	1.45e-142	NKX61_HUMAN.H11MO.0.B	1.13e-352	Z324A_HUMAN.H11MO.0.C	0.0138	ZBT18_HUMAN.H11MO.0.C	1.23e-386	TEAD4_HUMAN.H11MO.0.A	4.84e-171
EPAS1_HUMAN.H11MO.0.B	2.3e-293	TWST1_HUMAN.H11MO.0.A	4.66e-142	NFAC4_HUMAN.H11MO.0.C	1.42e-348	MYCN_HUMAN.H11MO.0.A	0.0142	EPAS1_HUMAN.H11MO.0.B	6.37e-384	MYF6_HUMAN.H11MO.0.C	7.29e-170
HXA10_HUMAN.H11MO.0.C	5.11e-293	ARNT_HUMAN.H11MO.0.B	7.99e-141	ZN260_HUMAN.H11MO.0.C	1.46e-342	NFYC_HUMAN.H11MO.0.A	0.0171	MYF6_HUMAN.H11MO.0.C	2.59e-378	TEAD1_HUMAN.H11MO.0.A	7.9e-166
PIT1_HUMAN.H11MO.0.C	1.77e-287	BACH1_HUMAN.H11MO.0.A	1.84e-139	GABPA_HUMAN.H11MO.0.A	1.95e-335	ATOH1_HUMAN.H11MO.0.B	0.0209	ZNF18_HUMAN.H11MO.0.C	1.09e-369	NFAC2_HUMAN.H11MO.0.B	3.95e-164
THAP1_HUMAN.H11MO.0.C	3.51e-287	Z354A_HUMAN.H11MO.0.C	2.44e-139	SNAI2_HUMAN.H11MO.0.A	3.73e-333	HXB13_HUMAN.H11MO.0.A	0.022	TFE3_HUMAN.H11MO.0.B	2.70e-364	NFIC_HUMAN.H11MO.0.A	1.84e-161
NKX61_HUMAN.H11MO.0.B	2.83e-286	ELK4_HUMAN.H11MO.0.A	1.13e-138	FOXA2_HUMAN.H11MO.0.A	1.00e-318	GATA4_HUMAN.H11MO.0.A	0.0254	OZF_HUMAN.H11MO.0.C	1.30e-357	ZFX_HUMAN.H11MO.0.A	4.68e-161
USF2_HUMAN.H11MO.0.A	7.24e-281	ZN768_HUMAN.H11MO.0.C	1.4e-134	MZF1_HUMAN.H11MO.0.B	7.19e-308	ZN708_HUMAN.H11MO.0.C	0.0268	ATOH1_HUMAN.H11MO.0.B	1.90e-350	NDF2_HUMAN.H11MO.0.B	5.51e-161
FEZF1_HUMAN.H11MO.0.C	1.05e-279	ZN335_HUMAN.H11MO.0.A	2.34e-132	ZNF18_HUMAN.H11MO.0.C	3.08e-305	TAL1_HUMAN.H11MO.0.A	0.038	ZKSC1_HUMAN.H11MO.0.B	8.41e-342	ATOH1_HUMAN.H11MO.0.B	1.82e-160
KLF9_HUMAN.H11MO.0.C	2.78e-279	BHE40_HUMAN.H11MO.0.A	1.81e-129	HNF1A_HUMAN.H11MO.0.C	7.65e-303	ATF6A_HUMAN.H11MO.0.B	0.044	USF2_HUMAN.H11MO.0.A	1.05e-341	ATF3_HUMAN.H11MO.0.A	2.55e-149
MYOG_HUMAN.H11MO.0.B	9.01e-277	STAT1_HUMAN.H11MO.0.A	4.98e-120	USF2_HUMAN.H11MO.0.A	3.23e-302	ZN768_HUMAN.H11MO.0.C	0.0442	MYOG_HUMAN.H11MO.0.B	7.10e-340	JUNB_HUMAN.H11MO.0.A	2.1e-147
USF1_HUMAN.H11MO.0.A	2.53e-266	FOXA2_HUMAN.H11MO.0.A	5.33e-120	MAFF_HUMAN.H11MO.0.B	8.89e-299	FOXO4_HUMAN.H11MO.0.C	0.0448	RARG_HUMAN.H11MO.0.B	2.82e-337	TFE3_HUMAN.H11MO.0.B	2.17e-144
FOSB_HUMAN.H11MO.0.A	4.86e-261	CLOCK_HUMAN.H11MO.0.C	2.01e-118	BATF3_HUMAN.H11MO.0.B	3.02e-297	MYOD1_HUMAN.H11MO.0.A	0.0495	ARNT_HUMAN.H11MO.0.B	2.59e-333	ZIM3_HUMAN.H11MO.0.C	2.36e-144
ARNT_HUMAN.H11MO.0.B	6.88e-260	ZBTB6_HUMAN.H11MO.0.C	5.44e-117	TEAD4_HUMAN.H11MO.0.A	2.28e-294	TGIF1_HUMAN.H11MO.0.A	0.0508	ZN260_HUMAN.H11MO.0.C	7.77e-327	ZKSC1_HUMAN.H11MO.0.B	3.15e-143
ZN335_HUMAN.H11MO.0.A	1.1e-259	ZIM3_HUMAN.H11MO.0.C	4.11e-115	NFIC_HUMAN.H11MO.0.A	2.71e-293	FOXA3_HUMAN.H11MO.0.B	0.0568	NDF2_HUMAN.H11MO.0.B	9.80e-319	USF1_HUMAN.H11MO.0.A	8.72e-136
HXB13_HUMAN.H11MO.0.A	8.84e-258	STAT4_HUMAN.H11MO.0.A	1.22e-112	MBD2_HUMAN.H11MO.0.B	1.41e-285	NFYB_HUMAN.H11MO.0.A	0.0573	ZIM3_HUMAN.H11MO.0.C	1.64e-318	USF2_HUMAN.H11MO.0.A	2.22e-135
FOXA2_HUMAN.H11MO.0.A	1.05e-248	STA5A_HUMAN.H11MO.0.A	1.64e-104	ZN563_HUMAN.H11MO.0.C	4.56e-285	GATA2_HUMAN.H11MO.0.A	0.0575	ZN350_HUMAN.H11MO.0.C	8.66e-317	ERR1_HUMAN.H11MO.0.A	3.83e-135
ATOH1_HUMAN.H11MO.0.B	1.19e-246	ZN554_HUMAN.H11MO.0.C	1.18e-100	COT2_HUMAN.H11MO.0.A	7.84e-278	ZNF41_HUMAN.H11MO.0.C	0.0605	SNAI2_HUMAN.H11MO.0.A	5.66e-313	RARG_HUMAN.H11MO.0.B	6.1e-134
ZN436_HUMAN.H11MO.0.C	5.65e-243	NR4A1_HUMAN.H11MO.0.A	2.51e-99	ZIM3_HUMAN.H11MO.0.C	9.52e-274	MYOG_HUMAN.H11MO.0.B	0.0789	RFX1_HUMAN.H11MO.0.B	3.46e-306	EPAS1_HUMAN.H11MO.0.B	4.94e-127
ATF3_HUMAN.H11MO.0.A	5.95e-238	THAP1_HUMAN.H11MO.0.C	9.37e-99	TEAD1_HUMAN.H11MO.0.A	3.87e-272	ZN418_HUMAN.H11MO.0.C	0.0949	NFIC_HUMAN.H11MO.0.A	1.45e-305	HIF1A_HUMAN.H11MO.0.C	3.1e-124
NDF2_HUMAN.H11MO.0.B	2.59e-236	GATA4_HUMAN.H11MO.0.A	3.55e-98	ZNF8_HUMAN.H11MO.0.C	2.57e-268	RFX5_HUMAN.H11MO.0.A	0.116	JUND_HUMAN.H11MO.0.A	2.04e-304	ZNF18_HUMAN.H11MO.0.C	2.29e-123
MAFF_HUMAN.H11MO.0.B	8.43e-229	SMCA5_HUMAN.H11MO.0.C	4.42e-97	ZN143_HUMAN.H11MO.0.A	1.43e-265	HSF1_HUMAN.H11MO.0.A	0.132	GFI1_HUMAN.H11MO.0.C	1.21e-297	ARNT_HUMAN.H11MO.0.B	6.57e-119
ZKSC1_HUMAN.H11MO.0.B	4.2e-225	CTCFL_HUMAN.H11MO.0.A	5.92e-97	MITF_HUMAN.H11MO.0.A	2.09e-264	NFYA_HUMAN.H11MO.0.A	0.132	FOSL1_HUMAN.H11MO.0.A	1.01e-295	FOXA2_HUMAN.H11MO.0.A	8.51e-117
GFI1_HUMAN.H11MO.0.C	1.53e-218	GATA2_HUMAN.H11MO.0.A	1.79e-93	TBP_HUMAN.H11MO.0.A	1.54e-258	PO2F1_HUMAN.H11MO.0.C	0.139	SNAI1_HUMAN.H11MO.0.C	4.69e-289	GFI1_HUMAN.H11MO.0.C	1.46e-116
ZIM3_HUMAN.H11MO.0.C	2.18e-208	BACH2_HUMAN.H11MO.0.A	2.72e-93	THA11_HUMAN.H11MO.0.B	1.27e-253	STAT6_HUMAN.H11MO.0.B	0.175	USF1_HUMAN.H11MO.0.A	1.93e-277	ZN436_HUMAN.H11MO.0.C	1.79e-113
ZBT18_HUMAN.H11MO.0.C	8.04e-205	MAFF_HUMAN.H11MO.0.B	2.96e-93	FEZF1_HUMAN.H11MO.0.C	2.57e-251	NDF2_HUMAN.H11MO.0.B	0.207	FOSL2_HUMAN.H11MO.0.A	5.91e-273	TBP_HUMAN.H11MO.0.A	3.72e-113
ZNF18_HUMAN.H11MO.0.C	1.03e-204	SOX3_HUMAN.H11MO.0.B	4.83e-92	NFAC2_HUMAN.H11MO.0.B	5.78e-251	NFIC_HUMAN.H11MO.0.A	0.213	NKX25_HUMAN.H11MO.0.B	3.9e-272	FEZF1_HUMAN.H11MO.0.C	6.11e-113
ERR1_HUMAN.H11MO.0.A	1.32e-194	ATF1_HUMAN.H11MO.0.B	1.88e-90	ATOH1_HUMAN.H11MO.0.B	9.32e-247	NR1D1_HUMAN.H11MO.0.B	0.228	ERR1_HUMAN.H11MO.0.A	1.15e-270	BATF3_HUMAN.H11MO.0.B	4.71e-112
HXA13_HUMAN.H11MO.0.C	2.97e-194	STA5B_HUMAN.H11MO.0.A	2.29e-90	ZN816_HUMAN.H11MO.0.C	3.02e-243	HXA13_HUMAN.H11MO.0.C	0.23	ZN257_HUMAN.H11MO.0.C	2.96e-263	NKX25_HUMAN.H11MO.0.B	5.95e-108
RARG_HUMAN.H11MO.0.B	4.09e-193	ERR1_HUMAN.H11MO.0.A	2.37e-89	FOXA3_HUMAN.H11MO.0.B	1.03e-239	LEF1_HUMAN.H11MO.0.A	0.232	ZNF8_HUMAN.H11MO.0.C	4.26e-260	SNAI1_HUMAN.H11MO.0.C	5.08e-107
NFAC3_HUMAN.H11MO.0.B	2.57e-191	RUNX3_HUMAN.H11MO.0.A	3.25e-89	ZFX_HUMAN.H11MO.0.A	2.87e-237	ZSC31_HUMAN.H11MO.0.C	0.285	FOXA2_HUMAN.H11MO.0.A	6.78e-259	NDF1_HUMAN.H11MO.0.A	1.91e-103
FOXA3_HUMAN.H11MO.0.B	1.04e-187	MAF_HUMAN.H11MO.0.A	7.3e-89	HEN1_HUMAN.H11MO.0.C	4.06e-236	TFAP4_HUMAN.H11MO.0.A	0.304	ZN436_HUMAN.H11MO.0.C	8.88e-259	ELK1_HUMAN.H11MO.0.B	1.5e-100
FOXC1_HUMAN.H11MO.0.C	2.46e-185	NFE2_HUMAN.H11MO.0.A	1.35e-87	HXA10_HUMAN.H11MO.0.C	5.28e-236	MAX_HUMAN.H11MO.0.A	0.328	RORA_HUMAN.H11MO.0.C	6.96e-255	PIT1_HUMAN.H11MO.0.C	5.76e-98
NR6A1_HUMAN.H11MO.0.B	6.92e-176	RFX1_HUMAN.H11MO.0.B	2.96e-87	NR2E3_HUMAN.H11MO.0.C	3.24e-232	ZIM3_HUMAN.H11MO.0.C	0.361	BATF3_HUMAN.H11MO.0.B	2.07e-246	BACH2_HUMAN.H11MO.0.A	2.71e-96
NDF1_HUMAN.H11MO.0.A	4.78e-175	SIX2_HUMAN.H11MO.0.A	1.31e-86	ETV1_HUMAN.H11MO.0.A	1.39e-231	TWST1_HUMAN.H11MO.0.A	0.365	FEZF1_HUMAN.H11MO.0.C	1.58e-241	RORA_HUMAN.H11MO.0.C	8.34e-96
NANOG_HUMAN.H11MO.0.A	2.68e-171	GATA6_HUMAN.H11MO.0.A	4.73e-86	USF1_HUMAN.H11MO.0.A	2.05e-229	COT1_HUMAN.H11MO.0.C	0.405	BACH2_HUMAN.H11MO.0.A	3.06e-236	RFX1_HUMAN.H11MO.0.B	4.33e-94
HNF1B_HUMAN.H11MO.0.A	7.12e-171	ZN563_HUMAN.H11MO.0.C	6.65e-86	NDF2_HUMAN.H11MO.0.B	3.09e-229	RORG_HUMAN.H11MO.0.C	0.511	NDF1_HUMAN.H11MO.0.A	9.68e-222	SNAI2_HUMAN.H11MO.0.A	7.36e-93
ARI5B_HUMAN.H11MO.0.C	1.23e-170	FEZF1_HUMAN.H11MO.0.C	5.19e-85	ZBT18_HUMAN.H11MO.0.C	4.1e-229	CLOCK_HUMAN.H11MO.0.C	0.573	PIT1_HUMAN.H11MO.0.C	1.93e-216	MZF1_HUMAN.H11MO.0.B	1.88e-86
FOS_HUMAN.H11MO.0.A	4.63e-169	GATA1_HUMAN.H11MO.0.A	1.25e-84	ATF3_HUMAN.H11MO.0.A	1.42e-227	ZFX_HUMAN.H11MO.0.A	0.592	ZN449_HUMAN.H11MO.0.C	3.11e-213	HXA10_HUMAN.H11MO.0.C	6.7e-86
MZF1_HUMAN.H11MO.0.B	2.27e-161	RARA_HUMAN.H11MO.0.A	4.32e-84	ZIC1_HUMAN.H11MO.0.B	7.28e-217	DBP_HUMAN.H11MO.0.B	0.602	MAFB_HUMAN.H11MO.0.B	1.29e-212	FOXC1_HUMAN.H11MO.0.C	2.96e-85
ELK1_HUMAN.H11MO.0.B	1.15e-159	MAFB_HUMAN.H11MO.0.B	3.52e-83	AP2B_HUMAN.H11MO.0.B	2.14e-211	HSF2_HUMAN.H11MO.0.A	0.742	ZN143_HUMAN.H11MO.0.A	6.02e-212	TFEB_HUMAN.H11MO.0.C	4.54e-85
GATA2_HUMAN.H11MO.0.A	3.33e-150	STAT6_HUMAN.H11MO.0.B	6.89e-81	FOSB_HUMAN.H11MO.0.A	2.8e-199	NFAC3_HUMAN.H11MO.0.B	0.844	ESR2_HUMAN.H11MO.0.A	2.28e-205	TFAP4_HUMAN.H11MO.0.A	6.36e-85
ZFX_HUMAN.H11MO.0.A	1.45e-146	FOXC1_HUMAN.H11MO.0.C	1.28e-80	PO2F1_HUMAN.H11MO.0.C	5.43e-198	TBX3_HUMAN.H11MO.0.C	0.904	RUNX1_HUMAN.H11MO.0.A	9.15e-202	HXB13_HUMAN.H11MO.0.A	4.85e-84
GATA4_HUMAN.H11MO.0.A	2.31e-145	BATF3_HUMAN.H11MO.0.B	1.82e-80	FOXC1_HUMAN.H11MO.0.C	2.2e-193	HNF1A_HUMAN.H11MO.0.C	0.909	NFAC3_HUMAN.H11MO.0.B	9.2e-199	SOX3_HUMAN.H11MO.0.B	1.71e-81
SIX2_HUMAN.H11MO.0.A	1.02e-140	NF2L2_HUMAN.H11MO.0.A	4.58e-80	TGIF1_HUMAN.H11MO.0.A	1.34e-190	FEZF1_HUMAN.H11MO.0.C	0.982	JUNB_HUMAN.H11MO.0.A	4.4e-194	RFX5_HUMAN.H11MO.0.A	5.94e-81
RORA_HUMAN.H11MO.0.C	6.32e-140	TFEB_HUMAN.H11MO.0.C	4.69e-80	GFI1_HUMAN.H11MO.0.C	1.07e-185	PBX3_HUMAN.H11MO.0.A	1.28	RFX5_HUMAN.H11MO.0.A	9.18e-191	PPARG_HUMAN.H11MO.0.A	2.01e-80
TFEB_HUMAN.H11MO.0.C	2.93e-136	PEBB_HUMAN.H11MO.0.C	4.43e-79	TFE3_HUMAN.H11MO.0.B	1.69e-181	GATA1_HUMAN.H11MO.0.A	1.32	ELK1_HUMAN.H11MO.0.B	2.36e-186	FOXA3_HUMAN.H11MO.0.B	3.31e-79
ZN257_HUMAN.H11MO.0.C	2.56e-133	FOXO4_HUMAN.H11MO.0.C	4.69e-78	FOS_HUMAN.H11MO.0.A	1.61e-174	MAFK_HUMAN.H11MO.0.A	1.55	AP2B_HUMAN.H11MO.0.B	1.82e-184	RUNX1_HUMAN.H11MO.0.A	1.52e-76
STAT3_HUMAN.H11MO.0.A	1.16e-126	CREB1_HUMAN.H11MO.0.A	9.24e-76	RARG_HUMAN.H11MO.0.B	6.99e-169	MAFF_HUMAN.H11MO.0.B	1.63	TFEB_HUMAN.H11MO.0.C	6.14e-180	ZN257_HUMAN.H11MO.0.C	1.37e-74
STAT1_HUMAN.H11MO.0.A	8.67e-124	PPARG_HUMAN.H11MO.0.A	1.03e-75	NANOG_HUMAN.H11MO.0.A	1.79e-161	SMCA5_HUMAN.H11MO.0.C	1.98	ZN563_HUMAN.H11MO.0.C	3.37e-177	NR2E3_HUMAN.H11MO.0.C	1.71e-74
ZN449_HUMAN.H11MO.0.C	5.55e-122	RFX5_HUMAN.H11MO.0.A	4.1e-75	HIF1A_HUMAN.H11MO.0.C	3.33e-157	ZN816_HUMAN.H11MO.0.C	2.06	SOX3_HUMAN.H11MO.0.B	6.12e-177	NR6A1_HUMAN.H11MO.0.B	1.01e-72
FOXQ1_HUMAN.H11MO.0.C	1.02e-121	ZIC3_HUMAN.H11MO.0.B	1.37e-74	TFEB_HUMAN.H11MO.0.C	1.29e-156	GATA6_HUMAN.H11MO.0.A	2.08	MZF1_HUMAN.H11MO.0.B	1.28e-173	ZN563_HUMAN.H11MO.0.C	1.16e-71
STA5A_HUMAN.H11MO.0.A	1.03e-121	MZF1_HUMAN.H11MO.0.B	6.68e-74	ZN320_HUMAN.H11MO.0.C	1.34e-155	NR2E3_HUMAN.H11MO.0.C	2.26	ZN816_HUMAN.H11MO.0.C	1.18e-171	NFE2_HUMAN.H11MO.0.A	1.24e-71
SOX3_HUMAN.H11MO.0.B	1.2e-116	HEN1_HUMAN.H11MO.0.C	1.97e-72	SOX3_HUMAN.H11MO.0.B	2.07e-151	THAP1_HUMAN.H11MO.0.C	2.41	TBP_HUMAN.H11MO.0.A	1.24e-171	PRGR_HUMAN.H11MO.0.A	6.58e-69
PRGR_HUMAN.H11MO.0.A	7.73e-115	ZN350_HUMAN.H11MO.0.C	4.34e-72	HXB13_HUMAN.H11MO.0.A	3.02e-151	TFE2_HUMAN.H11MO.0.A	2.42	HXA10_HUMAN.H11MO.0.C	1.72e-171	OZF_HUMAN.H11MO.0.C	2.61e-68
ALX1_HUMAN.H11MO.0.B	1.9e-113	IRF9_HUMAN.H11MO.0.C	4.08e-71	GATA4_HUMAN.H11MO.0.A	5.13e-144	ZN335_HUMAN.H11MO.0.A	2.72	NR6A1_HUMAN.H11MO.0.B	4.7e-168	ZN816_HUMAN.H11MO.0.C	5.5e-68
IRF9_HUMAN.H11MO.0.C	1.52e-111	HXA10_HUMAN.H11MO.0.C	3.56e-69	BRAC_HUMAN.H11MO.0.A	2.03e-143	SRBP1_HUMAN.H11MO.0.A	3.58	FOXC1_HUMAN.H11MO.0.C	2.44e-166	MAFB_HUMAN.H11MO.0.B	1.58e-66
PO2F1_HUMAN.H11MO.0.C	3.29e-111	RARG_HUMAN.H11MO.0.B	8.26e-66	PO2F2_HUMAN.H11MO.0.A	3.95e-142	ZNF76_HUMAN.H11MO.0.C	3.59	PRGR_HUMAN.H11MO.0.A	1.36e-161	NR1H3_HUMAN.H11MO.0.B	2.05e-66
STA5B_HUMAN.H11MO.0.A	1.13e-110	FOXA3_HUMAN.H11MO.0.B	1.54e-64	RFX2_HUMAN.H11MO.0.A	1.75e-140	MAFG_HUMAN.H11MO.0.A	3.62	TFAP4_HUMAN.H11MO.0.A	9.61e-161	HEN1_HUMAN.H11MO.0.C	1.25e-65
JUN_HUMAN.H11MO.0.A	2.84e-110	BRAC_HUMAN.H11MO.0.A	7.17e-63	TFAP4_HUMAN.H11MO.0.A	6.84e-135	MYC_HUMAN.H11MO.0.A	4.06	HEN1_HUMAN.H11MO.0.C	7.26e-160	BRAC_HUMAN.H11MO.0.A	2.84e-65
HEN1_HUMAN.H11MO.0.C	2.73e-109	REL_HUMAN.H11MO.0.B	1.1e-61	TWST1_HUMAN.H11MO.0.A	1.26e-134	MXI1_HUMAN.H11MO.0.A	4.14	PPARG_HUMAN.H11MO.0.A	1.13e-159	NFAC3_HUMAN.H11MO.0.B	1e-61
GATA6_HUMAN.H11MO.0.A	8.59e-109	SRBP1_HUMAN.H11MO.0.A	5.07e-61	HSF1_HUMAN.H11MO.0.A	4.96e-134	ASCL1_HUMAN.H11MO.0.A	4.83	BRAC_HUMAN.H11MO.0.A	4.5e-159	HNF1A_HUMAN.H11MO.0.C	2.61e-61
STF1_HUMAN.H11MO.0.B	1.05e-107	ZN436_HUMAN.H11MO.0.C	1.19e-59	RUNX1_HUMAN.H11MO.0.A	1.34e-133	MECP2_HUMAN.H11MO.0.C	5.23	ZN264_HUMAN.H11MO.0.C	2.03e-157	AP2B_HUMAN.H11MO.0.B	6.46e-60
GATA1_HUMAN.H11MO.0.A	5.16e-107	RFX2_HUMAN.H11MO.0.A	1.57e-59	GATA6_HUMAN.H11MO.0.A	5.75e-133	ZBT18_HUMAN.H11MO.0.C	5.32	NR2E3_HUMAN.H11MO.0.C	2.55e-155	ZN449_HUMAN.H11MO.0.C	1.59e-59
LHX3_HUMAN.H11MO.0.C	8.75e-107	PRGR_HUMAN.H11MO.0.A	7.57e-59	JUND_HUMAN.H11MO.0.A	1.34e-132	SMAD4_HUMAN.H11MO.0.B	7.13	NR1H3_HUMAN.H11MO.0.B	3.01e-147	NR5A2_HUMAN.H11MO.0.B	8.84e-59
NR5A2_HUMAN.H11MO.0.B	3.99e-104	PO2F1_HUMAN.H11MO.0.C	2.98e-58	JUN_HUMAN.H11MO.0.A	2.99e-130	MYF6_HUMAN.H11MO.0.C	7.71	FOXA3_HUMAN.H11MO.0.B	8.32e-142	NKX61_HUMAN.H11MO.0.B	1.01e-58
FOSL1_HUMAN.H11MO.0.A	3.35e-102	GFI1_HUMAN.H11MO.0.C	1.47e-56	MECP2_HUMAN.H11MO.0.C	1.82e-129	HXA9_HUMAN.H11MO.0.B	7.76	IRF9_HUMAN.H11MO.0.C	8.41e-142	GATA2_HUMAN.H11MO.0.A	1.44e-57
TWST1_HUMAN.H11MO.0.A	1.29e-100	NF2L1_HUMAN.H11MO.0.C	4.76e-54	FOSL1_HUMAN.H11MO.0.A	7.17e-129	ZN449_HUMAN.H11MO.0.C	8	HXB13_HUMAN.H11MO.0.A	5.74e-140	ATF1_HUMAN.H11MO.0.B	4.25e-57
RUNX1_HUMAN.H11MO.0.A	8.74e-98	COT2_HUMAN.H11MO.0.A	1.97e-53	FOXQ1_HUMAN.H11MO.0.C	7.2e-129	MAF_HUMAN.H11MO.0.A	9.77	NFE2_HUMAN.H11MO.0.A	1.3e-138	CTCF_HUMAN.H11MO.0.A	1.1e-56
ZN563_HUMAN.H11MO.0.C	2.82e-96	ATF6A_HUMAN.H11MO.0.B	2.97e-51	PPARG_HUMAN.H11MO.0.A	1.41e-128			STAT1_HUMAN.H11MO.0.A	3.88e-137	ZN260_HUMAN.H11MO.0.C	1.49e-56
NKX25_HUMAN.H11MO.0.B	8.58e-96	RXRB_HUMAN.H11MO.0.C	5.11e-51	HNF1B_HUMAN.H11MO.0.A	2.17e-128			STA5A_HUMAN.H11MO.0.A	1.55e-129	ZN264_HUMAN.H11MO.0.C	2.51e-56
TFAP4_HUMAN.H11MO.0.A	5.69e-94	HXB13_HUMAN.H11MO.0.A	9.46e-51	ZN140_HUMAN.H11MO.0.C	2.96e-121			STAT3_HUMAN.H11MO.0.A	6.37e-127	IRF9_HUMAN.H11MO.0.C	2.81e-56
RFX1_HUMAN.H11MO.0.B	1.9e-91	AP2B_HUMAN.H11MO.0.B	3.08e-50	NDF1_HUMAN.H11MO.0.A	3.97e-120			HXA13_HUMAN.H11MO.0.C	2.69e-125	STAT3_HUMAN.H11MO.0.A	5.82e-55
FOSL2_HUMAN.H11MO.0.A	2.1e-88	HXA13_HUMAN.H11MO.0.C	1.44e-49	FOSL2_HUMAN.H11MO.0.A	6.31e-117			GFI1B_HUMAN.H11MO.0.A	8.07e-125	ZN143_HUMAN.H11MO.0.A	4.72e-54
ZNF41_HUMAN.H11MO.0.C	3.19e-87	ZN257_HUMAN.H11MO.0.C	1.08e-48	IRF9_HUMAN.H11MO.0.C	1.49e-115			TWST1_HUMAN.H11MO.0.A	7.6e-123	STF1_HUMAN.H11MO.0.B	1.15e-52
ZN816_HUMAN.H11MO.0.C	1.1e-85	THA_HUMAN.H11MO.0.C	4.95e-48	ZIC3_HUMAN.H11MO.0.B	6.38e-115			ZNF41_HUMAN.H11MO.0.C	1.11e-122	ESR2_HUMAN.H11MO.0.A	1.1e-51
STAT4_HUMAN.H11MO.0.A	4.48e-85	ZKSC1_HUMAN.H11MO.0.B	6.11e-48	GATA2_HUMAN.H11MO.0.A	8.74e-113			STA5B_HUMAN.H11MO.0.A	1.95e-122	STAT1_HUMAN.H11MO.0.A	1.79e-51
PPARG_HUMAN.H11MO.0.A	1.21e-83	ZN143_HUMAN.H11MO.0.A	2.03e-47	TYY1_HUMAN.H11MO.0.A	1.88e-111			ZIC1_HUMAN.H11MO.0.B	8.44e-120	STA5B_HUMAN.H11MO.0.A	2.39e-51
CTCF_HUMAN.H11MO.0.A	1.71e-82	TAL1_HUMAN.H11MO.0.A	6.13e-46	NR1H4_HUMAN.H11MO.0.B	4.24e-111			STF1_HUMAN.H11MO.0.B	2.72e-118	ZNF41_HUMAN.H11MO.0.C	3.26e-51
JUND_HUMAN.H11MO.0.A	9.1e-82	RORA_HUMAN.H11MO.0.C	9.72e-46	ZNF41_HUMAN.H11MO.0.C	4.78e-109			AHR_HUMAN.H11MO.0.B	5.85e-118	TWST1_HUMAN.H11MO.0.A	4.8e-50
ERR2_HUMAN.H11MO.0.A	3.24e-79	NR5A2_HUMAN.H11MO.0.B	1.39e-45	STF1_HUMAN.H11MO.0.B	2.7e-108			NR5A2_HUMAN.H11MO.0.B	5.06e-117	ZIC1_HUMAN.H11MO.0.B	9.65e-50
ELK4_HUMAN.H11MO.0.A	9.59e-78	BCL6_HUMAN.H11MO.0.A	1.9e-45	PRGR_HUMAN.H11MO.0.A	6.01e-108			NRF1_HUMAN.H11MO.0.A	5.88e-115	ELK4_HUMAN.H11MO.0.A	1.21e-49
ATF6A_HUMAN.H11MO.0.B	2.45e-75	HSF1_HUMAN.H11MO.0.A	2.52e-45	NFAC3_HUMAN.H11MO.0.B	3.44e-106			ATF1_HUMAN.H11MO.0.B	4.59e-114	HXA13_HUMAN.H11MO.0.C	9.89e-49
ZN708_HUMAN.H11MO.0.C	6.5e-74	ZEB1_HUMAN.H11MO.0.A	1e-44	ARNT_HUMAN.H11MO.0.B	1.17e-98			ZN320_HUMAN.H11MO.0.C	4.96e-114	TGIF1_HUMAN.H11MO.0.A	2.53e-48
NR4A1_HUMAN.H11MO.0.A	2.95e-72	STF1_HUMAN.H11MO.0.B	3.11e-41	EPAS1_HUMAN.H11MO.0.B	2.56e-98			ESR1_HUMAN.H11MO.0.A	1.76e-111	STA5A_HUMAN.H11MO.0.A	3.53e-48
HSF1_HUMAN.H11MO.0.A	3.22e-72	NR4A2_HUMAN.H11MO.0.C	1.06e-39	RFX5_HUMAN.H11MO.0.A	3.48e-96			TGIF1_HUMAN.H11MO.0.A	3.02e-111	STAT4_HUMAN.H11MO.0.A	2.43e-46
NR1H3_HUMAN.H11MO.0.B	3.5e-69	ZN816_HUMAN.H11MO.0.C	2.04e-38	SIX2_HUMAN.H11MO.0.A	1.57e-95			FOXQ1_HUMAN.H11MO.0.C	1.74e-107	GATA4_HUMAN.H11MO.0.A	3.68e-45
RFX5_HUMAN.H11MO.0.A	2.38e-67	PIT1_HUMAN.H11MO.0.C	2.12e-36	ALX1_HUMAN.H11MO.0.B	4.48e-94			ZN708_HUMAN.H11MO.0.C	2.76e-105	ZN708_HUMAN.H11MO.0.C	3.13e-44
AHR_HUMAN.H11MO.0.B	4.74e-66	ZNF41_HUMAN.H11MO.0.C	4.75e-36	NR1H3_HUMAN.H11MO.0.B	7.03e-92			ELK4_HUMAN.H11MO.0.A	7.3e-103	ZNF8_HUMAN.H11MO.0.C	6.19e-44
EVX2_HUMAN.H11MO.0.A	1.11e-60	ZN528_HUMAN.H11MO.0.C	3.03e-35	ZN264_HUMAN.H11MO.0.C	2.51e-91			TYY1_HUMAN.H11MO.0.A	8.91e-103	GCR_HUMAN.H11MO.0.A	8.94e-44
ZN143_HUMAN.H11MO.0.A	1.36e-60	ERR2_HUMAN.H11MO.0.A	6.89e-34	NR5A2_HUMAN.H11MO.0.B	8.16e-91			GCR_HUMAN.H11MO.0.A	3.12e-102	ZIC3_HUMAN.H11MO.0.B	3.28e-41
CDX1_HUMAN.H11MO.0.C	2.32e-60	TBP_HUMAN.H11MO.0.A	1.34e-33	GFI1B_HUMAN.H11MO.0.A	7.78e-90			HSF1_HUMAN.H11MO.0.A	4.7e-101	GFI1B_HUMAN.H11MO.0.A	1.65e-40
ESR2_HUMAN.H11MO.0.A	1.75e-59	RFX3_HUMAN.H11MO.0.B	1.52e-32	CREM_HUMAN.H11MO.0.C	1.61e-87			ATF6A_HUMAN.H11MO.0.B	5.6e-100	FOXQ1_HUMAN.H11MO.0.C	1.2e-39
ATF1_HUMAN.H11MO.0.B	1.52e-58	FOXQ1_HUMAN.H11MO.0.C	2e-32	ZN257_HUMAN.H11MO.0.C	3.37e-87			ZN140_HUMAN.H11MO.0.C	1.38e-97	PO2F1_HUMAN.H11MO.0.C	8.38e-39
STAT6_HUMAN.H11MO.0.B	1.3e-57	CREM_HUMAN.H11MO.0.C	6.07e-31	RORA_HUMAN.H11MO.0.C	3.77e-86			SIX2_HUMAN.H11MO.0.A	2.1e-95	CREM_HUMAN.H11MO.0.C	9.32e-39
RFX2_HUMAN.H11MO.0.A	8.05e-56	ZN708_HUMAN.H11MO.0.C	2.94e-30	JUNB_HUMAN.H11MO.0.A	2.93e-84			HNF1A_HUMAN.H11MO.0.C	4.48e-95	SIX2_HUMAN.H11MO.0.A	9.86e-39
JUNB_HUMAN.H11MO.0.A	2.24e-54	SIX1_HUMAN.H11MO.0.A	4.79e-30	RFX3_HUMAN.H11MO.0.B	2.03e-82			CREM_HUMAN.H11MO.0.C	2.68e-92	HSF1_HUMAN.H11MO.0.A	3.71e-38
AP2B_HUMAN.H11MO.0.B	3.66e-54	THB_HUMAN.H11MO.0.C	5.94e-30	LHX3_HUMAN.H11MO.0.C	6.47e-82			CTCFL_HUMAN.H11MO.0.A	4.34e-90	ZN320_HUMAN.H11MO.0.C	2.42e-37
ZN264_HUMAN.H11MO.0.C	9.12e-53	PO2F2_HUMAN.H11MO.0.A	2.57e-29	REST_HUMAN.H11MO.0.A	3.72e-80			P73_HUMAN.H11MO.0.A	2.54e-87	GATA6_HUMAN.H11MO.0.A	6.85e-37
SOX17_HUMAN.H11MO.0.C	7.89e-50	MAFK_HUMAN.H11MO.0.A	4.32e-28	STA5B_HUMAN.H11MO.0.A	2.02e-78			ZIC3_HUMAN.H11MO.0.B	2.97e-86	ERR2_HUMAN.H11MO.0.A	2.91e-36
GFI1B_HUMAN.H11MO.0.A	7.12e-49	ZFP42_HUMAN.H11MO.0.A	9.97e-28	ESR2_HUMAN.H11MO.0.A	1.36e-75			RUNX3_HUMAN.H11MO.0.A	2.63e-85	ESR1_HUMAN.H11MO.0.A	4.3e-36
CTCFL_HUMAN.H11MO.0.A	1.55e-48	ZN264_HUMAN.H11MO.0.C	1.45e-27	KLF8_HUMAN.H11MO.0.C	1.41e-74			STAT4_HUMAN.H11MO.0.A	4.41e-85	GATA1_HUMAN.H11MO.0.A	7.24e-36
PO3F2_HUMAN.H11MO.0.A	4.6e-48	AP2C_HUMAN.H11MO.0.A	2.05e-27	PEBB_HUMAN.H11MO.0.C	2.23e-73			CTCF_HUMAN.H11MO.0.A	1.29e-83	CREB1_HUMAN.H11MO.0.A	2.51e-35
BRAC_HUMAN.H11MO.0.A	6.18e-48	TGIF1_HUMAN.H11MO.0.A	4.98e-26	STA5A_HUMAN.H11MO.0.A	5.23e-72			PO3F2_HUMAN.H11MO.0.A	4.47e-78	ATF6A_HUMAN.H11MO.0.B	1.43e-34
GCR_HUMAN.H11MO.0.A	1.14e-46	ZNF18_HUMAN.H11MO.0.C	3.01e-25	ATF1_HUMAN.H11MO.0.B	6.76e-72			PO2F1_HUMAN.H11MO.0.C	6.55e-76	NF2L2_HUMAN.H11MO.0.A	2.05e-34
BACH2_HUMAN.H11MO.0.A	9.13e-46	GFI1B_HUMAN.H11MO.0.A	3.4e-25	GATA1_HUMAN.H11MO.0.A	7.44e-70			ZBT14_HUMAN.H11MO.0.C	6.62e-75	PEBB_HUMAN.H11MO.0.C	3.77e-34
CREB1_HUMAN.H11MO.0.A	2.72e-44	GCR_HUMAN.H11MO.0.A	6.57e-25	NKX31_HUMAN.H11MO.0.C	8.65e-67			ERR2_HUMAN.H11MO.0.A	2.41e-74	AHR_HUMAN.H11MO.0.B	4.84e-34
NR2C1_HUMAN.H11MO.0.C	3.73e-44	ZNF85_HUMAN.H11MO.0.C	1.58e-23	STAT1_HUMAN.H11MO.0.A	6.61e-65			GATA2_HUMAN.H11MO.0.A	1.05e-72	CTCFL_HUMAN.H11MO.0.A	2.44e-32
OZF_HUMAN.H11MO.0.C	6.34e-44	RORG_HUMAN.H11MO.0.C	3.22e-21	BACH2_HUMAN.H11MO.0.A	1.85e-64			THA11_HUMAN.H11MO.0.B	1.45e-72	STAT6_HUMAN.H11MO.0.B	3.22e-30
NFIA_HUMAN.H11MO.0.C	3.85e-43	HNF1A_HUMAN.H11MO.0.C	7.06e-21	ELK1_HUMAN.H11MO.0.B	9.59e-64			NKX61_HUMAN.H11MO.0.B	3.9e-72	RFX2_HUMAN.H11MO.0.A	3.41e-28
SIX1_HUMAN.H11MO.0.A	1.87e-41	ZN274_HUMAN.H11MO.0.A	1.64e-20	EVI1_HUMAN.H11MO.0.B	1.94e-62			NF2L2_HUMAN.H11MO.0.A	7.21e-71	NRF1_HUMAN.H11MO.0.A	6.65e-27
ZIC3_HUMAN.H11MO.0.B	2.53e-41	HNF1B_HUMAN.H11MO.0.A	5.3e-20	STAT4_HUMAN.H11MO.0.A	2.97e-60			CREB1_HUMAN.H11MO.0.A	1.01e-69	MECP2_HUMAN.H11MO.0.C	3.12e-25
MAFB_HUMAN.H11MO.0.B	2.47e-40	OZF_HUMAN.H11MO.0.C	8.44e-20	NR6A1_HUMAN.H11MO.0.B	5.76e-60			SOX17_HUMAN.H11MO.0.C	6.17e-69	TYY1_HUMAN.H11MO.0.A	2.09e-24
TAL1_HUMAN.H11MO.0.A	4.46e-40	NR6A1_HUMAN.H11MO.0.B	1.96e-19	RUNX3_HUMAN.H11MO.0.A	1.29e-59			NR1I2_HUMAN.H11MO.0.C	1.36e-67	PO3F2_HUMAN.H11MO.0.A	2.42e-24
ZN320_HUMAN.H11MO.0.C	1.8e-39	REST_HUMAN.H11MO.0.A	3.96e-19	ARI5B_HUMAN.H11MO.0.C	3.96e-58			NR2C1_HUMAN.H11MO.0.C	2.12e-65	NFIA_HUMAN.H11MO.0.C	6.18e-24
PO2F2_HUMAN.H11MO.0.A	2.05e-39	ZNF8_HUMAN.H11MO.0.C	2.08e-18	HXA13_HUMAN.H11MO.0.C	3.27e-57			STAT6_HUMAN.H11MO.0.B	2.74e-65	RUNX3_HUMAN.H11MO.0.A	6.56e-24
NR4A2_HUMAN.H11MO.0.C	2.82e-39	OVOL1_HUMAN.H11MO.0.C	4.18e-18	ATF6A_HUMAN.H11MO.0.B	4.05e-56			PO2F2_HUMAN.H11MO.0.A	1.13e-62	NANOG_HUMAN.H11MO.0.A	1.69e-22
ZN528_HUMAN.H11MO.0.C	3.13e-39	ZN320_HUMAN.H11MO.0.C	1.07e-17	STAT3_HUMAN.H11MO.0.A	9.96e-56			PEBB_HUMAN.H11MO.0.C	4.79e-62	NR4A1_HUMAN.H11MO.0.A	2.24e-22
CREM_HUMAN.H11MO.0.C	1.56e-38	NR2C1_HUMAN.H11MO.0.C	4.75e-17	ZN708_HUMAN.H11MO.0.C	2.58e-55			ZN274_HUMAN.H11MO.0.A	4.86e-61	NR2C1_HUMAN.H11MO.0.C	4.88e-22
ZNF85_HUMAN.H11MO.0.C	3.06e-38	NANOG_HUMAN.H11MO.0.A	6.91e-17	ERR2_HUMAN.H11MO.0.A	1.45e-52			MBD2_HUMAN.H11MO.0.B	7.02e-58	SOX17_HUMAN.H11MO.0.C	2.29e-21
EVI1_HUMAN.H11MO.0.B	5.41e-38	ZN260_HUMAN.H11MO.0.C	1.86e-16	ZNF85_HUMAN.H11MO.0.C	2.45e-51			GATA4_HUMAN.H11MO.0.A	3.57e-57	ZN140_HUMAN.H11MO.0.C	8.32e-21
ZIC1_HUMAN.H11MO.0.B	2.02e-37	PPARA_HUMAN.H11MO.0.B	1.56e-15	PO5F1_HUMAN.H11MO.0.A	7.47e-51			RFX2_HUMAN.H11MO.0.A	1.46e-55	PO2F2_HUMAN.H11MO.0.A	1.42e-20
ESR1_HUMAN.H11MO.0.A	2.71e-37	MECP2_HUMAN.H11MO.0.C	4.51e-15	NFIA_HUMAN.H11MO.0.C	9.55e-50			ZFP42_HUMAN.H11MO.0.A	3.39e-55	ZBT14_HUMAN.H11MO.0.C	1.86e-20
RFX3_HUMAN.H11MO.0.B	5.9e-37	PO3F2_HUMAN.H11MO.0.A	7.32e-15	EVX2_HUMAN.H11MO.0.A	1.36e-48			NR4A1_HUMAN.H11MO.0.A	1.25e-53	NR1I2_HUMAN.H11MO.0.C	5.36e-20
RUNX3_HUMAN.H11MO.0.A	2.37e-36	AHR_HUMAN.H11MO.0.B	1.47e-14	GCR_HUMAN.H11MO.0.A	5.72e-48			MECP2_HUMAN.H11MO.0.C	8.31e-51	ALX1_HUMAN.H11MO.0.B	1.38e-19
BCL6_HUMAN.H11MO.0.A	4.77e-36	TF65_HUMAN.H11MO.0.A	5.51e-14	MAFB_HUMAN.H11MO.0.B	7.22e-47			NKX31_HUMAN.H11MO.0.C	8.83e-48	LHX3_HUMAN.H11MO.0.C	2.06e-19
TGIF1_HUMAN.H11MO.0.A	2.77e-34	AP2A_HUMAN.H11MO.0.A	7.18e-14	PO3F2_HUMAN.H11MO.0.A	1.5e-46			ZN250_HUMAN.H11MO.0.C	2.77e-47	RFX3_HUMAN.H11MO.0.B	8.81e-19
ZN260_HUMAN.H11MO.0.C	5.41e-34	EVX2_HUMAN.H11MO.0.A	1.39e-13	ELK4_HUMAN.H11MO.0.A	1.58e-45			REST_HUMAN.H11MO.0.A	7.41e-45	HNF1B_HUMAN.H11MO.0.A	8.96e-18
NFE2_HUMAN.H11MO.0.A	1.13e-32	ERR3_HUMAN.H11MO.0.B	1.66e-12	KAISO_HUMAN.H11MO.0.A	9.2e-45			NANOG_HUMAN.H11MO.0.A	7.36e-44	REST_HUMAN.H11MO.0.A	2.31e-16
TYY1_HUMAN.H11MO.0.A	1.35e-31	THA11_HUMAN.H11MO.0.B	3.71e-12	PBX3_HUMAN.H11MO.0.A	1.48e-44			GLI3_HUMAN.H11MO.0.B	1.77e-40	ZN274_HUMAN.H11MO.0.A	3.36e-16
PEBB_HUMAN.H11MO.0.C	1.88e-30	SNAI1_HUMAN.H11MO.0.C	3.96e-12	CDX1_HUMAN.H11MO.0.C	2.36e-44			RFX3_HUMAN.H11MO.0.B	4.54e-39	P73_HUMAN.H11MO.0.A	1.16e-15
HSF2_HUMAN.H11MO.0.A	7.33e-29	NKX25_HUMAN.H11MO.0.B	8.13e-12	CREB1_HUMAN.H11MO.0.A	5.17e-42			GATA6_HUMAN.H11MO.0.A	7.87e-38	GLI3_HUMAN.H11MO.0.B	9.44e-13
HXA9_HUMAN.H11MO.0.B	1.59e-25	ZBT14_HUMAN.H11MO.0.C	2.23e-11	HXA9_HUMAN.H11MO.0.B	9.88e-41			NFIA_HUMAN.H11MO.0.C	1.73e-36	NR4A2_HUMAN.H11MO.0.C	1.74e-12
REST_HUMAN.H11MO.0.A	2.96e-25	ZN140_HUMAN.H11MO.0.C	3.16e-11	HSF2_HUMAN.H11MO.0.A	5.26e-40			ZN528_HUMAN.H11MO.0.C	1.56e-32	TAL1_HUMAN.H11MO.0.A	3e-12
ZNF8_HUMAN.H11MO.0.C	3.83e-24	HLF_HUMAN.H11MO.0.C	3.13e-10	ZN331_HUMAN.H11MO.0.C	2.18e-39			HNF1B_HUMAN.H11MO.0.A	4.62e-32	ZFP42_HUMAN.H11MO.0.A	3.88e-12
NR1I2_HUMAN.H11MO.0.C	1.01e-23	PO5F1_HUMAN.H11MO.0.A	4.35e-09	OVOL1_HUMAN.H11MO.0.C	7.15e-37			ZN331_HUMAN.H11MO.0.C	3.31e-31	ZN528_HUMAN.H11MO.0.C	7.66e-12
NF2L2_HUMAN.H11MO.0.A	1.49e-23	MYB_HUMAN.H11MO.0.A	6.84e-09	SOX5_HUMAN.H11MO.0.C	3.99e-36			ZNF85_HUMAN.H11MO.0.C	6.7e-31	EVX2_HUMAN.H11MO.0.A	3.71e-11
ZFP42_HUMAN.H11MO.0.A	2.88e-23	NR1H3_HUMAN.H11MO.0.B	3.39e-08	NFE2_HUMAN.H11MO.0.A	4.04e-36			GATA1_HUMAN.H11MO.0.A	1.07e-28	ARI5B_HUMAN.H11MO.0.C	1.29e-10
ERR3_HUMAN.H11MO.0.B	3.92e-22	COE1_HUMAN.H11MO.0.A	7.78e-08	NR1I2_HUMAN.H11MO.0.C	9.64e-34			HINFP_HUMAN.H11MO.0.C	1.23e-27	THA11_HUMAN.H11MO.0.B	1.55e-09
PO5F1_HUMAN.H11MO.0.A	1.41e-21	ZFX_HUMAN.H11MO.0.A	1.51e-07	PBX1_HUMAN.H11MO.0.A	8.72e-33			OVOL1_HUMAN.H11MO.0.C	3.4e-27	AP2C_HUMAN.H11MO.0.A	2.84e-09
ZN331_HUMAN.H11MO.0.C	1.3e-19	HSF2_HUMAN.H11MO.0.A	1.53e-07	AP2C_HUMAN.H11MO.0.A	2.1e-31			AP2C_HUMAN.H11MO.0.A	3.6e-27	MBD2_HUMAN.H11MO.0.B	3.87e-09
ZBT14_HUMAN.H11MO.0.C	1.04e-18	MAFG_HUMAN.H11MO.0.A	2.43e-07	ZN449_HUMAN.H11MO.0.C	2.38e-31			HSF2_HUMAN.H11MO.0.A	4.14e-25	ZN331_HUMAN.H11MO.0.C	5.5e-09
GLI3_HUMAN.H11MO.0.B	2.27e-16	BATF_HUMAN.H11MO.0.A	2.64e-07	ESR1_HUMAN.H11MO.0.A	3.68e-29			LHX3_HUMAN.H11MO.0.C	2.05e-24	BCL6_HUMAN.H11MO.0.A	1.06e-08
OVOL1_HUMAN.H11MO.0.C	2.34e-16	NR2E3_HUMAN.H11MO.0.C	6.62e-07	ZN274_HUMAN.H11MO.0.A	5.04e-25			ZN586_HUMAN.H11MO.0.C	4.05e-22	ZN680_HUMAN.H11MO.0.C	2.9e-08
NKX31_HUMAN.H11MO.0.C	4.36e-16	GLI3_HUMAN.H11MO.0.B	8.39e-07	ZN329_HUMAN.H11MO.0.C	2.85e-24			KAISO_HUMAN.H11MO.0.A	6.46e-20	OVOL1_HUMAN.H11MO.0.C	4.43e-08
BATF_HUMAN.H11MO.0.A	1.33e-15	ZN449_HUMAN.H11MO.0.C	1.02e-06	TAL1_HUMAN.H11MO.0.A	2.76e-23			ERR3_HUMAN.H11MO.0.B	1.52e-18	EVI1_HUMAN.H11MO.0.B	5.23e-08
ZN680_HUMAN.H11MO.0.C	6.95e-15	ESR1_HUMAN.H11MO.0.A	3.1e-06	MTF1_HUMAN.H11MO.0.C	5.2e-22			BCL6_HUMAN.H11MO.0.A	1.51e-17	ZN586_HUMAN.H11MO.0.C	2.02e-07
PO3F1_HUMAN.H11MO.0.C	1.82e-14	NRF1_HUMAN.H11MO.0.A	3.24e-06	STAT6_HUMAN.H11MO.0.B	2.92e-17			ALX1_HUMAN.H11MO.0.B	4.78e-17	HSF2_HUMAN.H11MO.0.A	9.04e-07
ZN274_HUMAN.H11MO.0.A	4.22e-14	SOX17_HUMAN.H11MO.0.C	1.18e-05	NR4A1_HUMAN.H11MO.0.A	4.64e-17			MTF1_HUMAN.H11MO.0.C	5.52e-17	ZNF85_HUMAN.H11MO.0.C	2.1e-06
ZN140_HUMAN.H11MO.0.C	1.56e-13	ZN680_HUMAN.H11MO.0.C	4.15e-05	ZFP42_HUMAN.H11MO.0.A	2.41e-16			NR4A2_HUMAN.H11MO.0.C	5.3e-16	PBX3_HUMAN.H11MO.0.A	9.96e-06
ZN586_HUMAN.H11MO.0.C	3.97e-13	ZN331_HUMAN.H11MO.0.C	7.17e-05	BATF_HUMAN.H11MO.0.A	7.86e-15			ARI5B_HUMAN.H11MO.0.C	7.02e-16	NKX31_HUMAN.H11MO.0.C	1.06e-05
AP2C_HUMAN.H11MO.0.A	1.98e-12	ZN586_HUMAN.H11MO.0.C	0.000166	ZN250_HUMAN.H11MO.0.C	4.79e-14			EVX2_HUMAN.H11MO.0.A	7.09e-16	KLF8_HUMAN.H11MO.0.C	1.97e-05
NRF1_HUMAN.H11MO.0.A	5.37e-12	ZIC1_HUMAN.H11MO.0.B	0.000309	PKNX1_HUMAN.H11MO.0.B	1.53e-13			ZN329_HUMAN.H11MO.0.C	5.54e-15	ZN329_HUMAN.H11MO.0.C	2.64e-05
SOX5_HUMAN.H11MO.0.C	4.69e-11	SOX9_HUMAN.H11MO.0.B	0.00115	PO3F1_HUMAN.H11MO.0.C	3.26e-13			NR1H4_HUMAN.H11MO.0.B	3.07e-14	ERR3_HUMAN.H11MO.0.B	3.62e-05
THA11_HUMAN.H11MO.0.B	5.06e-11	TYY1_HUMAN.H11MO.0.A	0.00127	NF2L2_HUMAN.H11MO.0.A	6.26e-13			ZN680_HUMAN.H11MO.0.C	4.37e-13	MTF1_HUMAN.H11MO.0.C	4.89e-05
MECP2_HUMAN.H11MO.0.C	7.18e-10	HNF4G_HUMAN.H11MO.0.B	0.00159	NFYB_HUMAN.H11MO.0.A	6.82e-12			P53_HUMAN.H11MO.0.A	1.54e-12	ZN250_HUMAN.H11MO.0.C	5.39e-05
MTF1_HUMAN.H11MO.0.C	1.34e-07	ZN250_HUMAN.H11MO.0.C	0.00353	ZN680_HUMAN.H11MO.0.C	2.47e-11			ZN136_HUMAN.H11MO.0.C	1.62e-12	SIX1_HUMAN.H11MO.0.A	0.000121
ZN502_HUMAN.H11MO.0.C	0.000369	ESR2_HUMAN.H11MO.0.A	0.00493	BCL6_HUMAN.H11MO.0.A	3.75e-11			SIX1_HUMAN.H11MO.0.A	5.56e-12	HINFP_HUMAN.H11MO.0.C	0.000173
ZN329_HUMAN.H11MO.0.C	0.00093	NKX61_HUMAN.H11MO.0.B	0.00912	ZN502_HUMAN.H11MO.0.C	1.98e-10			ZN134_HUMAN.H11MO.0.C	1.23e-10	PPARA_HUMAN.H11MO.0.B	0.000736
PPARA_HUMAN.H11MO.0.B	0.00604	SRF_HUMAN.H11MO.0.A	0.0125	ZN586_HUMAN.H11MO.0.C	3.92e-09			KLF8_HUMAN.H11MO.0.C	5.51e-10	RORG_HUMAN.H11MO.0.C	0.0355
P73_HUMAN.H11MO.0.A	0.0187	HXA9_HUMAN.H11MO.0.B	0.0478	SIX1_HUMAN.H11MO.0.A	6.14e-09			ZN490_HUMAN.H11MO.0.C	1.53e-08	P53_HUMAN.H11MO.0.A	0.0484
AP2A_HUMAN.H11MO.0.A	0.242	CEBPG_HUMAN.H11MO.0.B	0.0689	HXA1_HUMAN.H11MO.0.C	1.21e-08			TAL1_HUMAN.H11MO.0.A	4.15e-08	ZN134_HUMAN.H11MO.0.C	0.0667
ZN250_HUMAN.H11MO.0.C	0.328	PO3F1_HUMAN.H11MO.0.C	0.0901	NR2C1_HUMAN.H11MO.0.C	1.46e-08			PAX6_HUMAN.H11MO.0.C	9.99e-08	ZN502_HUMAN.H11MO.0.C	0.272
HINFP_HUMAN.H11MO.0.C	0.377	P53_HUMAN.H11MO.0.A	0.102	ZN528_HUMAN.H11MO.0.C	2.28e-08			AP2A_HUMAN.H11MO.0.A	2.47e-07	NFYC_HUMAN.H11MO.0.A	0.394
NFYC_HUMAN.H11MO.0.A	0.501	NKX31_HUMAN.H11MO.0.C	0.196	NKX21_HUMAN.H11MO.0.A	9.39e-08			ZN502_HUMAN.H11MO.0.C	2.83e-07	CDX1_HUMAN.H11MO.0.C	0.552
REL_HUMAN.H11MO.0.B	1.05	ATF4_HUMAN.H11MO.0.A	0.491	GLI3_HUMAN.H11MO.0.B	1.39e-07			EVI1_HUMAN.H11MO.0.B	2.33e-05	NR1H4_HUMAN.H11MO.0.B	0.742
HXA1_HUMAN.H11MO.0.C	1.27	ALX1_HUMAN.H11MO.0.B	0.726	SOX17_HUMAN.H11MO.0.C	2.94e-06			PBX3_HUMAN.H11MO.0.A	0.000366	NFYA_HUMAN.H11MO.0.A	0.842
NFYB_HUMAN.H11MO.0.A	2.58	RXRG_HUMAN.H11MO.0.B	0.878	AHR_HUMAN.H11MO.0.B	4.74e-05			PPARA_HUMAN.H11MO.0.B	0.000558	PBX1_HUMAN.H11MO.0.A	0.895
		ZN317_HUMAN.H11MO.0.C	0.88	NFYC_HUMAN.H11MO.0.A	9.08e-05			ZN549_HUMAN.H11MO.0.C	0.0262	CEBPB_HUMAN.H11MO.0.A	2.18
		P73_HUMAN.H11MO.0.A	2.45	ZN134_HUMAN.H11MO.0.C	0.000338			ZN317_HUMAN.H11MO.0.C	0.951	REL_HUMAN.H11MO.0.B	2.52
		HNF4A_HUMAN.H11MO.0.A	2.58	P73_HUMAN.H11MO.0.A	0.000392			MAFK_HUMAN.H11MO.0.A	1.41	MAFK_HUMAN.H11MO.0.A	3.37
		MBD2_HUMAN.H11MO.0.B	7.61	NFYA_HUMAN.H11MO.0.A	0.011			CDX1_HUMAN.H11MO.0.C	1.47	NF2L1_HUMAN.H11MO.0.C	7.82
		KLF8_HUMAN.H11MO.0.C	8.01	ERR3_HUMAN.H11MO.0.B	0.0547			PO5F1_HUMAN.H11MO.0.A	2.73	AP2A_HUMAN.H11MO.0.A	8.01
				VDR_HUMAN.H11MO.0.A	0.0726			HXA1_HUMAN.H11MO.0.C	5.11
				ZN490_HUMAN.H11MO.0.C	0.0736
				NKX32_HUMAN.H11MO.0.C	0.543
				ZN549_HUMAN.H11MO.0.C	1.43
				PPARA_HUMAN.H11MO.0.B	2.52
				NR2C2_HUMAN.H11MO.0.B	6.09
